# Supplementary material for: KETOS: Clinical decision support and machine learning as a service – A training and deployment platform based on Docker, OMOP-CDM, and FHIR Web Services
Source: PLoS One. 2019 Oct 3;14(10):e0223010. doi: 10.1371/journal.pone.0223010 (PMC6776354; doi:10.1371/journal.pone.0223010)
Supplement: S1 File — ketos_metadata/metadata.json (json) model.ipynb (ipynb) prog (directory). (ZIP) [file pone.0223010.s001.zip]

Archive with 88 entries (75 files):
- example_1_refInt/
- example_1_refInt/ketos_metadata/
- example_1_refInt/ketos_metadata/metadata.json
- example_1_refInt/prog/
- example_1_refInt/prog/temp/
- example_1_refInt/prog/temp/RLE_Prog2.log
- example_1_refInt/prog/R_program1_20180507.R
- example_1_refInt/prog/results/
- example_1_refInt/prog/results/result6070.txt
- example_1_refInt/prog/results/result3040.txt
- example_1_refInt/prog/results/result5060_2.csv
- example_1_refInt/prog/results/error4050.csv
- example_1_refInt/prog/results/error2030.csv
- example_1_refInt/prog/results/result.txt
- example_1_refInt/prog/results/result6070_2.csv
- example_1_refInt/prog/results/result3040_2.csv
- example_1_refInt/prog/results/error.csv
- example_1_refInt/prog/results/_Analyte_age_18_22_date_2019-02-11/
- example_1_refInt/prog/results/_Analyte_age_18_22_date_2019-02-11/step2/
- example_1_refInt/prog/results/_Analyte_age_18_22_date_2019-02-11/step2/result2.csv
- example_1_refInt/prog/results/result7080.txt
- example_1_refInt/prog/results/error5060.csv
- example_1_refInt/prog/results/result5060.txt
- example_1_refInt/prog/results/result2030_2.csv
- example_1_refInt/prog/results/error7080.csv
- example_1_refInt/prog/results/result7080_2.csv
- example_1_refInt/prog/results/result4050_2.csv
- example_1_refInt/prog/results/result2030.txt
- example_1_refInt/prog/results/result2.csv
- example_1_refInt/prog/results/error3040.csv
- example_1_refInt/prog/results/result4050.txt
- example_1_refInt/prog/results/error6070.csv
- example_1_refInt/prog/results/_Analyte_age_18_22_date_2019-02-14/
- example_1_refInt/prog/results/_Analyte_age_18_22_date_2019-02-14/step2/
- example_1_refInt/prog/results/_Analyte_age_18_22_date_2019-02-14/step2/result2.csv
- example_1_refInt/prog/R_functions/
- example_1_refInt/prog/R_functions/RLs.R
- example_1_refInt/prog/R_functions/plot_wrapper.R
- example_1_refInt/prog/R_functions/kde1.R
- example_1_refInt/prog/R_functions/DL_pnm.R
- example_1_refInt/prog/R_functions/pU.R
- example_1_refInt/prog/R_functions/gr_est0.R
- example_1_refInt/prog/R_functions/graph_hist.R
- example_1_refInt/prog/R_functions/est_dtpn2.R
- example_1_refInt/prog/R_functions/is_date_format.R
- example_1_refInt/prog/R_functions/kde.R
- example_1_refInt/prog/R_functions/est_tpn.R
- example_1_refInt/prog/R_functions/age.R
- example_1_refInt/prog/R_functions/area.R
- example_1_refInt/prog/R_functions/sim_rtpn.R
- example_1_refInt/prog/R_functions/gr_all0.R
- example_1_refInt/prog/R_functions/data_gr.R
- example_1_refInt/prog/R_functions/est_dtpn1.R
- example_1_refInt/prog/R_functions/T2point.R
- example_1_refInt/prog/R_functions/KD_tnorm.R
- example_1_refInt/prog/R_functions/KD_tnorm2.R
- example_1_refInt/prog/R_functions/graph_hist1.R
- example_1_refInt/prog/R_functions/est_dtpn0.R
- example_1_refInt/prog/R_functions/data_sep.R
- example_1_refInt/prog/R_functions/DL_log.R
- example_1_refInt/prog/R_functions/KS_rtpn_test.R
- example_1_refInt/prog/R_functions/KS_rtpn_th.R
- example_1_refInt/prog/R_functions/RLs2.r
- example_1_refInt/prog/R_functions/rtboxcox.R
- example_1_refInt/prog/R_functions/KD_tnorm1.R
- example_1_refInt/prog/R_functions/TNorm.R
- example_1_refInt/prog/R_functions/data_sep1.R
- example_1_refInt/prog/.ipynb_checkpoints/
- example_1_refInt/prog/R_program2_20180507.R
- example_1_refInt/prog/data/
- example_1_refInt/prog/data/par6070.csv
- example_1_refInt/prog/data/input.csv
- example_1_refInt/prog/data/input60-70.csv.anon.rand.csv
- example_1_refInt/prog/data/par3040.csv
- example_1_refInt/prog/data/input50-60.csv.anon.rand.csv
- example_1_refInt/prog/data/input70-80.csv.anon.rand.csv
- example_1_refInt/prog/data/par7080.csv
- example_1_refInt/prog/data/par5060.csv
- example_1_refInt/prog/data/par.csv
- example_1_refInt/prog/data/par-template.csv
- example_1_refInt/prog/data/.ipynb_checkpoints/
- example_1_refInt/prog/data/input40-50.csv.anon.rand.csv
- example_1_refInt/prog/data/par4050.csv
- example_1_refInt/prog/data/input30-40.csv.anon.rand.csv
- example_1_refInt/prog/data/par2030.csv
- example_1_refInt/prog/data/input20-30.csv.anon.rand.csv
- example_1_refInt/prog/R_program1a_20180517.R
- example_1_refInt/model.ipynb
