# Supplementary material for: KETOS: Clinical decision support and machine learning as a service – A training and deployment platform based on Docker, OMOP-CDM, and FHIR Web Services
Source: PLoS One. 2019 Oct 3;14(10):e0223010. doi: 10.1371/journal.pone.0223010 (PMC6776354; doi:10.1371/journal.pone.0223010)
Supplement: S1 File — ketos_metadata/metadata.json (json) model.ipynb (ipynb) prog (directory). (ZIP) [file pone.0223010.s001.zip › example_1_refInt/ketos_metadata/metadata.json]

[
    {
        "id": 1,
        "name": "ketos_env_r",
        "title": "R image",
        "description": "Basic R datascience image",
        "creator_id": 1,
        "created_at": "2019-08-19T17:01:16.552596+00:00",
        "updated_at": "2019-08-19T17:01:16.552596+00:00"
    },
    {
        "id": 1,
        "name": "example_1_hb_ref_intervals",
        "container_id": "xxxxxxxxxxxx",
        "container_name": "xxxxxxxxxxxx",
        "status": "running",
        "jupyter_port": "xxxxxxxxxxxx",
        "jupyter_token": "xxxxxxxxxxxx",
        "description": null,
        "creator_id": 1,
        "image_id": 1,
        "created_at": "2019-08-19T17:24:29.315965+00:00",
        "updated_at": "2019-09-19T18:42:18.924006+00:00"
    },
    {
        "id": 3,
        "environment_id": 1,
        "ml_model_name": "mlmodel_1",
        "name": " ",
        "description": "hbValuesLocal",
        "condition_refcode": null,
        "condition_name": null,
        "creator_id": 1,
        "created_at": "2019-08-19T21:22:53.086500+00:00",
        "updated_at": "2019-08-19T21:22:53.086500+00:00",
        "feature_set_id": null
    }
]
