# Supplementary material for: KETOS: Clinical decision support and machine learning as a service – A training and deployment platform based on Docker, OMOP-CDM, and FHIR Web Services
Source: PLoS One. 2019 Oct 3;14(10):e0223010. doi: 10.1371/journal.pone.0223010 (PMC6776354; doi:10.1371/journal.pone.0223010)
Supplement: S1 File — ketos_metadata/metadata.json (json) model.ipynb (ipynb) prog (directory). (ZIP) [file pone.0223010.s001.zip › example_1_refInt/prog/temp/RLE_Prog2.log]

================================================================

Data have been imported correctly. 

================================================================

================================================================

either start date is not given or no information about date of analysis exists or choosed format/column for date or start date are not given correctly
Program is running without considering start date. 

================================================================

================================================================

either end date is not given or no information about date of analysis exists or choosed format/column for date or end date are not given correctly
Program is running without considering end date 

================================================================

Program start: Thu Feb 14 16:59:44 2019 
program end:   Thu Feb 14 17:00:14 2019 
================================================================

estimation of RLs: 
male subjects: no error 
female subjects: no error 
all subjects: no error 

================================================================

estimation of P-Values for statistical test: 
not done 
================================================================

estimation of confidence interval: 
not done 
R_program2 finished
