# Supplementary material for: KETOS: Clinical decision support and machine learning as a service – A training and deployment platform based on Docker, OMOP-CDM, and FHIR Web Services
Source: PLoS One. 2019 Oct 3;14(10):e0223010. doi: 10.1371/journal.pone.0223010 (PMC6776354; doi:10.1371/journal.pone.0223010)
Supplement: S1 File — ketos_metadata/metadata.json (json) model.ipynb (ipynb) prog (directory). (ZIP) [file pone.0223010.s001.zip › example_1_refInt/prog/results/result6070.txt]

Pop.;Age;N;lower RL;upper RL;L-pU-LRL;U-pU-LRL;L-pU-URL;U-pU-URL;L-CI-LRL;U-CI-LRL;L-CI-URL;U-CI-URL;Test value;Critical value;P value;Mode;P;mu;Sigma;lambda
1;male;18 - 22;13549;12.244;17.29;n.d.;n.d.;n.d.;n.d.;n.d.;n.d.;n.d.;n.d.;n.d.;n.d.;n.d.;14.85;0.7796;13.76726;1.28724;1
2;female;18 - 22;12184;11.396;16.05;n.d.;n.d.;n.d.;n.d.;n.d.;n.d.;n.d.;n.d.;n.d.;n.d.;n.d.;13.82;0.8855;12.72313;1.18734;1
3;all;18 - 22;25733;11.259;16.977;n.d.;n.d.;n.d.;n.d.;n.d.;n.d.;n.d.;n.d.;n.d.;n.d.;n.d.;14.09;NA;NA;NA;NA
x
no error
