# Supplementary material for: KETOS: Clinical decision support and machine learning as a service – A training and deployment platform based on Docker, OMOP-CDM, and FHIR Web Services
Source: PLoS One. 2019 Oct 3;14(10):e0223010. doi: 10.1371/journal.pone.0223010 (PMC6776354; doi:10.1371/journal.pone.0223010)
Supplement: S1 File — ketos_metadata/metadata.json (json) model.ipynb (ipynb) prog (directory). (ZIP) [file pone.0223010.s001.zip › example_1_refInt/prog/results/result.txt]

Pop.;Age;N;lower RL;upper RL;L-pU-LRL;U-pU-LRL;L-pU-URL;U-pU-URL;L-CI-LRL;U-CI-LRL;L-CI-URL;U-CI-URL;Test value;Critical value;P value;Mode;P;mu;Sigma;lambda
1;male;18 - 22;1000;8.081;11.935;n.d.;n.d.;n.d.;n.d.;n.d.;n.d.;n.d.;n.d.;n.d.;n.d.;n.d.;9.94;0.9663;9.0081;0.98299;1
2;female;18 - 22;1000;8.213;12.31;n.d.;n.d.;n.d.;n.d.;n.d.;n.d.;n.d.;n.d.;n.d.;n.d.;n.d.;10.21;1;2.30803;0.10324;0
3;all;18 - 22;2000;8.122;12.074;n.d.;n.d.;n.d.;n.d.;n.d.;n.d.;n.d.;n.d.;n.d.;n.d.;n.d.;9.91;NA;NA;NA;NA
x
no error
