# Supplementary material for: KETOS: Clinical decision support and machine learning as a service – A training and deployment platform based on Docker, OMOP-CDM, and FHIR Web Services
Source: PLoS One. 2019 Oct 3;14(10):e0223010. doi: 10.1371/journal.pone.0223010 (PMC6776354; doi:10.1371/journal.pone.0223010)
Supplement: S1 File — ketos_metadata/metadata.json (json) model.ipynb (ipynb) prog (directory). (ZIP) [file pone.0223010.s001.zip › example_1_refInt/prog/results/_Analyte_age_18_22_date_2019-02-11/step2/result2.csv]

	Pop.	Age	N	lower RL	upper RL	L-pU-LRL	U-pU-LRL	L-pU-URL	U-pU-URL	L-CI-LRL	U-CI-LRL	L-CI-URL	U-CI-URL	Test value	Critical value	P value	Mode	P	mu	Sigma	lambda
1	male	18 - 22	1000	8.081	11.935	n.d.	n.d.	n.d.	n.d.	n.d.	n.d.	n.d.	n.d.	n.d.	n.d.	n.d.	9.94	0.9663	9.0081	0.98299	1
2	female	18 - 22	1000	8.213	12.31	n.d.	n.d.	n.d.	n.d.	n.d.	n.d.	n.d.	n.d.	n.d.	n.d.	n.d.	10.21	1	2.30803	0.10324	0
3	all	18 - 22	2000	8.122	12.074	n.d.	n.d.	n.d.	n.d.	n.d.	n.d.	n.d.	n.d.	n.d.	n.d.	n.d.	9.91	NA	NA	NA	NA
