# Supplementary material for: KETOS: Clinical decision support and machine learning as a service – A training and deployment platform based on Docker, OMOP-CDM, and FHIR Web Services
Source: PLoS One. 2019 Oct 3;14(10):e0223010. doi: 10.1371/journal.pone.0223010 (PMC6776354; doi:10.1371/journal.pone.0223010)
Supplement: S1 File — ketos_metadata/metadata.json (json) model.ipynb (ipynb) prog (directory). (ZIP) [file pone.0223010.s001.zip › example_1_refInt/prog/results/result7080_2.csv]

	Pop.	Age	N	lower RL	upper RL	L-pU-LRL	U-pU-LRL	L-pU-URL	U-pU-URL	L-CI-LRL	U-CI-LRL	L-CI-URL	U-CI-URL	Test value	Critical value	P value	Mode	P	mu	Sigma	lambda
1	male	18 - 22	13496	10.682	17.508	n.d.	n.d.	n.d.	n.d.	n.d.	n.d.	n.d.	n.d.	n.d.	n.d.	n.d.	14.25	0.8275	13.09494	1.74128	1
2	female	18 - 22	12664	10.193	16.375	n.d.	n.d.	n.d.	n.d.	n.d.	n.d.	n.d.	n.d.	n.d.	n.d.	n.d.	13.54	0.9254	12.28369	1.57714	1
3	all	18 - 22	26160	10.15	16.984	n.d.	n.d.	n.d.	n.d.	n.d.	n.d.	n.d.	n.d.	n.d.	n.d.	n.d.	13.75	NA	NA	NA	NA
