# Supplementary material for: KETOS: Clinical decision support and machine learning as a service – A training and deployment platform based on Docker, OMOP-CDM, and FHIR Web Services
Source: PLoS One. 2019 Oct 3;14(10):e0223010. doi: 10.1371/journal.pone.0223010 (PMC6776354; doi:10.1371/journal.pone.0223010)
Supplement: S1 File — ketos_metadata/metadata.json (json) model.ipynb (ipynb) prog (directory). (ZIP) [file pone.0223010.s001.zip › example_1_refInt/prog/results/result4050_2.csv]

	Pop.	Age	N	lower RL	upper RL	L-pU-LRL	U-pU-LRL	L-pU-URL	U-pU-URL	L-CI-LRL	U-CI-LRL	L-CI-URL	U-CI-URL	Test value	Critical value	P value	Mode	P	mu	Sigma	lambda
1	male	18 - 22	10004	12.704	17.733	n.d.	n.d.	n.d.	n.d.	n.d.	n.d.	n.d.	n.d.	n.d.	n.d.	n.d.	15.28	0.9291	14.21848	1.28312	1
2	female	18 - 22	11625	10.915	16.123	n.d.	n.d.	n.d.	n.d.	n.d.	n.d.	n.d.	n.d.	n.d.	n.d.	n.d.	13.5	0.9696	12.51909	1.32842	1
3	all	18 - 22	21629	10.953	17.533	n.d.	n.d.	n.d.	n.d.	n.d.	n.d.	n.d.	n.d.	n.d.	n.d.	n.d.	14.44	NA	NA	NA	NA
