# Supplementary material for: KETOS: Clinical decision support and machine learning as a service – A training and deployment platform based on Docker, OMOP-CDM, and FHIR Web Services
Source: PLoS One. 2019 Oct 3;14(10):e0223010. doi: 10.1371/journal.pone.0223010 (PMC6776354; doi:10.1371/journal.pone.0223010)
Supplement: S1 File — ketos_metadata/metadata.json (json) model.ipynb (ipynb) prog (directory). (ZIP) [file pone.0223010.s001.zip › example_1_refInt/prog/R_functions/RLs.R]

# kalkuliert die RLs:
# library(msm)
############################
#cat("R function RLs.R loaded....\n")
# 12.10.2016 (Arzideh): parameter com was added. Estimated RLs are now rounded at com+1 decimals.
############################
RLs<-function(est,m=est$y0[1,6],s=est$y0[1,7],lam=est$y0[1,8],pc1=0.025,pc2=0.05,com=com)
{
# estimated RLs with minimum test-statistic
if (lam==0)
           {
             # RLs for log-Normal
             left0<-qnorm(pc1, mean=m, sd=s)
             right0<-qnorm(1-pc1, mean=m, sd=s)
             left0<-exp(left0)
             right0<-exp(right0)
             left1<-qnorm(pc2, mean=m, sd=s)
             right1<-qnorm(1-pc2, mean=m, sd=s)
             left1<-exp(left1)
             right1<-exp(right1)
            }
else
           {
            # RLs for Power-Normal
            left0<-qtnorm(pc1, mean=m, sd=s, lower=-1/lam, upper=Inf)
            right0<-qtnorm(1-pc1, mean=m, sd=s, lower=-1/lam, upper=Inf)
            left0<-(left0*lam+1)^(1/lam)
            right0<-(right0*lam+1)^(1/lam)
            left1<-qtnorm(pc2, mean=m, sd=s, lower=-1/lam, upper=Inf)
            right1<-qtnorm(1-pc2, mean=m, sd=s, lower=-1/lam, upper=Inf)
            left1<-(left1*lam+1)^(1/lam)
            right1<-(right1*lam+1)^(1/lam)
           }
return(list("RLL1"=round(left0,com+1),"RLL2"=round(left1,com+1),"RLR1"=round(right0,com+1),"RLR2"=round(right1,com+1)))
}
