# Supplementary material for: KETOS: Clinical decision support and machine learning as a service – A training and deployment platform based on Docker, OMOP-CDM, and FHIR Web Services
Source: PLoS One. 2019 Oct 3;14(10):e0223010. doi: 10.1371/journal.pone.0223010 (PMC6776354; doi:10.1371/journal.pone.0223010)
Supplement: S1 File — ketos_metadata/metadata.json (json) model.ipynb (ipynb) prog (directory). (ZIP) [file pone.0223010.s001.zip › example_1_refInt/prog/R_functions/plot_wrapper.R]

################################################################
# plot_wrapper.r                                               #
# farhad: width and height are changed                         #
# 12.02.2017 (wo) close_plot now without width/height          #
#                                                              #
################################################################
open_plot<-
function (graph_format,file,width,height) {
if (graph_format == "OSM") {
   pdf(file=paste(file,"pdf",sep="."),width=7,height=5)
   } else {
   windows(width=width,height=height)
   }
}

close_plot<-
function (graph_format,file) {
if (graph_format == "OSM") {
   dev.off()
   } else {
   savePlot(filename = file,type = graph_format)
   }
}
