# Supplementary material for: KETOS: Clinical decision support and machine learning as a service – A training and deployment platform based on Docker, OMOP-CDM, and FHIR Web Services
Source: PLoS One. 2019 Oct 3;14(10):e0223010. doi: 10.1371/journal.pone.0223010 (PMC6776354; doi:10.1371/journal.pone.0223010)
Supplement: S1 File — ketos_metadata/metadata.json (json) model.ipynb (ipynb) prog (directory). (ZIP) [file pone.0223010.s001.zip › example_1_refInt/prog/R_functions/kde.R]

#cat("R function kde.R loaded....\n")
#is loaded in program1
#############################################
kde<-
function (data,q1=0.025,x3=quantile(data,q1),nb=900,bw0=bw1)
{
# evaluation of mod of data and y_mod using density function  
t1<-density(x=data,bw=bw0,kernel="gaussian",from=x3,na.rm=TRUE,cut=3,n=nb)
k1<-t1$y
u1<-t1$x
a.max<-which.max(k1)
k<-k1[a.max]
u<-u1[a.max]
return(list(k=k,u=u))
}
