# Supplementary material for: KETOS: Clinical decision support and machine learning as a service – A training and deployment platform based on Docker, OMOP-CDM, and FHIR Web Services
Source: PLoS One. 2019 Oct 3;14(10):e0223010. doi: 10.1371/journal.pone.0223010 (PMC6776354; doi:10.1371/journal.pone.0223010)
Supplement: S1 File — ketos_metadata/metadata.json (json) model.ipynb (ipynb) prog (directory). (ZIP) [file pone.0223010.s001.zip › example_1_refInt/prog/R_functions/area.R]

# area function finds the area under a curve 
# a and b contain the values (x1,x2, ...,xn) and (y1,y2,...,yn)  
####################################################################
area<-
function (a,b) 
{
# for calculation of area under curve (for fraction of subp.)
# a and b are vectors
n<-length(a);
t<-0;
i<-1;
while(i<=n-1)
        {
        t.old<-t
        t<-t.old+(abs(a[i+1]-a[i]))*(b[i+1]+b[i])/2;
        i<-i+1
        }
return(t)
}
