# Supplementary material for: KETOS: Clinical decision support and machine learning as a service – A training and deployment platform based on Docker, OMOP-CDM, and FHIR Web Services
Source: PLoS One. 2019 Oct 3;14(10):e0223010. doi: 10.1371/journal.pone.0223010 (PMC6776354; doi:10.1371/journal.pone.0223010)
Supplement: S1 File — ketos_metadata/metadata.json (json) model.ipynb (ipynb) prog (directory). (ZIP) [file pone.0223010.s001.zip › example_1_refInt/prog/R_functions/data_gr.R]

# data.gr- function returns values of male and female for the age group: a1< age <= a2 separately and together
# c1, c2 and c3: columns of age, value and sex, resp.
# a1 and a2: age ranges
# m and w: sex indicators
# all: male+female
# w: female
# m: male
####################################
# Arzideh, 25.07.2016: modified for the case that
# age-column is not available.
####################################
####################################
####################################
data.gr<-
function (data=data,c1=4,c2=5,c3=3,a1=16,a2=120,m="M",w="W") 
{
if(!is.na(c1))
{
data1<-subset(data,subset=(data[,c1]>=a1 & data[,c1]<=a2))
}
data1<-data1[!is.na(data1[,c2]),]
mean1<-mean(data1[,c2])
sd1<-sd(data1[,c2])
T<-4*(mean1+2*sd1)
data1<-data1[data1[,c2]<=T & data1[,c2] >0,]
d<-data1[,c2]       # values for male+female subjects (age group: a1< age <= a2)
dm<-data1[data1[,c3]==m,c2]  # values for male subjects (age group: a1< age <= a2)
dw<-data1[data1[,c3]==w,c2]  # values for female subjects (age group: a1< age <= a2)
return(list(all=d,w=dw,m=dm))
}
