# Supplementary material for: KETOS: Clinical decision support and machine learning as a service – A training and deployment platform based on Docker, OMOP-CDM, and FHIR Web Services
Source: PLoS One. 2019 Oct 3;14(10):e0223010. doi: 10.1371/journal.pone.0223010 (PMC6776354; doi:10.1371/journal.pone.0223010)
Supplement: S1 File — ketos_metadata/metadata.json (json) model.ipynb (ipynb) prog (directory). (ZIP) [file pone.0223010.s001.zip › example_1_refInt/prog/R_functions/KD_tnorm.R]

#cat("R function KD_tnorm.R loaded....\n")
##########################################
KD.tnorm<-function (data,mu,sig,T1,T2) 
{
# KD.tnorm evaluates the kolmogorov- distance of distr. of empirical data (cdf) from 
# estimated truncatedNormal-distribution between T1 and T2.
m<-length(data)
data1<-sort(data)
p1<-pnorm(T1,mu,sig)
p2<-pnorm(T2,mu,sig)
p0<-p2-p1
D<-c(rep(0,m));
i<-1
while (i<=m)
         {
        fn1<-i/m
        fn0<-(i-1)/m
        f0<-(pnorm(data1[i],mu,sig)-p1)/p0
        D1<-abs(fn0-f0);
        D2<-abs(f0-fn1);
        D[i]<-max(D1,D2);
        i<-i+1
        }
index<-which.max(D)
v<-data1[index]
j<-(index)/m
K<-max(D[1:m])
return(list(K=K,v=v,j=j))
}
