# Supplementary material for: KETOS: Clinical decision support and machine learning as a service – A training and deployment platform based on Docker, OMOP-CDM, and FHIR Web Services
Source: PLoS One. 2019 Oct 3;14(10):e0223010. doi: 10.1371/journal.pone.0223010 (PMC6776354; doi:10.1371/journal.pone.0223010)
Supplement: S1 File — ketos_metadata/metadata.json (json) model.ipynb (ipynb) prog (directory). (ZIP) [file pone.0223010.s001.zip › example_1_refInt/prog/R_functions/KD_tnorm2.R]

#cat("R function KD_tnorm2.R loaded....\n")
###########################################
KD.tnorm2<-function (data,p,mu,sig,crit) 
{
# KD.tnorm2 evaluates the modified kolmogorov- distance of distr. of empirical data (cdf) from 
# estimated truncated Normal distribution in interval [0,mod(data)]
data1<-sort(data)
n<-length(data1)
m<-length(data1[data1 <= crit])
D<-c(rep(0,m));
i<-1
while (i<=m)
          {
          fn0<-(i-1)/n;
          f0<-p*(pnorm(data1[i],mu,sig));
          D1<-f0-fn0
          D[i]<-max(D1,0);
          i<-i+1
          }
D<-max(D[1:m])
return(D)
}
