# Supplementary material for: KETOS: Clinical decision support and machine learning as a service – A training and deployment platform based on Docker, OMOP-CDM, and FHIR Web Services
Source: PLoS One. 2019 Oct 3;14(10):e0223010. doi: 10.1371/journal.pone.0223010 (PMC6776354; doi:10.1371/journal.pone.0223010)
Supplement: S1 File — ketos_metadata/metadata.json (json) model.ipynb (ipynb) prog (directory). (ZIP) [file pone.0223010.s001.zip › example_1_refInt/prog/data/input.csv]

ID1	M	6.27	20
ID2	M	6.48	20
ID3	M	7.21	20
ID4	M	7.27	20
ID5	M	7.42	20
ID6	M	7.42	20
ID7	M	7.47	20
ID8	M	7.58	20
ID9	M	7.63	20
ID10	M	7.64	20
ID11	M	7.65	20
ID12	M	7.77	20
ID13	M	7.78	20
ID14	M	7.79	20
ID15	M	7.85	20
ID16	M	7.85	20
ID17	M	7.85	20
ID18	M	7.86	20
ID19	M	7.86	20
ID20	M	7.90	20
ID21	M	7.91	20
ID22	M	7.94	20
ID23	M	7.95	20
ID24	M	7.96	20
ID25	M	8.00	20
ID26	M	8.02	20
ID27	M	8.06	20
ID28	M	8.06	20
ID29	M	8.06	20
ID30	M	8.06	20
ID31	M	8.07	20
ID32	M	8.10	20
ID33	M	8.11	20
ID34	M	8.14	20
ID35	M	8.15	20
ID36	M	8.16	20
ID37	M	8.16	20
ID38	M	8.17	20
ID39	M	8.19	20
ID40	M	8.20	20
ID41	M	8.23	20
ID42	M	8.25	20
ID43	M	8.27	20
ID44	M	8.28	20
ID45	M	8.28	20
ID46	M	8.28	20
ID47	M	8.29	20
ID48	M	8.29	20
ID49	M	8.30	20
ID50	M	8.31	20
ID51	M	8.35	20
ID52	M	8.35	20
ID53	M	8.36	20
ID54	M	8.37	20
ID55	M	8.38	20
ID56	M	8.40	20
ID57	M	8.41	20
ID58	M	8.43	20
ID59	M	8.44	20
ID60	M	8.45	20
ID61	M	8.46	20
ID62	M	8.46	20
ID63	M	8.47	20
ID64	M	8.48	20
ID65	M	8.48	20
ID66	M	8.49	20
ID67	M	8.51	20
ID68	M	8.52	20
ID69	M	8.54	20
ID70	M	8.54	20
ID71	M	8.54	20
ID72	M	8.55	20
ID73	M	8.55	20
ID74	M	8.55	20
ID75	M	8.55	20
ID76	M	8.56	20
ID77	M	8.58	20
ID78	M	8.58	20
ID79	M	8.58	20
ID80	M	8.60	20
ID81	M	8.60	20
ID82	M	8.61	20
ID83	M	8.63	20
ID84	M	8.64	20
ID85	M	8.64	20
ID86	M	8.64	20
ID87	M	8.65	20
ID88	M	8.65	20
ID89	M	8.66	20
ID90	M	8.66	20
ID91	M	8.67	20
ID92	M	8.68	20
ID93	M	8.69	20
ID94	M	8.70	20
ID95	M	8.70	20
ID96	M	8.70	20
ID97	M	8.71	20
ID98	M	8.71	20
ID99	M	8.71	20
ID100	M	8.71	20
ID101	M	8.72	20
ID102	M	8.72	20
ID103	M	8.74	20
ID104	M	8.75	20
ID105	M	8.75	20
ID106	M	8.77	20
ID107	M	8.77	20
ID108	M	8.77	20
ID109	M	8.78	20
ID110	M	8.78	20
ID111	M	8.79	20
ID112	M	8.79	20
ID113	M	8.80	20
ID114	M	8.81	20
ID115	M	8.82	20
ID116	M	8.82	20
ID117	M	8.82	20
ID118	M	8.83	20
ID119	M	8.83	20
ID120	M	8.84	20
ID121	M	8.84	20
ID122	M	8.85	20
ID123	M	8.85	20
ID124	M	8.86	20
ID125	M	8.86	20
ID126	M	8.87	20
ID127	M	8.87	20
ID128	M	8.87	20
ID129	M	8.88	20
ID130	M	8.89	20
ID131	M	8.90	20
ID132	M	8.90	20
ID133	M	8.90	20
ID134	M	8.90	20
ID135	M	8.91	20
ID136	M	8.91	20
ID137	M	8.91	20
ID138	M	8.92	20
ID139	M	8.92	20
ID140	M	8.92	20
ID141	M	8.93	20
ID142	M	8.94	20
ID143	M	8.95	20
ID144	M	8.96	20
ID145	M	8.96	20
ID146	M	8.96	20
ID147	M	8.96	20
ID148	M	8.97	20
ID149	M	8.97	20
ID150	M	8.97	20
ID151	M	8.97	20
ID152	M	8.99	20
ID153	M	9.00	20
ID154	M	9.00	20
ID155	M	9.00	20
ID156	M	9.01	20
ID157	M	9.01	20
ID158	M	9.02	20
ID159	M	9.03	20
ID160	M	9.03	20
ID161	M	9.04	20
ID162	M	9.04	20
ID163	M	9.04	20
ID164	M	9.05	20
ID165	M	9.05	20
ID166	M	9.05	20
ID167	M	9.06	20
ID168	M	9.06	20
ID169	M	9.06	20
ID170	M	9.06	20
ID171	M	9.07	20
ID172	M	9.07	20
ID173	M	9.07	20
ID174	M	9.07	20
ID175	M	9.08	20
ID176	M	9.09	20
ID177	M	9.10	20
ID178	M	9.10	20
ID179	M	9.11	20
ID180	M	9.11	20
ID181	M	9.12	20
ID182	M	9.12	20
ID183	M	9.12	20
ID184	M	9.12	20
ID185	M	9.13	20
ID186	M	9.13	20
ID187	M	9.13	20
ID188	M	9.13	20
ID189	M	9.14	20
ID190	M	9.14	20
ID191	M	9.14	20
ID192	M	9.15	20
ID193	M	9.15	20
ID194	M	9.15	20
ID195	M	9.16	20
ID196	M	9.16	20
ID197	M	9.17	20
ID198	M	9.17	20
ID199	M	9.17	20
ID200	M	9.17	20
ID201	M	9.18	20
ID202	M	9.18	20
ID203	M	9.18	20
ID204	M	9.18	20
ID205	M	9.19	20
ID206	M	9.20	20
ID207	M	9.20	20
ID208	M	9.21	20
ID209	M	9.22	20
ID210	M	9.22	20
ID211	M	9.23	20
ID212	M	9.23	20
ID213	M	9.24	20
ID214	M	9.24	20
ID215	M	9.24	20
ID216	M	9.25	20
ID217	M	9.26	20
ID218	M	9.26	20
ID219	M	9.26	20
ID220	M	9.27	20
ID221	M	9.27	20
ID222	M	9.27	20
ID223	M	9.27	20
ID224	M	9.27	20
ID225	M	9.28	20
ID226	M	9.28	20
ID227	M	9.29	20
ID228	M	9.29	20
ID229	M	9.29	20
ID230	M	9.29	20
ID231	M	9.29	20
ID232	M	9.30	20
ID233	M	9.30	20
ID234	M	9.30	20
ID235	M	9.30	20
ID236	M	9.31	20
ID237	M	9.31	20
ID238	M	9.31	20
ID239	M	9.31	20
ID240	M	9.31	20
ID241	M	9.31	20
ID242	M	9.31	20
ID243	M	9.31	20
ID244	M	9.32	20
ID245	M	9.32	20
ID246	M	9.33	20
ID247	M	9.33	20
ID248	M	9.34	20
ID249	M	9.34	20
ID250	M	9.35	20
ID251	M	9.35	20
ID252	M	9.35	20
ID253	M	9.36	20
ID254	M	9.36	20
ID255	M	9.36	20
ID256	M	9.36	20
ID257	M	9.37	20
ID258	M	9.37	20
ID259	M	9.37	20
ID260	M	9.38	20
ID261	M	9.38	20
ID262	M	9.38	20
ID263	M	9.39	20
ID264	M	9.39	20
ID265	M	9.39	20
ID266	M	9.40	20
ID267	M	9.40	20
ID268	M	9.40	20
ID269	M	9.40	20
ID270	M	9.40	20
ID271	M	9.40	20
ID272	M	9.41	20
ID273	M	9.41	20
ID274	M	9.41	20
ID275	M	9.42	20
ID276	M	9.42	20
ID277	M	9.42	20
ID278	M	9.43	20
ID279	M	9.43	20
ID280	M	9.44	20
ID281	M	9.44	20
ID282	M	9.44	20
ID283	M	9.45	20
ID284	M	9.46	20
ID285	M	9.46	20
ID286	M	9.46	20
ID287	M	9.47	20
ID288	M	9.47	20
ID289	M	9.48	20
ID290	M	9.48	20
ID291	M	9.49	20
ID292	M	9.49	20
ID293	M	9.49	20
ID294	M	9.49	20
ID295	M	9.49	20
ID296	M	9.50	20
ID297	M	9.50	20
ID298	M	9.50	20
ID299	M	9.50	20
ID300	M	9.51	20
ID301	M	9.51	20
ID302	M	9.51	20
ID303	M	9.51	20
ID304	M	9.52	20
ID305	M	9.54	20
ID306	M	9.54	20
ID307	M	9.54	20
ID308	M	9.54	20
ID309	M	9.55	20
ID310	M	9.55	20
ID311	M	9.55	20
ID312	M	9.56	20
ID313	M	9.56	20
ID314	M	9.57	20
ID315	M	9.57	20
ID316	M	9.57	20
ID317	M	9.57	20
ID318	M	9.58	20
ID319	M	9.58	20
ID320	M	9.58	20
ID321	M	9.59	20
ID322	M	9.59	20
ID323	M	9.59	20
ID324	M	9.59	20
ID325	M	9.61	20
ID326	M	9.61	20
ID327	M	9.61	20
ID328	M	9.61	20
ID329	M	9.61	20
ID330	M	9.61	20
ID331	M	9.61	20
ID332	M	9.62	20
ID333	M	9.62	20
ID334	M	9.62	20
ID335	M	9.62	20
ID336	M	9.63	20
ID337	M	9.63	20
ID338	M	9.63	20
ID339	M	9.63	20
ID340	M	9.63	20
ID341	M	9.63	20
ID342	M	9.63	20
ID343	M	9.64	20
ID344	M	9.65	20
ID345	M	9.65	20
ID346	M	9.65	20
ID347	M	9.66	20
ID348	M	9.66	20
ID349	M	9.66	20
ID350	M	9.66	20
ID351	M	9.66	20
ID352	M	9.67	20
ID353	M	9.67	20
ID354	M	9.67	20
ID355	M	9.67	20
ID356	M	9.67	20
ID357	M	9.67	20
ID358	M	9.67	20
ID359	M	9.68	20
ID360	M	9.68	20
ID361	M	9.68	20
ID362	M	9.68	20
ID363	M	9.69	20
ID364	M	9.69	20
ID365	M	9.69	20
ID366	M	9.69	20
ID367	M	9.70	20
ID368	M	9.70	20
ID369	M	9.70	20
ID370	M	9.70	20
ID371	M	9.70	20
ID372	M	9.71	20
ID373	M	9.72	20
ID374	M	9.72	20
ID375	M	9.73	20
ID376	M	9.73	20
ID377	M	9.73	20
ID378	M	9.73	20
ID379	M	9.73	20
ID380	M	9.73	20
ID381	M	9.73	20
ID382	M	9.73	20
ID383	M	9.74	20
ID384	M	9.74	20
ID385	M	9.74	20
ID386	M	9.74	20
ID387	M	9.75	20
ID388	M	9.75	20
ID389	M	9.75	20
ID390	M	9.75	20
ID391	M	9.75	20
ID392	M	9.75	20
ID393	M	9.76	20
ID394	M	9.76	20
ID395	M	9.77	20
ID396	M	9.77	20
ID397	M	9.77	20
ID398	M	9.77	20
ID399	M	9.78	20
ID400	M	9.78	20
ID401	M	9.78	20
ID402	M	9.79	20
ID403	M	9.79	20
ID404	M	9.79	20
ID405	M	9.79	20
ID406	M	9.79	20
ID407	M	9.80	20
ID408	M	9.80	20
ID409	M	9.80	20
ID410	M	9.81	20
ID411	M	9.81	20
ID412	M	9.81	20
ID413	M	9.81	20
ID414	M	9.81	20
ID415	M	9.81	20
ID416	M	9.82	20
ID417	M	9.82	20
ID418	M	9.82	20
ID419	M	9.82	20
ID420	M	9.82	20
ID421	M	9.82	20
ID422	M	9.84	20
ID423	M	9.84	20
ID424	M	9.84	20
ID425	M	9.85	20
ID426	M	9.85	20
ID427	M	9.85	20
ID428	M	9.85	20
ID429	M	9.86	20
ID430	M	9.86	20
ID431	M	9.86	20
ID432	M	9.86	20
ID433	M	9.86	20
ID434	M	9.87	20
ID435	M	9.87	20
ID436	M	9.87	20
ID437	M	9.87	20
ID438	M	9.87	20
ID439	M	9.87	20
ID440	M	9.88	20
ID441	M	9.88	20
ID442	M	9.88	20
ID443	M	9.88	20
ID444	M	9.88	20
ID445	M	9.88	20
ID446	M	9.88	20
ID447	M	9.89	20
ID448	M	9.89	20
ID449	M	9.89	20
ID450	M	9.89	20
ID451	M	9.89	20
ID452	M	9.89	20
ID453	M	9.90	20
ID454	M	9.90	20
ID455	M	9.90	20
ID456	M	9.91	20
ID457	M	9.91	20
ID458	M	9.91	20
ID459	M	9.91	20
ID460	M	9.92	20
ID461	M	9.92	20
ID462	M	9.92	20
ID463	M	9.92	20
ID464	M	9.92	20
ID465	M	9.92	20
ID466	M	9.93	20
ID467	M	9.93	20
ID468	M	9.93	20
ID469	M	9.94	20
ID470	M	9.94	20
ID471	M	9.94	20
ID472	M	9.95	20
ID473	M	9.95	20
ID474	M	9.95	20
ID475	M	9.95	20
ID476	M	9.95	20
ID477	M	9.95	20
ID478	M	9.96	20
ID479	M	9.96	20
ID480	M	9.96	20
ID481	M	9.96	20
ID482	M	9.97	20
ID483	M	9.97	20
ID484	M	9.97	20
ID485	M	9.97	20
ID486	M	9.97	20
ID487	M	9.97	20
ID488	M	9.97	20
ID489	M	9.98	20
ID490	M	9.98	20
ID491	M	9.99	20
ID492	M	9.99	20
ID493	M	9.99	20
ID494	M	10.00	20
ID495	M	10.00	20
ID496	M	10.00	20
ID497	M	10.01	20
ID498	M	10.01	20
ID499	M	10.01	20
ID500	M	10.02	20
ID501	M	10.03	20
ID502	M	10.03	20
ID503	M	10.03	20
ID504	M	10.04	20
ID505	M	10.04	20
ID506	M	10.05	20
ID507	M	10.05	20
ID508	M	10.06	20
ID509	M	10.06	20
ID510	M	10.06	20
ID511	M	10.06	20
ID512	M	10.06	20
ID513	M	10.07	20
ID514	M	10.07	20
ID515	M	10.08	20
ID516	M	10.08	20
ID517	M	10.08	20
ID518	M	10.08	20
ID519	M	10.08	20
ID520	M	10.09	20
ID521	M	10.09	20
ID522	M	10.09	20
ID523	M	10.09	20
ID524	M	10.09	20
ID525	M	10.09	20
ID526	M	10.10	20
ID527	M	10.10	20
ID528	M	10.11	20
ID529	M	10.11	20
ID530	M	10.11	20
ID531	M	10.11	20
ID532	M	10.11	20
ID533	M	10.11	20
ID534	M	10.11	20
ID535	M	10.12	20
ID536	M	10.13	20
ID537	M	10.13	20
ID538	M	10.13	20
ID539	M	10.13	20
ID540	M	10.13	20
ID541	M	10.14	20
ID542	M	10.14	20
ID543	M	10.15	20
ID544	M	10.16	20
ID545	M	10.16	20
ID546	M	10.16	20
ID547	M	10.16	20
ID548	M	10.17	20
ID549	M	10.17	20
ID550	M	10.17	20
ID551	M	10.17	20
ID552	M	10.17	20
ID553	M	10.18	20
ID554	M	10.18	20
ID555	M	10.18	20
ID556	M	10.18	20
ID557	M	10.18	20
ID558	M	10.18	20
ID559	M	10.19	20
ID560	M	10.19	20
ID561	M	10.19	20
ID562	M	10.20	20
ID563	M	10.20	20
ID564	M	10.20	20
ID565	M	10.20	20
ID566	M	10.21	20
ID567	M	10.21	20
ID568	M	10.21	20
ID569	M	10.22	20
ID570	M	10.22	20
ID571	M	10.22	20
ID572	M	10.22	20
ID573	M	10.22	20
ID574	M	10.22	20
ID575	M	10.22	20
ID576	M	10.23	20
ID577	M	10.23	20
ID578	M	10.23	20
ID579	M	10.23	20
ID580	M	10.24	20
ID581	M	10.24	20
ID582	M	10.25	20
ID583	M	10.25	20
ID584	M	10.25	20
ID585	M	10.25	20
ID586	M	10.25	20
ID587	M	10.25	20
ID588	M	10.25	20
ID589	M	10.25	20
ID590	M	10.26	20
ID591	M	10.26	20
ID592	M	10.26	20
ID593	M	10.26	20
ID594	M	10.27	20
ID595	M	10.27	20
ID596	M	10.27	20
ID597	M	10.27	20
ID598	M	10.28	20
ID599	M	10.28	20
ID600	M	10.28	20
ID601	M	10.28	20
ID602	M	10.29	20
ID603	M	10.29	20
ID604	M	10.30	20
ID605	M	10.30	20
ID606	M	10.30	20
ID607	M	10.31	20
ID608	M	10.31	20
ID609	M	10.31	20
ID610	M	10.31	20
ID611	M	10.31	20
ID612	M	10.31	20
ID613	M	10.32	20
ID614	M	10.32	20
ID615	M	10.32	20
ID616	M	10.33	20
ID617	M	10.33	20
ID618	M	10.33	20
ID619	M	10.33	20
ID620	M	10.34	20
ID621	M	10.34	20
ID622	M	10.34	20
ID623	M	10.34	20
ID624	M	10.35	20
ID625	M	10.35	20
ID626	M	10.35	20
ID627	M	10.35	20
ID628	M	10.35	20
ID629	M	10.36	20
ID630	M	10.36	20
ID631	M	10.36	20
ID632	M	10.36	20
ID633	M	10.36	20
ID634	M	10.37	20
ID635	M	10.38	20
ID636	M	10.39	20
ID637	M	10.40	20
ID638	M	10.40	20
ID639	M	10.40	20
ID640	M	10.41	20
ID641	M	10.41	20
ID642	M	10.41	20
ID643	M	10.42	20
ID644	M	10.42	20
ID645	M	10.42	20
ID646	M	10.42	20
ID647	M	10.42	20
ID648	M	10.42	20
ID649	M	10.43	20
ID650	M	10.43	20
ID651	M	10.43	20
ID652	M	10.44	20
ID653	M	10.44	20
ID654	M	10.44	20
ID655	M	10.44	20
ID656	M	10.45	20
ID657	M	10.45	20
ID658	M	10.46	20
ID659	M	10.46	20
ID660	M	10.46	20
ID661	M	10.47	20
ID662	M	10.47	20
ID663	M	10.47	20
ID664	M	10.47	20
ID665	M	10.48	20
ID666	M	10.48	20
ID667	M	10.49	20
ID668	M	10.49	20
ID669	M	10.49	20
ID670	M	10.50	20
ID671	M	10.50	20
ID672	M	10.50	20
ID673	M	10.50	20
ID674	M	10.50	20
ID675	M	10.50	20
ID676	M	10.51	20
ID677	M	10.52	20
ID678	M	10.52	20
ID679	M	10.52	20
ID680	M	10.52	20
ID681	M	10.53	20
ID682	M	10.54	20
ID683	M	10.54	20
ID684	M	10.54	20
ID685	M	10.55	20
ID686	M	10.55	20
ID687	M	10.55	20
ID688	M	10.55	20
ID689	M	10.55	20
ID690	M	10.56	20
ID691	M	10.56	20
ID692	M	10.56	20
ID693	M	10.56	20
ID694	M	10.57	20
ID695	M	10.57	20
ID696	M	10.57	20
ID697	M	10.58	20
ID698	M	10.59	20
ID699	M	10.59	20
ID700	M	10.59	20
ID701	M	10.59	20
ID702	M	10.59	20
ID703	M	10.60	20
ID704	M	10.60	20
ID705	M	10.60	20
ID706	M	10.60	20
ID707	M	10.60	20
ID708	M	10.61	20
ID709	M	10.61	20
ID710	M	10.62	20
ID711	M	10.62	20
ID712	M	10.62	20
ID713	M	10.62	20
ID714	M	10.63	20
ID715	M	10.63	20
ID716	M	10.63	20
ID717	M	10.63	20
ID718	M	10.64	20
ID719	M	10.64	20
ID720	M	10.64	20
ID721	M	10.65	20
ID722	M	10.65	20
ID723	M	10.66	20
ID724	M	10.66	20
ID725	M	10.66	20
ID726	M	10.67	20
ID727	M	10.67	20
ID728	M	10.67	20
ID729	M	10.68	20
ID730	M	10.68	20
ID731	M	10.68	20
ID732	M	10.68	20
ID733	M	10.68	20
ID734	M	10.69	20
ID735	M	10.69	20
ID736	M	10.70	20
ID737	M	10.70	20
ID738	M	10.70	20
ID739	M	10.71	20
ID740	M	10.71	20
ID741	M	10.71	20
ID742	M	10.71	20
ID743	M	10.71	20
ID744	M	10.71	20
ID745	M	10.72	20
ID746	M	10.72	20
ID747	M	10.73	20
ID748	M	10.73	20
ID749	M	10.73	20
ID750	M	10.73	20
ID751	M	10.74	20
ID752	M	10.74	20
ID753	M	10.74	20
ID754	M	10.74	20
ID755	M	10.74	20
ID756	M	10.74	20
ID757	M	10.74	20
ID758	M	10.74	20
ID759	M	10.75	20
ID760	M	10.75	20
ID761	M	10.76	20
ID762	M	10.76	20
ID763	M	10.76	20
ID764	M	10.77	20
ID765	M	10.77	20
ID766	M	10.77	20
ID767	M	10.77	20
ID768	M	10.77	20
ID769	M	10.78	20
ID770	M	10.78	20
ID771	M	10.79	20
ID772	M	10.80	20
ID773	M	10.80	20
ID774	M	10.80	20
ID775	M	10.81	20
ID776	M	10.81	20
ID777	M	10.81	20
ID778	M	10.82	20
ID779	M	10.83	20
ID780	M	10.84	20
ID781	M	10.84	20
ID782	M	10.85	20
ID783	M	10.85	20
ID784	M	10.85	20
ID785	M	10.86	20
ID786	M	10.86	20
ID787	M	10.86	20
ID788	M	10.86	20
ID789	M	10.86	20
ID790	M	10.87	20
ID791	M	10.87	20
ID792	M	10.87	20
ID793	M	10.87	20
ID794	M	10.88	20
ID795	M	10.88	20
ID796	M	10.88	20
ID797	M	10.89	20
ID798	M	10.89	20
ID799	M	10.90	20
ID800	M	10.90	20
ID801	M	10.90	20
ID802	M	10.91	20
ID803	M	10.92	20
ID804	M	10.92	20
ID805	M	10.93	20
ID806	M	10.93	20
ID807	M	10.93	20
ID808	M	10.94	20
ID809	M	10.95	20
ID810	M	10.95	20
ID811	M	10.95	20
ID812	M	10.95	20
ID813	M	10.95	20
ID814	M	10.95	20
ID815	M	10.95	20
ID816	M	10.96	20
ID817	M	10.96	20
ID818	M	10.96	20
ID819	M	10.97	20
ID820	M	10.97	20
ID821	M	10.98	20
ID822	M	10.98	20
ID823	M	10.98	20
ID824	M	10.98	20
ID825	M	10.99	20
ID826	M	10.99	20
ID827	M	10.99	20
ID828	M	11.00	20
ID829	M	11.01	20
ID830	M	11.01	20
ID831	M	11.01	20
ID832	M	11.01	20
ID833	M	11.02	20
ID834	M	11.02	20
ID835	M	11.02	20
ID836	M	11.02	20
ID837	M	11.02	20
ID838	M	11.02	20
ID839	M	11.03	20
ID840	M	11.03	20
ID841	M	11.04	20
ID842	M	11.05	20
ID843	M	11.05	20
ID844	M	11.06	20
ID845	M	11.07	20
ID846	M	11.07	20
ID847	M	11.08	20
ID848	M	11.08	20
ID849	M	11.09	20
ID850	M	11.09	20
ID851	M	11.09	20
ID852	M	11.10	20
ID853	M	11.10	20
ID854	M	11.10	20
ID855	M	11.11	20
ID856	M	11.12	20
ID857	M	11.12	20
ID858	M	11.12	20
ID859	M	11.14	20
ID860	M	11.15	20
ID861	M	11.16	20
ID862	M	11.16	20
ID863	M	11.17	20
ID864	M	11.18	20
ID865	M	11.18	20
ID866	M	11.20	20
ID867	M	11.21	20
ID868	M	11.21	20
ID869	M	11.21	20
ID870	M	11.22	20
ID871	M	11.23	20
ID872	M	11.24	20
ID873	M	11.24	20
ID874	M	11.25	20
ID875	M	11.29	20
ID876	M	11.29	20
ID877	M	11.29	20
ID878	M	11.29	20
ID879	M	11.29	20
ID880	M	11.29	20
ID881	M	11.31	20
ID882	M	11.31	20
ID883	M	11.32	20
ID884	M	11.32	20
ID885	M	11.32	20
ID886	M	11.32	20
ID887	M	11.34	20
ID888	M	11.35	20
ID889	M	11.35	20
ID890	M	11.35	20
ID891	M	11.35	20
ID892	M	11.35	20
ID893	M	11.35	20
ID894	M	11.36	20
ID895	M	11.38	20
ID896	M	11.38	20
ID897	M	11.40	20
ID898	M	11.40	20
ID899	M	11.40	20
ID900	M	11.40	20
ID901	M	11.41	20
ID902	M	11.42	20
ID903	M	11.42	20
ID904	M	11.43	20
ID905	M	11.45	20
ID906	M	11.46	20
ID907	M	11.46	20
ID908	M	11.47	20
ID909	M	11.48	20
ID910	M	11.48	20
ID911	M	11.50	20
ID912	M	11.52	20
ID913	M	11.53	20
ID914	M	11.53	20
ID915	M	11.53	20
ID916	M	11.53	20
ID917	M	11.54	20
ID918	M	11.54	20
ID919	M	11.54	20
ID920	M	11.55	20
ID921	M	11.55	20
ID922	M	11.55	20
ID923	M	11.56	20
ID924	M	11.57	20
ID925	M	11.57	20
ID926	M	11.58	20
ID927	M	11.58	20
ID928	M	11.60	20
ID929	M	11.61	20
ID930	M	11.61	20
ID931	M	11.63	20
ID932	M	11.63	20
ID933	M	11.63	20
ID934	M	11.63	20
ID935	M	11.64	20
ID936	M	11.66	20
ID937	M	11.67	20
ID938	M	11.67	20
ID939	M	11.68	20
ID940	M	11.68	20
ID941	M	11.70	20
ID942	M	11.71	20
ID943	M	11.75	20
ID944	M	11.78	20
ID945	M	11.79	20
ID946	M	11.80	20
ID947	M	11.81	20
ID948	M	11.82	20
ID949	M	11.83	20
ID950	M	11.84	20
ID951	M	11.86	20
ID952	M	11.88	20
ID953	M	11.88	20
ID954	M	11.91	20
ID955	M	11.92	20
ID956	M	11.93	20
ID957	M	11.95	20
ID958	M	11.98	20
ID959	M	12.01	20
ID960	M	12.01	20
ID961	M	12.01	20
ID962	M	12.01	20
ID963	M	12.02	20
ID964	M	12.02	20
ID965	M	12.04	20
ID966	M	12.06	20
ID967	M	12.07	20
ID968	M	12.08	20
ID969	M	12.08	20
ID970	M	12.08	20
ID971	M	12.08	20
ID972	M	12.09	20
ID973	M	12.13	20
ID974	M	12.14	20
ID975	M	12.15	20
ID976	M	12.16	20
ID977	M	12.19	20
ID978	M	12.21	20
ID979	M	12.22	20
ID980	M	12.24	20
ID981	M	12.25	20
ID982	M	12.26	20
ID983	M	12.27	20
ID984	M	12.27	20
ID985	M	12.27	20
ID986	M	12.29	20
ID987	M	12.35	20
ID988	M	12.38	20
ID989	M	12.39	20
ID990	M	12.42	20
ID991	M	12.42	20
ID992	M	12.46	20
ID993	M	12.46	20
ID994	M	12.47	20
ID995	M	12.48	20
ID996	M	12.53	20
ID997	M	12.66	20
ID998	M	12.77	20
ID999	M	12.79	20
ID1000	M	12.83	20
ID1001	W	6.55	20
ID1002	W	6.81	20
ID1003	W	6.98	20
ID1004	W	7.03	20
ID1005	W	7.12	20
ID1006	W	7.12	20
ID1007	W	7.16	20
ID1008	W	7.21	20
ID1009	W	7.40	20
ID1010	W	7.44	20
ID1011	W	7.48	20
ID1012	W	7.59	20
ID1013	W	7.63	20
ID1014	W	7.66	20
ID1015	W	7.77	20
ID1016	W	7.79	20
ID1017	W	7.88	20
ID1018	W	7.89	20
ID1019	W	7.94	20
ID1020	W	7.94	20
ID1021	W	7.95	20
ID1022	W	7.97	20
ID1023	W	8.00	20
ID1024	W	8.00	20
ID1025	W	8.03	20
ID1026	W	8.07	20
ID1027	W	8.11	20
ID1028	W	8.12	20
ID1029	W	8.12	20
ID1030	W	8.13	20
ID1031	W	8.14	20
ID1032	W	8.15	20
ID1033	W	8.19	20
ID1034	W	8.20	20
ID1035	W	8.21	20
ID1036	W	8.24	20
ID1037	W	8.25	20
ID1038	W	8.26	20
ID1039	W	8.27	20
ID1040	W	8.27	20
ID1041	W	8.29	20
ID1042	W	8.29	20
ID1043	W	8.30	20
ID1044	W	8.31	20
ID1045	W	8.33	20
ID1046	W	8.36	20
ID1047	W	8.36	20
ID1048	W	8.36	20
ID1049	W	8.37	20
ID1050	W	8.38	20
ID1051	W	8.38	20
ID1052	W	8.39	20
ID1053	W	8.40	20
ID1054	W	8.40	20
ID1055	W	8.41	20
ID1056	W	8.42	20
ID1057	W	8.42	20
ID1058	W	8.43	20
ID1059	W	8.46	20
ID1060	W	8.47	20
ID1061	W	8.47	20
ID1062	W	8.48	20
ID1063	W	8.48	20
ID1064	W	8.49	20
ID1065	W	8.49	20
ID1066	W	8.49	20
ID1067	W	8.50	20
ID1068	W	8.51	20
ID1069	W	8.52	20
ID1070	W	8.53	20
ID1071	W	8.55	20
ID1072	W	8.57	20
ID1073	W	8.58	20
ID1074	W	8.59	20
ID1075	W	8.59	20
ID1076	W	8.60	20
ID1077	W	8.61	20
ID1078	W	8.61	20
ID1079	W	8.62	20
ID1080	W	8.63	20
ID1081	W	8.63	20
ID1082	W	8.63	20
ID1083	W	8.63	20
ID1084	W	8.63	20
ID1085	W	8.63	20
ID1086	W	8.66	20
ID1087	W	8.66	20
ID1088	W	8.70	20
ID1089	W	8.70	20
ID1090	W	8.70	20
ID1091	W	8.70	20
ID1092	W	8.71	20
ID1093	W	8.71	20
ID1094	W	8.72	20
ID1095	W	8.73	20
ID1096	W	8.73	20
ID1097	W	8.74	20
ID1098	W	8.77	20
ID1099	W	8.77	20
ID1100	W	8.77	20
ID1101	W	8.78	20
ID1102	W	8.79	20
ID1103	W	8.79	20
ID1104	W	8.79	20
ID1105	W	8.80	20
ID1106	W	8.80	20
ID1107	W	8.81	20
ID1108	W	8.81	20
ID1109	W	8.82	20
ID1110	W	8.83	20
ID1111	W	8.83	20
ID1112	W	8.83	20
ID1113	W	8.84	20
ID1114	W	8.84	20
ID1115	W	8.86	20
ID1116	W	8.86	20
ID1117	W	8.87	20
ID1118	W	8.87	20
ID1119	W	8.88	20
ID1120	W	8.88	20
ID1121	W	8.88	20
ID1122	W	8.89	20
ID1123	W	8.89	20
ID1124	W	8.89	20
ID1125	W	8.90	20
ID1126	W	8.90	20
ID1127	W	8.90	20
ID1128	W	8.91	20
ID1129	W	8.91	20
ID1130	W	8.91	20
ID1131	W	8.92	20
ID1132	W	8.92	20
ID1133	W	8.93	20
ID1134	W	8.93	20
ID1135	W	8.94	20
ID1136	W	8.94	20
ID1137	W	8.94	20
ID1138	W	8.95	20
ID1139	W	8.95	20
ID1140	W	8.95	20
ID1141	W	8.96	20
ID1142	W	8.96	20
ID1143	W	8.97	20
ID1144	W	8.97	20
ID1145	W	8.97	20
ID1146	W	8.97	20
ID1147	W	8.98	20
ID1148	W	8.98	20
ID1149	W	9.00	20
ID1150	W	9.00	20
ID1151	W	9.01	20
ID1152	W	9.02	20
ID1153	W	9.03	20
ID1154	W	9.03	20
ID1155	W	9.03	20
ID1156	W	9.04	20
ID1157	W	9.05	20
ID1158	W	9.05	20
ID1159	W	9.05	20
ID1160	W	9.05	20
ID1161	W	9.05	20
ID1162	W	9.06	20
ID1163	W	9.06	20
ID1164	W	9.06	20
ID1165	W	9.06	20
ID1166	W	9.06	20
ID1167	W	9.07	20
ID1168	W	9.07	20
ID1169	W	9.08	20
ID1170	W	9.08	20
ID1171	W	9.08	20
ID1172	W	9.09	20
ID1173	W	9.09	20
ID1174	W	9.10	20
ID1175	W	9.10	20
ID1176	W	9.10	20
ID1177	W	9.11	20
ID1178	W	9.12	20
ID1179	W	9.12	20
ID1180	W	9.12	20
ID1181	W	9.12	20
ID1182	W	9.13	20
ID1183	W	9.13	20
ID1184	W	9.14	20
ID1185	W	9.15	20
ID1186	W	9.15	20
ID1187	W	9.15	20
ID1188	W	9.16	20
ID1189	W	9.16	20
ID1190	W	9.16	20
ID1191	W	9.16	20
ID1192	W	9.17	20
ID1193	W	9.17	20
ID1194	W	9.17	20
ID1195	W	9.17	20
ID1196	W	9.18	20
ID1197	W	9.18	20
ID1198	W	9.18	20
ID1199	W	9.18	20
ID1200	W	9.18	20
ID1201	W	9.18	20
ID1202	W	9.19	20
ID1203	W	9.19	20
ID1204	W	9.19	20
ID1205	W	9.19	20
ID1206	W	9.20	20
ID1207	W	9.20	20
ID1208	W	9.20	20
ID1209	W	9.21	20
ID1210	W	9.22	20
ID1211	W	9.22	20
ID1212	W	9.22	20
ID1213	W	9.22	20
ID1214	W	9.23	20
ID1215	W	9.23	20
ID1216	W	9.23	20
ID1217	W	9.23	20
ID1218	W	9.23	20
ID1219	W	9.24	20
ID1220	W	9.25	20
ID1221	W	9.25	20
ID1222	W	9.25	20
ID1223	W	9.25	20
ID1224	W	9.26	20
ID1225	W	9.26	20
ID1226	W	9.26	20
ID1227	W	9.26	20
ID1228	W	9.26	20
ID1229	W	9.26	20
ID1230	W	9.27	20
ID1231	W	9.27	20
ID1232	W	9.27	20
ID1233	W	9.28	20
ID1234	W	9.28	20
ID1235	W	9.29	20
ID1236	W	9.29	20
ID1237	W	9.29	20
ID1238	W	9.29	20
ID1239	W	9.29	20
ID1240	W	9.29	20
ID1241	W	9.30	20
ID1242	W	9.31	20
ID1243	W	9.31	20
ID1244	W	9.31	20
ID1245	W	9.31	20
ID1246	W	9.32	20
ID1247	W	9.32	20
ID1248	W	9.32	20
ID1249	W	9.32	20
ID1250	W	9.32	20
ID1251	W	9.32	20
ID1252	W	9.33	20
ID1253	W	9.33	20
ID1254	W	9.33	20
ID1255	W	9.33	20
ID1256	W	9.34	20
ID1257	W	9.34	20
ID1258	W	9.34	20
ID1259	W	9.34	20
ID1260	W	9.35	20
ID1261	W	9.36	20
ID1262	W	9.36	20
ID1263	W	9.37	20
ID1264	W	9.37	20
ID1265	W	9.38	20
ID1266	W	9.38	20
ID1267	W	9.38	20
ID1268	W	9.38	20
ID1269	W	9.39	20
ID1270	W	9.39	20
ID1271	W	9.39	20
ID1272	W	9.39	20
ID1273	W	9.40	20
ID1274	W	9.40	20
ID1275	W	9.40	20
ID1276	W	9.40	20
ID1277	W	9.40	20
ID1278	W	9.41	20
ID1279	W	9.41	20
ID1280	W	9.41	20
ID1281	W	9.41	20
ID1282	W	9.41	20
ID1283	W	9.41	20
ID1284	W	9.41	20
ID1285	W	9.42	20
ID1286	W	9.42	20
ID1287	W	9.42	20
ID1288	W	9.42	20
ID1289	W	9.43	20
ID1290	W	9.43	20
ID1291	W	9.43	20
ID1292	W	9.44	20
ID1293	W	9.44	20
ID1294	W	9.44	20
ID1295	W	9.44	20
ID1296	W	9.46	20
ID1297	W	9.46	20
ID1298	W	9.46	20
ID1299	W	9.47	20
ID1300	W	9.47	20
ID1301	W	9.47	20
ID1302	W	9.49	20
ID1303	W	9.49	20
ID1304	W	9.49	20
ID1305	W	9.49	20
ID1306	W	9.49	20
ID1307	W	9.49	20
ID1308	W	9.50	20
ID1309	W	9.51	20
ID1310	W	9.51	20
ID1311	W	9.51	20
ID1312	W	9.52	20
ID1313	W	9.52	20
ID1314	W	9.52	20
ID1315	W	9.52	20
ID1316	W	9.52	20
ID1317	W	9.52	20
ID1318	W	9.52	20
ID1319	W	9.53	20
ID1320	W	9.53	20
ID1321	W	9.54	20
ID1322	W	9.54	20
ID1323	W	9.55	20
ID1324	W	9.55	20
ID1325	W	9.56	20
ID1326	W	9.56	20
ID1327	W	9.56	20
ID1328	W	9.56	20
ID1329	W	9.56	20
ID1330	W	9.56	20
ID1331	W	9.57	20
ID1332	W	9.57	20
ID1333	W	9.57	20
ID1334	W	9.58	20
ID1335	W	9.58	20
ID1336	W	9.58	20
ID1337	W	9.58	20
ID1338	W	9.59	20
ID1339	W	9.59	20
ID1340	W	9.59	20
ID1341	W	9.60	20
ID1342	W	9.60	20
ID1343	W	9.60	20
ID1344	W	9.60	20
ID1345	W	9.61	20
ID1346	W	9.61	20
ID1347	W	9.61	20
ID1348	W	9.61	20
ID1349	W	9.62	20
ID1350	W	9.62	20
ID1351	W	9.62	20
ID1352	W	9.63	20
ID1353	W	9.63	20
ID1354	W	9.63	20
ID1355	W	9.63	20
ID1356	W	9.63	20
ID1357	W	9.63	20
ID1358	W	9.63	20
ID1359	W	9.64	20
ID1360	W	9.64	20
ID1361	W	9.64	20
ID1362	W	9.65	20
ID1363	W	9.66	20
ID1364	W	9.66	20
ID1365	W	9.66	20
ID1366	W	9.66	20
ID1367	W	9.67	20
ID1368	W	9.67	20
ID1369	W	9.67	20
ID1370	W	9.67	20
ID1371	W	9.68	20
ID1372	W	9.68	20
ID1373	W	9.68	20
ID1374	W	9.68	20
ID1375	W	9.68	20
ID1376	W	9.69	20
ID1377	W	9.69	20
ID1378	W	9.69	20
ID1379	W	9.69	20
ID1380	W	9.69	20
ID1381	W	9.70	20
ID1382	W	9.71	20
ID1383	W	9.71	20
ID1384	W	9.71	20
ID1385	W	9.72	20
ID1386	W	9.72	20
ID1387	W	9.72	20
ID1388	W	9.72	20
ID1389	W	9.72	20
ID1390	W	9.72	20
ID1391	W	9.73	20
ID1392	W	9.73	20
ID1393	W	9.74	20
ID1394	W	9.74	20
ID1395	W	9.74	20
ID1396	W	9.74	20
ID1397	W	9.74	20
ID1398	W	9.74	20
ID1399	W	9.74	20
ID1400	W	9.74	20
ID1401	W	9.74	20
ID1402	W	9.74	20
ID1403	W	9.75	20
ID1404	W	9.75	20
ID1405	W	9.75	20
ID1406	W	9.76	20
ID1407	W	9.76	20
ID1408	W	9.76	20
ID1409	W	9.76	20
ID1410	W	9.77	20
ID1411	W	9.77	20
ID1412	W	9.78	20
ID1413	W	9.78	20
ID1414	W	9.78	20
ID1415	W	9.78	20
ID1416	W	9.79	20
ID1417	W	9.79	20
ID1418	W	9.80	20
ID1419	W	9.80	20
ID1420	W	9.80	20
ID1421	W	9.80	20
ID1422	W	9.81	20
ID1423	W	9.81	20
ID1424	W	9.81	20
ID1425	W	9.82	20
ID1426	W	9.82	20
ID1427	W	9.83	20
ID1428	W	9.83	20
ID1429	W	9.83	20
ID1430	W	9.84	20
ID1431	W	9.84	20
ID1432	W	9.84	20
ID1433	W	9.84	20
ID1434	W	9.84	20
ID1435	W	9.84	20
ID1436	W	9.85	20
ID1437	W	9.85	20
ID1438	W	9.86	20
ID1439	W	9.86	20
ID1440	W	9.86	20
ID1441	W	9.86	20
ID1442	W	9.86	20
ID1443	W	9.87	20
ID1444	W	9.87	20
ID1445	W	9.87	20
ID1446	W	9.87	20
ID1447	W	9.87	20
ID1448	W	9.87	20
ID1449	W	9.88	20
ID1450	W	9.88	20
ID1451	W	9.89	20
ID1452	W	9.89	20
ID1453	W	9.89	20
ID1454	W	9.90	20
ID1455	W	9.90	20
ID1456	W	9.90	20
ID1457	W	9.90	20
ID1458	W	9.90	20
ID1459	W	9.90	20
ID1460	W	9.91	20
ID1461	W	9.91	20
ID1462	W	9.91	20
ID1463	W	9.92	20
ID1464	W	9.92	20
ID1465	W	9.92	20
ID1466	W	9.92	20
ID1467	W	9.92	20
ID1468	W	9.93	20
ID1469	W	9.93	20
ID1470	W	9.93	20
ID1471	W	9.93	20
ID1472	W	9.93	20
ID1473	W	9.93	20
ID1474	W	9.94	20
ID1475	W	9.94	20
ID1476	W	9.95	20
ID1477	W	9.95	20
ID1478	W	9.95	20
ID1479	W	9.95	20
ID1480	W	9.95	20
ID1481	W	9.97	20
ID1482	W	9.97	20
ID1483	W	9.97	20
ID1484	W	9.97	20
ID1485	W	9.97	20
ID1486	W	9.97	20
ID1487	W	9.98	20
ID1488	W	9.98	20
ID1489	W	9.98	20
ID1490	W	9.98	20
ID1491	W	9.98	20
ID1492	W	9.99	20
ID1493	W	9.99	20
ID1494	W	9.99	20
ID1495	W	10.01	20
ID1496	W	10.01	20
ID1497	W	10.01	20
ID1498	W	10.01	20
ID1499	W	10.02	20
ID1500	W	10.02	20
ID1501	W	10.02	20
ID1502	W	10.03	20
ID1503	W	10.04	20
ID1504	W	10.06	20
ID1505	W	10.06	20
ID1506	W	10.06	20
ID1507	W	10.06	20
ID1508	W	10.07	20
ID1509	W	10.07	20
ID1510	W	10.07	20
ID1511	W	10.07	20
ID1512	W	10.07	20
ID1513	W	10.07	20
ID1514	W	10.07	20
ID1515	W	10.08	20
ID1516	W	10.09	20
ID1517	W	10.09	20
ID1518	W	10.09	20
ID1519	W	10.09	20
ID1520	W	10.09	20
ID1521	W	10.09	20
ID1522	W	10.10	20
ID1523	W	10.10	20
ID1524	W	10.11	20
ID1525	W	10.11	20
ID1526	W	10.11	20
ID1527	W	10.11	20
ID1528	W	10.11	20
ID1529	W	10.11	20
ID1530	W	10.11	20
ID1531	W	10.13	20
ID1532	W	10.13	20
ID1533	W	10.13	20
ID1534	W	10.14	20
ID1535	W	10.14	20
ID1536	W	10.15	20
ID1537	W	10.15	20
ID1538	W	10.16	20
ID1539	W	10.16	20
ID1540	W	10.16	20
ID1541	W	10.16	20
ID1542	W	10.16	20
ID1543	W	10.17	20
ID1544	W	10.17	20
ID1545	W	10.17	20
ID1546	W	10.18	20
ID1547	W	10.18	20
ID1548	W	10.18	20
ID1549	W	10.18	20
ID1550	W	10.18	20
ID1551	W	10.19	20
ID1552	W	10.19	20
ID1553	W	10.19	20
ID1554	W	10.19	20
ID1555	W	10.19	20
ID1556	W	10.19	20
ID1557	W	10.19	20
ID1558	W	10.19	20
ID1559	W	10.20	20
ID1560	W	10.20	20
ID1561	W	10.20	20
ID1562	W	10.21	20
ID1563	W	10.21	20
ID1564	W	10.21	20
ID1565	W	10.21	20
ID1566	W	10.21	20
ID1567	W	10.22	20
ID1568	W	10.22	20
ID1569	W	10.23	20
ID1570	W	10.23	20
ID1571	W	10.23	20
ID1572	W	10.23	20
ID1573	W	10.24	20
ID1574	W	10.24	20
ID1575	W	10.24	20
ID1576	W	10.24	20
ID1577	W	10.24	20
ID1578	W	10.24	20
ID1579	W	10.25	20
ID1580	W	10.25	20
ID1581	W	10.25	20
ID1582	W	10.25	20
ID1583	W	10.25	20
ID1584	W	10.26	20
ID1585	W	10.26	20
ID1586	W	10.26	20
ID1587	W	10.26	20
ID1588	W	10.26	20
ID1589	W	10.26	20
ID1590	W	10.26	20
ID1591	W	10.27	20
ID1592	W	10.27	20
ID1593	W	10.27	20
ID1594	W	10.27	20
ID1595	W	10.28	20
ID1596	W	10.29	20
ID1597	W	10.29	20
ID1598	W	10.29	20
ID1599	W	10.29	20
ID1600	W	10.29	20
ID1601	W	10.29	20
ID1602	W	10.30	20
ID1603	W	10.30	20
ID1604	W	10.31	20
ID1605	W	10.31	20
ID1606	W	10.32	20
ID1607	W	10.32	20
ID1608	W	10.32	20
ID1609	W	10.33	20
ID1610	W	10.33	20
ID1611	W	10.35	20
ID1612	W	10.35	20
ID1613	W	10.35	20
ID1614	W	10.35	20
ID1615	W	10.35	20
ID1616	W	10.36	20
ID1617	W	10.36	20
ID1618	W	10.36	20
ID1619	W	10.36	20
ID1620	W	10.36	20
ID1621	W	10.36	20
ID1622	W	10.37	20
ID1623	W	10.37	20
ID1624	W	10.37	20
ID1625	W	10.38	20
ID1626	W	10.38	20
ID1627	W	10.38	20
ID1628	W	10.38	20
ID1629	W	10.39	20
ID1630	W	10.39	20
ID1631	W	10.39	20
ID1632	W	10.40	20
ID1633	W	10.40	20
ID1634	W	10.40	20
ID1635	W	10.41	20
ID1636	W	10.41	20
ID1637	W	10.42	20
ID1638	W	10.42	20
ID1639	W	10.42	20
ID1640	W	10.42	20
ID1641	W	10.43	20
ID1642	W	10.43	20
ID1643	W	10.43	20
ID1644	W	10.43	20
ID1645	W	10.43	20
ID1646	W	10.43	20
ID1647	W	10.44	20
ID1648	W	10.44	20
ID1649	W	10.44	20
ID1650	W	10.44	20
ID1651	W	10.45	20
ID1652	W	10.45	20
ID1653	W	10.45	20
ID1654	W	10.46	20
ID1655	W	10.46	20
ID1656	W	10.46	20
ID1657	W	10.46	20
ID1658	W	10.46	20
ID1659	W	10.46	20
ID1660	W	10.47	20
ID1661	W	10.47	20
ID1662	W	10.47	20
ID1663	W	10.47	20
ID1664	W	10.47	20
ID1665	W	10.48	20
ID1666	W	10.48	20
ID1667	W	10.48	20
ID1668	W	10.49	20
ID1669	W	10.49	20
ID1670	W	10.49	20
ID1671	W	10.49	20
ID1672	W	10.49	20
ID1673	W	10.50	20
ID1674	W	10.50	20
ID1675	W	10.50	20
ID1676	W	10.50	20
ID1677	W	10.51	20
ID1678	W	10.51	20
ID1679	W	10.51	20
ID1680	W	10.51	20
ID1681	W	10.51	20
ID1682	W	10.51	20
ID1683	W	10.52	20
ID1684	W	10.52	20
ID1685	W	10.52	20
ID1686	W	10.52	20
ID1687	W	10.52	20
ID1688	W	10.52	20
ID1689	W	10.53	20
ID1690	W	10.53	20
ID1691	W	10.53	20
ID1692	W	10.54	20
ID1693	W	10.54	20
ID1694	W	10.54	20
ID1695	W	10.54	20
ID1696	W	10.55	20
ID1697	W	10.56	20
ID1698	W	10.56	20
ID1699	W	10.56	20
ID1700	W	10.56	20
ID1701	W	10.56	20
ID1702	W	10.56	20
ID1703	W	10.57	20
ID1704	W	10.57	20
ID1705	W	10.57	20
ID1706	W	10.57	20
ID1707	W	10.57	20
ID1708	W	10.59	20
ID1709	W	10.59	20
ID1710	W	10.59	20
ID1711	W	10.60	20
ID1712	W	10.60	20
ID1713	W	10.60	20
ID1714	W	10.61	20
ID1715	W	10.61	20
ID1716	W	10.62	20
ID1717	W	10.62	20
ID1718	W	10.62	20
ID1719	W	10.62	20
ID1720	W	10.63	20
ID1721	W	10.64	20
ID1722	W	10.64	20
ID1723	W	10.65	20
ID1724	W	10.65	20
ID1725	W	10.65	20
ID1726	W	10.65	20
ID1727	W	10.66	20
ID1728	W	10.66	20
ID1729	W	10.66	20
ID1730	W	10.66	20
ID1731	W	10.66	20
ID1732	W	10.66	20
ID1733	W	10.66	20
ID1734	W	10.66	20
ID1735	W	10.66	20
ID1736	W	10.67	20
ID1737	W	10.67	20
ID1738	W	10.67	20
ID1739	W	10.68	20
ID1740	W	10.68	20
ID1741	W	10.68	20
ID1742	W	10.68	20
ID1743	W	10.68	20
ID1744	W	10.69	20
ID1745	W	10.69	20
ID1746	W	10.69	20
ID1747	W	10.69	20
ID1748	W	10.69	20
ID1749	W	10.69	20
ID1750	W	10.69	20
ID1751	W	10.71	20
ID1752	W	10.71	20
ID1753	W	10.71	20
ID1754	W	10.72	20
ID1755	W	10.72	20
ID1756	W	10.72	20
ID1757	W	10.73	20
ID1758	W	10.73	20
ID1759	W	10.74	20
ID1760	W	10.74	20
ID1761	W	10.75	20
ID1762	W	10.75	20
ID1763	W	10.75	20
ID1764	W	10.75	20
ID1765	W	10.75	20
ID1766	W	10.76	20
ID1767	W	10.76	20
ID1768	W	10.77	20
ID1769	W	10.77	20
ID1770	W	10.77	20
ID1771	W	10.77	20
ID1772	W	10.78	20
ID1773	W	10.78	20
ID1774	W	10.79	20
ID1775	W	10.79	20
ID1776	W	10.79	20
ID1777	W	10.80	20
ID1778	W	10.80	20
ID1779	W	10.80	20
ID1780	W	10.81	20
ID1781	W	10.81	20
ID1782	W	10.81	20
ID1783	W	10.82	20
ID1784	W	10.82	20
ID1785	W	10.84	20
ID1786	W	10.84	20
ID1787	W	10.85	20
ID1788	W	10.85	20
ID1789	W	10.87	20
ID1790	W	10.87	20
ID1791	W	10.87	20
ID1792	W	10.87	20
ID1793	W	10.88	20
ID1794	W	10.88	20
ID1795	W	10.89	20
ID1796	W	10.91	20
ID1797	W	10.91	20
ID1798	W	10.92	20
ID1799	W	10.92	20
ID1800	W	10.92	20
ID1801	W	10.92	20
ID1802	W	10.92	20
ID1803	W	10.93	20
ID1804	W	10.93	20
ID1805	W	10.93	20
ID1806	W	10.94	20
ID1807	W	10.94	20
ID1808	W	10.94	20
ID1809	W	10.94	20
ID1810	W	10.94	20
ID1811	W	10.95	20
ID1812	W	10.95	20
ID1813	W	10.95	20
ID1814	W	10.97	20
ID1815	W	10.97	20
ID1816	W	10.97	20
ID1817	W	10.98	20
ID1818	W	10.98	20
ID1819	W	11.00	20
ID1820	W	11.00	20
ID1821	W	11.00	20
ID1822	W	11.01	20
ID1823	W	11.01	20
ID1824	W	11.01	20
ID1825	W	11.02	20
ID1826	W	11.02	20
ID1827	W	11.03	20
ID1828	W	11.03	20
ID1829	W	11.04	20
ID1830	W	11.04	20
ID1831	W	11.04	20
ID1832	W	11.05	20
ID1833	W	11.05	20
ID1834	W	11.05	20
ID1835	W	11.07	20
ID1836	W	11.07	20
ID1837	W	11.07	20
ID1838	W	11.07	20
ID1839	W	11.07	20
ID1840	W	11.08	20
ID1841	W	11.08	20
ID1842	W	11.09	20
ID1843	W	11.10	20
ID1844	W	11.10	20
ID1845	W	11.10	20
ID1846	W	11.10	20
ID1847	W	11.11	20
ID1848	W	11.11	20
ID1849	W	11.12	20
ID1850	W	11.12	20
ID1851	W	11.12	20
ID1852	W	11.12	20
ID1853	W	11.12	20
ID1854	W	11.13	20
ID1855	W	11.13	20
ID1856	W	11.14	20
ID1857	W	11.14	20
ID1858	W	11.14	20
ID1859	W	11.15	20
ID1860	W	11.16	20
ID1861	W	11.16	20
ID1862	W	11.18	20
ID1863	W	11.18	20
ID1864	W	11.18	20
ID1865	W	11.18	20
ID1866	W	11.19	20
ID1867	W	11.19	20
ID1868	W	11.19	20
ID1869	W	11.19	20
ID1870	W	11.19	20
ID1871	W	11.20	20
ID1872	W	11.21	20
ID1873	W	11.21	20
ID1874	W	11.21	20
ID1875	W	11.21	20
ID1876	W	11.22	20
ID1877	W	11.22	20
ID1878	W	11.23	20
ID1879	W	11.24	20
ID1880	W	11.24	20
ID1881	W	11.24	20
ID1882	W	11.24	20
ID1883	W	11.26	20
ID1884	W	11.26	20
ID1885	W	11.26	20
ID1886	W	11.26	20
ID1887	W	11.28	20
ID1888	W	11.28	20
ID1889	W	11.29	20
ID1890	W	11.29	20
ID1891	W	11.29	20
ID1892	W	11.29	20
ID1893	W	11.29	20
ID1894	W	11.30	20
ID1895	W	11.30	20
ID1896	W	11.32	20
ID1897	W	11.32	20
ID1898	W	11.33	20
ID1899	W	11.33	20
ID1900	W	11.33	20
ID1901	W	11.34	20
ID1902	W	11.35	20
ID1903	W	11.35	20
ID1904	W	11.37	20
ID1905	W	11.37	20
ID1906	W	11.38	20
ID1907	W	11.38	20
ID1908	W	11.40	20
ID1909	W	11.40	20
ID1910	W	11.41	20
ID1911	W	11.41	20
ID1912	W	11.42	20
ID1913	W	11.42	20
ID1914	W	11.42	20
ID1915	W	11.43	20
ID1916	W	11.43	20
ID1917	W	11.45	20
ID1918	W	11.45	20
ID1919	W	11.45	20
ID1920	W	11.48	20
ID1921	W	11.49	20
ID1922	W	11.49	20
ID1923	W	11.49	20
ID1924	W	11.50	20
ID1925	W	11.51	20
ID1926	W	11.51	20
ID1927	W	11.51	20
ID1928	W	11.52	20
ID1929	W	11.52	20
ID1930	W	11.53	20
ID1931	W	11.53	20
ID1932	W	11.54	20
ID1933	W	11.55	20
ID1934	W	11.56	20
ID1935	W	11.56	20
ID1936	W	11.57	20
ID1937	W	11.58	20
ID1938	W	11.58	20
ID1939	W	11.58	20
ID1940	W	11.59	20
ID1941	W	11.59	20
ID1942	W	11.59	20
ID1943	W	11.60	20
ID1944	W	11.61	20
ID1945	W	11.62	20
ID1946	W	11.64	20
ID1947	W	11.66	20
ID1948	W	11.67	20
ID1949	W	11.67	20
ID1950	W	11.70	20
ID1951	W	11.70	20
ID1952	W	11.73	20
ID1953	W	11.75	20
ID1954	W	11.75	20
ID1955	W	11.76	20
ID1956	W	11.77	20
ID1957	W	11.78	20
ID1958	W	11.82	20
ID1959	W	11.82	20
ID1960	W	11.83	20
ID1961	W	11.83	20
ID1962	W	11.83	20
ID1963	W	11.85	20
ID1964	W	11.85	20
ID1965	W	11.85	20
ID1966	W	11.86	20
ID1967	W	11.86	20
ID1968	W	11.88	20
ID1969	W	11.88	20
ID1970	W	11.89	20
ID1971	W	11.90	20
ID1972	W	11.90	20
ID1973	W	11.91	20
ID1974	W	11.92	20
ID1975	W	11.92	20
ID1976	W	11.93	20
ID1977	W	11.93	20
ID1978	W	12.00	20
ID1979	W	12.00	20
ID1980	W	12.04	20
ID1981	W	12.04	20
ID1982	W	12.04	20
ID1983	W	12.05	20
ID1984	W	12.06	20
ID1985	W	12.06	20
ID1986	W	12.07	20
ID1987	W	12.07	20
ID1988	W	12.09	20
ID1989	W	12.09	20
ID1990	W	12.13	20
ID1991	W	12.17	20
ID1992	W	12.27	20
ID1993	W	12.28	20
ID1994	W	12.30	20
ID1995	W	12.40	20
ID1996	W	12.44	20
ID1997	W	12.48	20
ID1998	W	12.67	20
ID1999	W	12.93	20
ID2000	W	12.98	20
