# Supplementary material for: KETOS: Clinical decision support and machine learning as a service – A training and deployment platform based on Docker, OMOP-CDM, and FHIR Web Services
Source: PLoS One. 2019 Oct 3;14(10):e0223010. doi: 10.1371/journal.pone.0223010 (PMC6776354; doi:10.1371/journal.pone.0223010)
Supplement: S1 File — ketos_metadata/metadata.json (json) model.ipynb (ipynb) prog (directory). (ZIP) [file pone.0223010.s001.zip › example_1_refInt/prog/data/input60-70.csv.anon.rand.csv]

ID1	M	5.1	20
ID4	M	5.5	20
ID15090	W	5.6	20
ID2	M	5.6	20
ID5	M	5.7	20
ID6	M	5.7	20
ID15091	W	5.7	20
ID3	M	5.8	20
ID15093	W	5.9	20
ID9	M	6.0	20
ID15095	W	6.1	20
ID15096	W	6.1	20
ID15089	W	6.1	20
ID15092	W	6.1	20
ID7	M	6.1	20
ID8	M	6.2	20
ID10	M	6.2	20
ID15097	W	6.3	20
ID13	M	6.3	20
ID15099	W	6.3	20
ID15094	W	6.4	20
ID15101	W	6.4	20
ID15	M	6.5	20
ID15098	W	6.5	20
ID15100	W	6.5	20
ID15102	W	6.5	20
ID15104	W	6.5	20
ID19	M	6.5	20
ID18	M	6.5	20
ID22	M	6.6	20
ID15107	W	6.6	20
ID16	M	6.6	20
ID15110	W	6.6	20
ID11	M	6.7	20
ID15115	W	6.7	20
ID15106	W	6.7	20
ID15112	W	6.7	20
ID14	M	6.7	20
ID15103	W	6.7	20
ID12	M	6.7	20
ID15111	W	6.7	20
ID27	M	6.7	20
ID17	M	6.7	20
ID34	M	6.8	20
ID15119	W	6.8	20
ID48	M	6.8	20
ID15116	W	6.8	20
ID26	M	6.8	20
ID25	M	6.8	20
ID15113	W	6.8	20
ID35	M	6.8	20
ID15125	W	6.9	20
ID20	M	6.9	20
ID41	M	6.9	20
ID39	M	6.9	20
ID33	M	6.9	20
ID15105	W	6.9	20
ID40	M	6.9	20
ID51	M	6.9	20
ID38	M	6.9	20
ID28	M	6.9	20
ID23	M	6.9	20
ID36	M	7.0	20
ID15122	W	7.0	20
ID56	M	7.0	20
ID29	M	7.0	20
ID15124	W	7.0	20
ID24	M	7.0	20
ID43	M	7.0	20
ID31	M	7.0	20
ID15141	W	7.1	20
ID15132	W	7.1	20
ID21	M	7.1	20
ID66	M	7.1	20
ID59	M	7.1	20
ID15129	W	7.1	20
ID15118	W	7.1	20
ID30	M	7.1	20
ID84	M	7.2	20
ID72	M	7.2	20
ID71	M	7.2	20
ID70	M	7.2	20
ID68	M	7.2	20
ID65	M	7.2	20
ID15130	W	7.2	20
ID37	M	7.2	20
ID50	M	7.2	20
ID49	M	7.2	20
ID15134	W	7.2	20
ID32	M	7.2	20
ID15120	W	7.2	20
ID15126	W	7.3	20
ID15157	W	7.3	20
ID15123	W	7.3	20
ID15128	W	7.3	20
ID15131	W	7.3	20
ID42	M	7.3	20
ID77	M	7.3	20
ID63	M	7.3	20
ID78	M	7.3	20
ID79	M	7.3	20
ID58	M	7.3	20
ID87	M	7.3	20
ID88	M	7.3	20
ID64	M	7.3	20
ID15117	W	7.3	20
ID55	M	7.3	20
ID15133	W	7.3	20
ID53	M	7.3	20
ID15149	W	7.3	20
ID98	M	7.3	20
ID45	M	7.3	20
ID76	M	7.3	20
ID52	M	7.4	20
ID61	M	7.4	20
ID15169	W	7.4	20
ID47	M	7.4	20
ID15159	W	7.4	20
ID104	M	7.4	20
ID15148	W	7.4	20
ID119	M	7.4	20
ID82	M	7.4	20
ID85	M	7.4	20
ID15172	W	7.4	20
ID15153	W	7.4	20
ID15121	W	7.4	20
ID95	M	7.4	20
ID107	M	7.4	20
ID99	M	7.4	20
ID92	M	7.4	20
ID15127	W	7.5	20
ID15181	W	7.5	20
ID15174	W	7.5	20
ID15200	W	7.5	20
ID15179	W	7.5	20
ID15156	W	7.5	20
ID115	M	7.5	20
ID15140	W	7.5	20
ID15144	W	7.5	20
ID15145	W	7.5	20
ID112	M	7.5	20
ID15147	W	7.5	20
ID110	M	7.5	20
ID123	M	7.5	20
ID109	M	7.5	20
ID74	M	7.5	20
ID73	M	7.5	20
ID69	M	7.5	20
ID67	M	7.5	20
ID60	M	7.5	20
ID57	M	7.5	20
ID94	M	7.5	20
ID15139	W	7.5	20
ID108	M	7.5	20
ID128	M	7.5	20
ID143	M	7.5	20
ID134	M	7.5	20
ID133	M	7.5	20
ID15138	W	7.5	20
ID15190	W	7.5	20
ID15137	W	7.5	20
ID15154	W	7.6	20
ID100	M	7.6	20
ID15170	W	7.6	20
ID86	M	7.6	20
ID75	M	7.6	20
ID15136	W	7.6	20
ID139	M	7.6	20
ID140	M	7.6	20
ID62	M	7.6	20
ID96	M	7.6	20
ID89	M	7.6	20
ID106	M	7.6	20
ID15168	W	7.6	20
ID125	M	7.6	20
ID164	M	7.6	20
ID117	M	7.6	20
ID15155	W	7.6	20
ID177	M	7.6	20
ID15197	W	7.6	20
ID15162	W	7.6	20
ID15214	W	7.6	20
ID186	M	7.6	20
ID15143	W	7.7	20
ID15233	W	7.7	20
ID15142	W	7.7	20
ID15243	W	7.7	20
ID15163	W	7.7	20
ID15152	W	7.7	20
ID15165	W	7.7	20
ID15198	W	7.7	20
ID15180	W	7.7	20
ID15178	W	7.7	20
ID170	M	7.7	20
ID124	M	7.7	20
ID15182	W	7.7	20
ID114	M	7.7	20
ID15184	W	7.7	20
ID105	M	7.7	20
ID145	M	7.7	20
ID15192	W	7.7	20
ID138	M	7.7	20
ID15191	W	7.7	20
ID136	M	7.7	20
ID132	M	7.7	20
ID126	M	7.7	20
ID121	M	7.7	20
ID15215	W	7.7	20
ID122	M	7.7	20
ID210	M	7.7	20
ID80	M	7.7	20
ID15187	W	7.7	20
ID200	M	7.7	20
ID81	M	7.7	20
ID194	M	7.7	20
ID102	M	7.8	20
ID148	M	7.8	20
ID120	M	7.8	20
ID219	M	7.8	20
ID142	M	7.8	20
ID15151	W	7.8	20
ID206	M	7.8	20
ID15270	W	7.8	20
ID215	M	7.8	20
ID130	M	7.8	20
ID15176	W	7.8	20
ID118	M	7.8	20
ID211	M	7.8	20
ID198	M	7.8	20
ID230	M	7.8	20
ID97	M	7.8	20
ID91	M	7.8	20
ID15212	W	7.8	20
ID111	M	7.8	20
ID187	M	7.8	20
ID193	M	7.8	20
ID15231	W	7.8	20
ID160	M	7.8	20
ID90	M	7.8	20
ID113	M	7.8	20
ID15189	W	7.8	20
ID155	M	7.8	20
ID167	M	7.8	20
ID15175	W	7.8	20
ID15245	W	7.9	20
ID15188	W	7.9	20
ID15236	W	7.9	20
ID15161	W	7.9	20
ID15226	W	7.9	20
ID15225	W	7.9	20
ID15222	W	7.9	20
ID15221	W	7.9	20
ID15220	W	7.9	20
ID15227	W	7.9	20
ID15158	W	7.9	20
ID15218	W	7.9	20
ID15210	W	7.9	20
ID15183	W	7.9	20
ID15202	W	7.9	20
ID15167	W	7.9	20
ID15199	W	7.9	20
ID15196	W	7.9	20
ID15171	W	7.9	20
ID15251	W	7.9	20
ID15186	W	7.9	20
ID15252	W	7.9	20
ID241	M	7.9	20
ID234	M	7.9	20
ID232	M	7.9	20
ID214	M	7.9	20
ID212	M	7.9	20
ID207	M	7.9	20
ID202	M	7.9	20
ID196	M	7.9	20
ID189	M	7.9	20
ID183	M	7.9	20
ID173	M	7.9	20
ID172	M	7.9	20
ID163	M	7.9	20
ID157	M	7.9	20
ID153	M	7.9	20
ID146	M	7.9	20
ID137	M	7.9	20
ID116	M	7.9	20
ID103	M	7.9	20
ID242	M	7.9	20
ID249	M	7.9	20
ID205	M	7.9	20
ID15257	W	7.9	20
ID284	M	7.9	20
ID253	M	7.9	20
ID15272	W	7.9	20
ID15264	W	7.9	20
ID15297	W	8.0	20
ID269	M	8.0	20
ID15209	W	8.0	20
ID271	M	8.0	20
ID272	M	8.0	20
ID159	M	8.0	20
ID158	M	8.0	20
ID15204	W	8.0	20
ID15203	W	8.0	20
ID154	M	8.0	20
ID176	M	8.0	20
ID15246	W	8.0	20
ID152	M	8.0	20
ID149	M	8.0	20
ID147	M	8.0	20
ID282	M	8.0	20
ID15195	W	8.0	20
ID144	M	8.0	20
ID131	M	8.0	20
ID286	M	8.0	20
ID156	M	8.0	20
ID15213	W	8.0	20
ID179	M	8.0	20
ID182	M	8.0	20
ID15304	W	8.0	20
ID243	M	8.0	20
ID15296	W	8.0	20
ID313	M	8.0	20
ID235	M	8.0	20
ID15234	W	8.0	20
ID326	M	8.0	20
ID327	M	8.0	20
ID15235	W	8.0	20
ID15288	W	8.0	20
ID15232	W	8.0	20
ID331	M	8.0	20
ID292	M	8.0	20
ID15282	W	8.0	20
ID15177	W	8.0	20
ID15242	W	8.0	20
ID188	M	8.0	20
ID15219	W	8.0	20
ID185	M	8.0	20
ID15217	W	8.0	20
ID15216	W	8.0	20
ID15271	W	8.0	20
ID15285	W	8.0	20
ID197	M	8.0	20
ID15305	W	8.1	20
ID356	M	8.1	20
ID15259	W	8.1	20
ID15260	W	8.1	20
ID15261	W	8.1	20
ID279	M	8.1	20
ID278	M	8.1	20
ID15262	W	8.1	20
ID199	M	8.1	20
ID274	M	8.1	20
ID201	M	8.1	20
ID268	M	8.1	20
ID15201	W	8.1	20
ID203	M	8.1	20
ID204	M	8.1	20
ID15345	W	8.1	20
ID15289	W	8.1	20
ID15290	W	8.1	20
ID15298	W	8.1	20
ID15343	W	8.1	20
ID239	M	8.1	20
ID15342	W	8.1	20
ID15309	W	8.1	20
ID15315	W	8.1	20
ID15316	W	8.1	20
ID15321	W	8.1	20
ID15336	W	8.1	20
ID285	M	8.1	20
ID15255	W	8.1	20
ID195	M	8.1	20
ID15230	W	8.1	20
ID15205	W	8.1	20
ID353	M	8.1	20
ID15207	W	8.1	20
ID15208	W	8.1	20
ID345	M	8.1	20
ID15223	W	8.1	20
ID15224	W	8.1	20
ID330	M	8.1	20
ID329	M	8.1	20
ID325	M	8.1	20
ID324	M	8.1	20
ID150	M	8.1	20
ID191	M	8.1	20
ID15329	W	8.1	20
ID318	M	8.1	20
ID180	M	8.1	20
ID300	M	8.1	20
ID319	M	8.1	20
ID304	M	8.1	20
ID171	M	8.1	20
ID15244	W	8.1	20
ID15239	W	8.1	20
ID161	M	8.1	20
ID315	M	8.1	20
ID15344	W	8.2	20
ID15354	W	8.2	20
ID15340	W	8.2	20
ID15350	W	8.2	20
ID15334	W	8.2	20
ID15366	W	8.2	20
ID15347	W	8.2	20
ID15267	W	8.2	20
ID15324	W	8.2	20
ID15229	W	8.2	20
ID15238	W	8.2	20
ID15240	W	8.2	20
ID15241	W	8.2	20
ID15247	W	8.2	20
ID15248	W	8.2	20
ID15249	W	8.2	20
ID15250	W	8.2	20
ID15256	W	8.2	20
ID15328	W	8.2	20
ID15258	W	8.2	20
ID15265	W	8.2	20
ID15273	W	8.2	20
ID15279	W	8.2	20
ID15280	W	8.2	20
ID15284	W	8.2	20
ID15303	W	8.2	20
ID15306	W	8.2	20
ID15319	W	8.2	20
ID15322	W	8.2	20
ID15263	W	8.2	20
ID15308	W	8.2	20
ID15355	W	8.2	20
ID221	M	8.2	20
ID259	M	8.2	20
ID213	M	8.2	20
ID262	M	8.2	20
ID263	M	8.2	20
ID209	M	8.2	20
ID273	M	8.2	20
ID287	M	8.2	20
ID288	M	8.2	20
ID192	M	8.2	20
ID321	M	8.2	20
ID216	M	8.2	20
ID328	M	8.2	20
ID341	M	8.2	20
ID344	M	8.2	20
ID352	M	8.2	20
ID357	M	8.2	20
ID359	M	8.2	20
ID366	M	8.2	20
ID375	M	8.2	20
ID381	M	8.2	20
ID400	M	8.2	20
ID423	M	8.2	20
ID332	M	8.2	20
ID255	M	8.2	20
ID289	M	8.2	20
ID169	M	8.2	20
ID222	M	8.2	20
ID228	M	8.2	20
ID236	M	8.2	20
ID238	M	8.2	20
ID247	M	8.2	20
ID175	M	8.2	20
ID15281	W	8.3	20
ID15286	W	8.3	20
ID227	M	8.3	20
ID226	M	8.3	20
ID369	M	8.3	20
ID370	M	8.3	20
ID15352	W	8.3	20
ID373	M	8.3	20
ID220	M	8.3	20
ID376	M	8.3	20
ID224	M	8.3	20
ID394	M	8.3	20
ID396	M	8.3	20
ID15335	W	8.3	20
ID407	M	8.3	20
ID410	M	8.3	20
ID412	M	8.3	20
ID415	M	8.3	20
ID416	M	8.3	20
ID420	M	8.3	20
ID217	M	8.3	20
ID426	M	8.3	20
ID190	M	8.3	20
ID15320	W	8.3	20
ID351	M	8.3	20
ID229	M	8.3	20
ID15295	W	8.3	20
ID270	M	8.3	20
ID237	M	8.3	20
ID281	M	8.3	20
ID283	M	8.3	20
ID15293	W	8.3	20
ID15310	W	8.3	20
ID15353	W	8.3	20
ID296	M	8.3	20
ID297	M	8.3	20
ID248	M	8.3	20
ID299	M	8.3	20
ID306	M	8.3	20
ID308	M	8.3	20
ID15339	W	8.3	20
ID317	M	8.3	20
ID15314	W	8.3	20
ID233	M	8.3	20
ID231	M	8.3	20
ID337	M	8.3	20
ID254	M	8.3	20
ID15317	W	8.3	20
ID301	M	8.3	20
ID338	M	8.3	20
ID385	M	8.3	20
ID15372	W	8.3	20
ID15356	W	8.3	20
ID15369	W	8.3	20
ID15381	W	8.3	20
ID15364	W	8.3	20
ID15368	W	8.3	20
ID15367	W	8.3	20
ID15357	W	8.3	20
ID15287	W	8.4	20
ID15384	W	8.4	20
ID15253	W	8.4	20
ID256	M	8.4	20
ID15440	W	8.4	20
ID382	M	8.4	20
ID15291	W	8.4	20
ID293	M	8.4	20
ID294	M	8.4	20
ID15292	W	8.4	20
ID498	M	8.4	20
ID15417	W	8.4	20
ID438	M	8.4	20
ID399	M	8.4	20
ID252	M	8.4	20
ID257	M	8.4	20
ID258	M	8.4	20
ID535	M	8.4	20
ID15254	W	8.4	20
ID398	M	8.4	20
ID401	M	8.4	20
ID397	M	8.4	20
ID402	M	8.4	20
ID512	M	8.4	20
ID406	M	8.4	20
ID464	M	8.4	20
ID409	M	8.4	20
ID276	M	8.4	20
ID15266	W	8.4	20
ID514	M	8.4	20
ID15429	W	8.4	20
ID267	M	8.4	20
ID391	M	8.4	20
ID390	M	8.4	20
ID388	M	8.4	20
ID15275	W	8.4	20
ID290	M	8.4	20
ID15277	W	8.4	20
ID261	M	8.4	20
ID386	M	8.4	20
ID251	M	8.4	20
ID384	M	8.4	20
ID374	M	8.4	20
ID298	M	8.4	20
ID487	M	8.4	20
ID15359	W	8.4	20
ID15299	W	8.4	20
ID311	M	8.4	20
ID15318	W	8.4	20
ID316	M	8.4	20
ID461	M	8.4	20
ID15391	W	8.4	20
ID350	M	8.4	20
ID346	M	8.4	20
ID456	M	8.4	20
ID15326	W	8.4	20
ID15327	W	8.4	20
ID478	M	8.4	20
ID476	M	8.4	20
ID15349	W	8.4	20
ID343	M	8.4	20
ID342	M	8.4	20
ID334	M	8.4	20
ID15446	W	8.4	20
ID365	M	8.4	20
ID310	M	8.4	20
ID275	M	8.4	20
ID15401	W	8.4	20
ID15312	W	8.4	20
ID15301	W	8.4	20
ID490	M	8.4	20
ID371	M	8.4	20
ID303	M	8.4	20
ID244	M	8.4	20
ID15363	W	8.4	20
ID450	M	8.4	20
ID218	M	8.4	20
ID449	M	8.4	20
ID15302	W	8.4	20
ID280	M	8.5	20
ID15442	W	8.5	20
ID15437	W	8.5	20
ID15379	W	8.5	20
ID15346	W	8.5	20
ID340	M	8.5	20
ID522	M	8.5	20
ID551	M	8.5	20
ID305	M	8.5	20
ID530	M	8.5	20
ID348	M	8.5	20
ID518	M	8.5	20
ID377	M	8.5	20
ID538	M	8.5	20
ID320	M	8.5	20
ID368	M	8.5	20
ID312	M	8.5	20
ID541	M	8.5	20
ID378	M	8.5	20
ID358	M	8.5	20
ID309	M	8.5	20
ID379	M	8.5	20
ID517	M	8.5	20
ID393	M	8.5	20
ID473	M	8.5	20
ID557	M	8.5	20
ID436	M	8.5	20
ID15294	W	8.5	20
ID439	M	8.5	20
ID440	M	8.5	20
ID494	M	8.5	20
ID15300	W	8.5	20
ID444	M	8.5	20
ID15432	W	8.5	20
ID246	M	8.5	20
ID15307	W	8.5	20
ID453	M	8.5	20
ID15313	W	8.5	20
ID454	M	8.5	20
ID15396	W	8.5	20
ID589	M	8.5	20
ID481	M	8.5	20
ID15337	W	8.5	20
ID15325	W	8.5	20
ID475	M	8.5	20
ID474	M	8.5	20
ID15332	W	8.5	20
ID435	M	8.5	20
ID15419	W	8.5	20
ID15412	W	8.5	20
ID265	M	8.5	20
ID264	M	8.5	20
ID533	M	8.5	20
ID563	M	8.5	20
ID413	M	8.5	20
ID15428	W	8.5	20
ID463	M	8.5	20
ID260	M	8.5	20
ID15466	W	8.5	20
ID15382	W	8.5	20
ID427	M	8.5	20
ID431	M	8.5	20
ID429	M	8.5	20
ID15422	W	8.5	20
ID15523	W	8.6	20
ID15374	W	8.6	20
ID15459	W	8.6	20
ID15521	W	8.6	20
ID15358	W	8.6	20
ID511	M	8.6	20
ID323	M	8.6	20
ID335	M	8.6	20
ID513	M	8.6	20
ID15498	W	8.6	20
ID15330	W	8.6	20
ID333	M	8.6	20
ID15491	W	8.6	20
ID499	M	8.6	20
ID484	M	8.6	20
ID291	M	8.6	20
ID15478	W	8.6	20
ID295	M	8.6	20
ID503	M	8.6	20
ID15370	W	8.6	20
ID15341	W	8.6	20
ID15482	W	8.6	20
ID468	M	8.6	20
ID15472	W	8.6	20
ID488	M	8.6	20
ID510	M	8.6	20
ID524	M	8.6	20
ID307	M	8.6	20
ID467	M	8.6	20
ID15470	W	8.6	20
ID486	M	8.6	20
ID15463	W	8.6	20
ID15338	W	8.6	20
ID15461	W	8.6	20
ID569	M	8.6	20
ID424	M	8.6	20
ID15418	W	8.6	20
ID433	M	8.6	20
ID15420	W	8.6	20
ID432	M	8.6	20
ID652	M	8.6	20
ID422	M	8.6	20
ID637	M	8.6	20
ID660	M	8.6	20
ID15424	W	8.6	20
ID15430	W	8.6	20
ID405	M	8.6	20
ID403	M	8.6	20
ID555	M	8.6	20
ID15333	W	8.6	20
ID15423	W	8.6	20
ID383	M	8.6	20
ID437	M	8.6	20
ID443	M	8.6	20
ID15388	W	8.6	20
ID571	M	8.6	20
ID572	M	8.6	20
ID576	M	8.6	20
ID578	M	8.6	20
ID583	M	8.6	20
ID15416	W	8.6	20
ID15398	W	8.6	20
ID601	M	8.6	20
ID607	M	8.6	20
ID15402	W	8.6	20
ID611	M	8.6	20
ID15404	W	8.6	20
ID15411	W	8.6	20
ID600	M	8.6	20
ID552	M	8.6	20
ID354	M	8.6	20
ID460	M	8.6	20
ID372	M	8.6	20
ID545	M	8.6	20
ID363	M	8.6	20
ID360	M	8.6	20
ID355	M	8.6	20
ID15445	W	8.6	20
ID15376	W	8.6	20
ID347	M	8.6	20
ID15351	W	8.6	20
ID364	M	8.6	20
ID339	M	8.6	20
ID603	M	8.7	20
ID472	M	8.7	20
ID15400	W	8.7	20
ID15395	W	8.7	20
ID15453	W	8.7	20
ID15486	W	8.7	20
ID717	M	8.7	20
ID15484	W	8.7	20
ID15361	W	8.7	20
ID15537	W	8.7	20
ID470	M	8.7	20
ID614	M	8.7	20
ID15373	W	8.7	20
ID15406	W	8.7	20
ID15409	W	8.7	20
ID15452	W	8.7	20
ID15360	W	8.7	20
ID15394	W	8.7	20
ID591	M	8.7	20
ID15413	W	8.7	20
ID15501	W	8.7	20
ID466	M	8.7	20
ID15331	W	8.7	20
ID15454	W	8.7	20
ID457	M	8.7	20
ID15505	W	8.7	20
ID574	M	8.7	20
ID575	M	8.7	20
ID531	M	8.7	20
ID580	M	8.7	20
ID455	M	8.7	20
ID15512	W	8.7	20
ID479	M	8.7	20
ID15494	W	8.7	20
ID15493	W	8.7	20
ID582	M	8.7	20
ID15516	W	8.7	20
ID537	M	8.7	20
ID471	M	8.7	20
ID584	M	8.7	20
ID15520	W	8.7	20
ID586	M	8.7	20
ID15492	W	8.7	20
ID15393	W	8.7	20
ID15414	W	8.7	20
ID336	M	8.7	20
ID442	M	8.7	20
ID421	M	8.7	20
ID662	M	8.7	20
ID734	M	8.7	20
ID509	M	8.7	20
ID419	M	8.7	20
ID15462	W	8.7	20
ID562	M	8.7	20
ID414	M	8.7	20
ID508	M	8.7	20
ID546	M	8.7	20
ID521	M	8.7	20
ID15438	W	8.7	20
ID553	M	8.7	20
ID515	M	8.7	20
ID392	M	8.7	20
ID387	M	8.7	20
ID15465	W	8.7	20
ID719	M	8.7	20
ID687	M	8.7	20
ID506	M	8.7	20
ID666	M	8.7	20
ID628	M	8.7	20
ID15447	W	8.7	20
ID543	M	8.7	20
ID15479	W	8.7	20
ID526	M	8.7	20
ID362	M	8.7	20
ID15386	W	8.7	20
ID746	M	8.7	20
ID658	M	8.7	20
ID15378	W	8.7	20
ID428	M	8.7	20
ID441	M	8.7	20
ID15475	W	8.7	20
ID564	M	8.7	20
ID657	M	8.7	20
ID650	M	8.7	20
ID15488	W	8.8	20
ID15415	W	8.8	20
ID15439	W	8.8	20
ID15480	W	8.8	20
ID15380	W	8.8	20
ID15371	W	8.8	20
ID15457	W	8.8	20
ID15431	W	8.8	20
ID15403	W	8.8	20
ID15433	W	8.8	20
ID15468	W	8.8	20
ID15469	W	8.8	20
ID15383	W	8.8	20
ID15483	W	8.8	20
ID15390	W	8.8	20
ID15441	W	8.8	20
ID15456	W	8.8	20
ID15389	W	8.8	20
ID15450	W	8.8	20
ID781	M	8.8	20
ID548	M	8.8	20
ID459	M	8.8	20
ID804	M	8.8	20
ID577	M	8.8	20
ID588	M	8.8	20
ID776	M	8.8	20
ID769	M	8.8	20
ID592	M	8.8	20
ID596	M	8.8	20
ID597	M	8.8	20
ID749	M	8.8	20
ID744	M	8.8	20
ID728	M	8.8	20
ID452	M	8.8	20
ID462	M	8.8	20
ID722	M	8.8	20
ID609	M	8.8	20
ID610	M	8.8	20
ID395	M	8.8	20
ID695	M	8.8	20
ID451	M	8.8	20
ID448	M	8.8	20
ID676	M	8.8	20
ID618	M	8.8	20
ID668	M	8.8	20
ID664	M	8.8	20
ID619	M	8.8	20
ID430	M	8.8	20
ID434	M	8.8	20
ID718	M	8.8	20
ID560	M	8.8	20
ID794	M	8.8	20
ID505	M	8.8	20
ID15511	W	8.8	20
ID15514	W	8.8	20
ID15515	W	8.8	20
ID489	M	8.8	20
ID15529	W	8.8	20
ID495	M	8.8	20
ID15533	W	8.8	20
ID469	M	8.8	20
ID550	M	8.8	20
ID15551	W	8.8	20
ID516	M	8.8	20
ID15552	W	8.8	20
ID630	M	8.8	20
ID542	M	8.8	20
ID465	M	8.8	20
ID15563	W	8.8	20
ID528	M	8.8	20
ID15559	W	8.8	20
ID622	M	8.9	20
ID620	M	8.9	20
ID565	M	8.9	20
ID566	M	8.9	20
ID15405	W	8.9	20
ID483	M	8.9	20
ID15410	W	8.9	20
ID485	M	8.9	20
ID15408	W	8.9	20
ID446	M	8.9	20
ID480	M	8.9	20
ID15387	W	8.9	20
ID595	M	8.9	20
ID493	M	8.9	20
ID540	M	8.9	20
ID624	M	8.9	20
ID585	M	8.9	20
ID501	M	8.9	20
ID502	M	8.9	20
ID587	M	8.9	20
ID507	M	8.9	20
ID15399	W	8.9	20
ID598	M	8.9	20
ID529	M	8.9	20
ID15397	W	8.9	20
ID519	M	8.9	20
ID491	M	8.9	20
ID549	M	8.9	20
ID15506	W	8.9	20
ID638	M	8.9	20
ID15467	W	8.9	20
ID15584	W	8.9	20
ID15583	W	8.9	20
ID837	M	8.9	20
ID15579	W	8.9	20
ID849	M	8.9	20
ID15473	W	8.9	20
ID15572	W	8.9	20
ID15557	W	8.9	20
ID15477	W	8.9	20
ID875	M	8.9	20
ID15541	W	8.9	20
ID15540	W	8.9	20
ID15538	W	8.9	20
ID15536	W	8.9	20
ID15535	W	8.9	20
ID15531	W	8.9	20
ID15487	W	8.9	20
ID15527	W	8.9	20
ID15490	W	8.9	20
ID15526	W	8.9	20
ID15525	W	8.9	20
ID15507	W	8.9	20
ID830	M	8.9	20
ID815	M	8.9	20
ID15464	W	8.9	20
ID810	M	8.9	20
ID643	M	8.9	20
ID644	M	8.9	20
ID648	M	8.9	20
ID15425	W	8.9	20
ID670	M	8.9	20
ID673	M	8.9	20
ID15502	W	8.9	20
ID691	M	8.9	20
ID692	M	8.9	20
ID15436	W	8.9	20
ID699	M	8.9	20
ID631	M	8.9	20
ID711	M	8.9	20
ID730	M	8.9	20
ID742	M	8.9	20
ID15448	W	8.9	20
ID750	M	8.9	20
ID751	M	8.9	20
ID758	M	8.9	20
ID763	M	8.9	20
ID15626	W	8.9	20
ID785	M	8.9	20
ID791	M	8.9	20
ID15605	W	8.9	20
ID726	M	8.9	20
ID674	M	8.9	20
ID679	M	9.0	20
ID15421	W	9.0	20
ID765	M	9.0	20
ID15641	W	9.0	20
ID754	M	9.0	20
ID15657	W	9.0	20
ID15660	W	9.0	20
ID740	M	9.0	20
ID738	M	9.0	20
ID735	M	9.0	20
ID733	M	9.0	20
ID732	M	9.0	20
ID15670	W	9.0	20
ID721	M	9.0	20
ID710	M	9.0	20
ID707	M	9.0	20
ID705	M	9.0	20
ID15632	W	9.0	20
ID775	M	9.0	20
ID777	M	9.0	20
ID787	M	9.0	20
ID827	M	9.0	20
ID824	M	9.0	20
ID823	M	9.0	20
ID15592	W	9.0	20
ID15595	W	9.0	20
ID817	M	9.0	20
ID814	M	9.0	20
ID701	M	9.0	20
ID808	M	9.0	20
ID806	M	9.0	20
ID800	M	9.0	20
ID15609	W	9.0	20
ID15613	W	9.0	20
ID797	M	9.0	20
ID795	M	9.0	20
ID790	M	9.0	20
ID15600	W	9.0	20
ID689	M	9.0	20
ID686	M	9.0	20
ID675	M	9.0	20
ID604	M	9.0	20
ID599	M	9.0	20
ID579	M	9.0	20
ID573	M	9.0	20
ID570	M	9.0	20
ID568	M	9.0	20
ID561	M	9.0	20
ID612	M	9.0	20
ID559	M	9.0	20
ID547	M	9.0	20
ID536	M	9.0	20
ID525	M	9.0	20
ID523	M	9.0	20
ID500	M	9.0	20
ID492	M	9.0	20
ID482	M	9.0	20
ID558	M	9.0	20
ID829	M	9.0	20
ID615	M	9.0	20
ID623	M	9.0	20
ID672	M	9.0	20
ID669	M	9.0	20
ID667	M	9.0	20
ID656	M	9.0	20
ID655	M	9.0	20
ID653	M	9.0	20
ID651	M	9.0	20
ID616	M	9.0	20
ID646	M	9.0	20
ID642	M	9.0	20
ID641	M	9.0	20
ID639	M	9.0	20
ID635	M	9.0	20
ID634	M	9.0	20
ID632	M	9.0	20
ID627	M	9.0	20
ID645	M	9.0	20
ID15587	W	9.0	20
ID15628	W	9.0	20
ID838	M	9.0	20
ID15497	W	9.0	20
ID15548	W	9.0	20
ID943	M	9.0	20
ID864	M	9.0	20
ID15499	W	9.0	20
ID866	M	9.0	20
ID15532	W	9.0	20
ID15556	W	9.0	20
ID15534	W	9.0	20
ID15554	W	9.0	20
ID15509	W	9.0	20
ID907	M	9.0	20
ID878	M	9.0	20
ID920	M	9.0	20
ID908	M	9.0	20
ID872	M	9.0	20
ID15517	W	9.0	20
ID15518	W	9.0	20
ID893	M	9.0	20
ID15570	W	9.0	20
ID882	M	9.0	20
ID15444	W	9.0	20
ID897	M	9.0	20
ID891	M	9.0	20
ID15460	W	9.0	20
ID15573	W	9.0	20
ID15476	W	9.0	20
ID15474	W	9.0	20
ID898	M	9.0	20
ID888	M	9.0	20
ID15571	W	9.0	20
ID854	M	9.0	20
ID15580	W	9.0	20
ID15443	W	9.0	20
ID15723	W	9.1	20
ID15680	W	9.1	20
ID708	M	9.1	20
ID894	M	9.1	20
ID696	M	9.1	20
ID671	M	9.1	20
ID905	M	9.1	20
ID677	M	9.1	20
ID683	M	9.1	20
ID15706	W	9.1	20
ID15691	W	9.1	20
ID15694	W	9.1	20
ID688	M	9.1	20
ID697	M	9.1	20
ID693	M	9.1	20
ID659	M	9.1	20
ID15582	W	9.1	20
ID654	M	9.1	20
ID15449	W	9.1	20
ID15458	W	9.1	20
ID992	M	9.1	20
ID982	M	9.1	20
ID973	M	9.1	20
ID567	M	9.1	20
ID15481	W	9.1	20
ID966	M	9.1	20
ID15485	W	9.1	20
ID581	M	9.1	20
ID948	M	9.1	20
ID15496	W	9.1	20
ID605	M	9.1	20
ID944	M	9.1	20
ID617	M	9.1	20
ID625	M	9.1	20
ID626	M	9.1	20
ID15503	W	9.1	20
ID937	M	9.1	20
ID15504	W	9.1	20
ID931	M	9.1	20
ID15510	W	9.1	20
ID15513	W	9.1	20
ID647	M	9.1	20
ID649	M	9.1	20
ID15528	W	9.1	20
ID15733	W	9.1	20
ID15677	W	9.1	20
ID715	M	9.1	20
ID15636	W	9.1	20
ID15633	W	9.1	20
ID15553	W	9.1	20
ID770	M	9.1	20
ID15630	W	9.1	20
ID773	M	9.1	20
ID1063	M	9.1	20
ID783	M	9.1	20
ID784	M	9.1	20
ID786	M	9.1	20
ID15558	W	9.1	20
ID15623	W	9.1	20
ID15620	W	9.1	20
ID796	M	9.1	20
ID15560	W	9.1	20
ID858	M	9.1	20
ID856	M	9.1	20
ID15606	W	9.1	20
ID15603	W	9.1	20
ID851	M	9.1	20
ID15598	W	9.1	20
ID15597	W	9.1	20
ID848	M	9.1	20
ID847	M	9.1	20
ID15574	W	9.1	20
ID820	M	9.1	20
ID15591	W	9.1	20
ID15575	W	9.1	20
ID825	M	9.1	20
ID760	M	9.1	20
ID15646	W	9.1	20
ID768	M	9.1	20
ID15722	W	9.1	20
ID15648	W	9.1	20
ID15662	W	9.1	20
ID731	M	9.1	20
ID739	M	9.1	20
ID725	M	9.1	20
ID743	M	9.1	20
ID15539	W	9.1	20
ID890	M	9.1	20
ID745	M	9.1	20
ID886	M	9.1	20
ID720	M	9.1	20
ID747	M	9.1	20
ID15656	W	9.1	20
ID755	M	9.1	20
ID15650	W	9.1	20
ID15688	W	9.2	20
ID15578	W	9.2	20
ID15675	W	9.2	20
ID15692	W	9.2	20
ID15596	W	9.2	20
ID15667	W	9.2	20
ID15588	W	9.2	20
ID15698	W	9.2	20
ID15489	W	9.2	20
ID15589	W	9.2	20
ID15668	W	9.2	20
ID15519	W	9.2	20
ID15702	W	9.2	20
ID15725	W	9.2	20
ID15678	W	9.2	20
ID15545	W	9.2	20
ID15629	W	9.2	20
ID15530	W	9.2	20
ID15508	W	9.2	20
ID15601	W	9.2	20
ID15711	W	9.2	20
ID15737	W	9.2	20
ID15544	W	9.2	20
ID15543	W	9.2	20
ID15621	W	9.2	20
ID15616	W	9.2	20
ID15664	W	9.2	20
ID15709	W	9.2	20
ID15703	W	9.2	20
ID15695	W	9.2	20
ID1112	M	9.2	20
ID839	M	9.2	20
ID640	M	9.2	20
ID629	M	9.2	20
ID850	M	9.2	20
ID857	M	9.2	20
ID867	M	9.2	20
ID870	M	9.2	20
ID724	M	9.2	20
ID871	M	9.2	20
ID876	M	9.2	20
ID1100	M	9.2	20
ID877	M	9.2	20
ID881	M	9.2	20
ID884	M	9.2	20
ID1088	M	9.2	20
ID892	M	9.2	20
ID1079	M	9.2	20
ID900	M	9.2	20
ID1074	M	9.2	20
ID901	M	9.2	20
ID1070	M	9.2	20
ID661	M	9.2	20
ID665	M	9.2	20
ID819	M	9.2	20
ID818	M	9.2	20
ID729	M	9.2	20
ID736	M	9.2	20
ID737	M	9.2	20
ID713	M	9.2	20
ID741	M	9.2	20
ID752	M	9.2	20
ID753	M	9.2	20
ID756	M	9.2	20
ID706	M	9.2	20
ID762	M	9.2	20
ID1069	M	9.2	20
ID702	M	9.2	20
ID698	M	9.2	20
ID788	M	9.2	20
ID694	M	9.2	20
ID792	M	9.2	20
ID685	M	9.2	20
ID681	M	9.2	20
ID799	M	9.2	20
ID801	M	9.2	20
ID809	M	9.2	20
ID813	M	9.2	20
ID771	M	9.2	20
ID1066	M	9.2	20
ID723	M	9.2	20
ID1060	M	9.2	20
ID1009	M	9.2	20
ID987	M	9.2	20
ID1011	M	9.2	20
ID976	M	9.2	20
ID1006	M	9.2	20
ID613	M	9.2	20
ID991	M	9.2	20
ID960	M	9.2	20
ID923	M	9.2	20
ID915	M	9.2	20
ID1002	M	9.2	20
ID957	M	9.2	20
ID1036	M	9.2	20
ID940	M	9.2	20
ID997	M	9.2	20
ID999	M	9.2	20
ID936	M	9.2	20
ID954	M	9.2	20
ID979	M	9.2	20
ID1040	M	9.2	20
ID956	M	9.2	20
ID1041	M	9.2	20
ID803	M	9.3	20
ID15602	W	9.3	20
ID15599	W	9.3	20
ID15608	W	9.3	20
ID1185	M	9.3	20
ID990	M	9.3	20
ID939	M	9.3	20
ID989	M	9.3	20
ID798	M	9.3	20
ID15614	W	9.3	20
ID793	M	9.3	20
ID1187	M	9.3	20
ID993	M	9.3	20
ID789	M	9.3	20
ID1216	M	9.3	20
ID942	M	9.3	20
ID946	M	9.3	20
ID952	M	9.3	20
ID953	M	9.3	20
ID757	M	9.3	20
ID15647	W	9.3	20
ID759	M	9.3	20
ID1241	M	9.3	20
ID1237	M	9.3	20
ID15618	W	9.3	20
ID764	M	9.3	20
ID961	M	9.3	20
ID967	M	9.3	20
ID772	M	9.3	20
ID968	M	9.3	20
ID774	M	9.3	20
ID779	M	9.3	20
ID972	M	9.3	20
ID994	M	9.3	20
ID1217	M	9.3	20
ID766	M	9.3	20
ID995	M	9.3	20
ID15585	W	9.3	20
ID927	M	9.3	20
ID873	M	9.3	20
ID874	M	9.3	20
ID1019	M	9.3	20
ID15549	W	9.3	20
ID1021	M	9.3	20
ID1099	M	9.3	20
ID1023	M	9.3	20
ID1026	M	9.3	20
ID15542	W	9.3	20
ID1027	M	9.3	20
ID887	M	9.3	20
ID1034	M	9.3	20
ID895	M	9.3	20
ID896	M	9.3	20
ID1044	M	9.3	20
ID903	M	9.3	20
ID1071	M	9.3	20
ID1046	M	9.3	20
ID1056	M	9.3	20
ID1068	M	9.3	20
ID904	M	9.3	20
ID1108	M	9.3	20
ID1177	M	9.3	20
ID1018	M	9.3	20
ID1014	M	9.3	20
ID821	M	9.3	20
ID826	M	9.3	20
ID1061	M	9.3	20
ID834	M	9.3	20
ID15581	W	9.3	20
ID842	M	9.3	20
ID1156	M	9.3	20
ID15576	W	9.3	20
ID845	M	9.3	20
ID1139	M	9.3	20
ID15569	W	9.3	20
ID15568	W	9.3	20
ID1129	M	9.3	20
ID15567	W	9.3	20
ID15566	W	9.3	20
ID1008	M	9.3	20
ID15561	W	9.3	20
ID859	M	9.3	20
ID862	M	9.3	20
ID1117	M	9.3	20
ID15555	W	9.3	20
ID1111	M	9.3	20
ID930	M	9.3	20
ID938	M	9.3	20
ID15809	W	9.3	20
ID15759	W	9.3	20
ID15728	W	9.3	20
ID15811	W	9.3	20
ID15815	W	9.3	20
ID704	M	9.3	20
ID15763	W	9.3	20
ID703	M	9.3	20
ID15686	W	9.3	20
ID15721	W	9.3	20
ID15734	W	9.3	20
ID15731	W	9.3	20
ID15697	W	9.3	20
ID15767	W	9.3	20
ID690	M	9.3	20
ID15768	W	9.3	20
ID15699	W	9.3	20
ID678	M	9.3	20
ID15793	W	9.3	20
ID15700	W	9.3	20
ID709	M	9.3	20
ID15717	W	9.3	20
ID15681	W	9.3	20
ID714	M	9.3	20
ID15676	W	9.3	20
ID15712	W	9.3	20
ID716	M	9.3	20
ID15745	W	9.3	20
ID15744	W	9.3	20
ID15782	W	9.3	20
ID15674	W	9.3	20
ID15683	W	9.3	20
ID680	M	9.3	20
ID906	M	9.4	20
ID1017	M	9.4	20
ID805	M	9.4	20
ID15834	W	9.4	20
ID822	M	9.4	20
ID15590	W	9.4	20
ID15844	W	9.4	20
ID1031	M	9.4	20
ID15845	W	9.4	20
ID916	M	9.4	20
ID1029	M	9.4	20
ID15720	W	9.4	20
ID1028	M	9.4	20
ID15594	W	9.4	20
ID15757	W	9.4	20
ID1082	M	9.4	20
ID811	M	9.4	20
ID807	M	9.4	20
ID1024	M	9.4	20
ID1198	M	9.4	20
ID1037	M	9.4	20
ID1130	M	9.4	20
ID15750	W	9.4	20
ID15751	W	9.4	20
ID1053	M	9.4	20
ID1052	M	9.4	20
ID1051	M	9.4	20
ID1138	M	9.4	20
ID855	M	9.4	20
ID1121	M	9.4	20
ID1141	M	9.4	20
ID1048	M	9.4	20
ID852	M	9.4	20
ID1144	M	9.4	20
ID15741	W	9.4	20
ID1146	M	9.4	20
ID15753	W	9.4	20
ID15755	W	9.4	20
ID868	M	9.4	20
ID15577	W	9.4	20
ID15824	W	9.4	20
ID1155	M	9.4	20
ID1039	M	9.4	20
ID1157	M	9.4	20
ID841	M	9.4	20
ID914	M	9.4	20
ID1189	M	9.4	20
ID15730	W	9.4	20
ID15729	W	9.4	20
ID1167	M	9.4	20
ID833	M	9.4	20
ID15714	W	9.4	20
ID15610	W	9.4	20
ID15604	W	9.4	20
ID15810	W	9.4	20
ID917	M	9.4	20
ID15693	W	9.4	20
ID15803	W	9.4	20
ID928	M	9.4	20
ID15772	W	9.4	20
ID1233	M	9.4	20
ID15634	W	9.4	20
ID15639	W	9.4	20
ID980	M	9.4	20
ID761	M	9.4	20
ID15769	W	9.4	20
ID879	M	9.4	20
ID15643	W	9.4	20
ID1095	M	9.4	20
ID880	M	9.4	20
ID965	M	9.4	20
ID1252	M	9.4	20
ID959	M	9.4	20
ID899	M	9.4	20
ID15784	W	9.4	20
ID1264	M	9.4	20
ID950	M	9.4	20
ID15787	W	9.4	20
ID15687	W	9.4	20
ID1223	M	9.4	20
ID15631	W	9.4	20
ID1222	M	9.4	20
ID1191	M	9.4	20
ID802	M	9.4	20
ID1292	M	9.4	20
ID15607	W	9.4	20
ID1195	M	9.4	20
ID1196	M	9.4	20
ID15849	W	9.4	20
ID1126	M	9.4	20
ID1065	M	9.4	20
ID15612	W	9.4	20
ID1204	M	9.4	20
ID15627	W	9.4	20
ID1207	M	9.4	20
ID919	M	9.4	20
ID15852	W	9.4	20
ID15705	W	9.4	20
ID15625	W	9.4	20
ID1110	M	9.4	20
ID15761	W	9.4	20
ID926	M	9.4	20
ID1219	M	9.4	20
ID15882	W	9.4	20
ID1106	M	9.4	20
ID15765	W	9.4	20
ID1214	M	9.4	20
ID15619	W	9.4	20
ID1322	M	9.5	20
ID15812	W	9.5	20
ID15802	W	9.5	20
ID15796	W	9.5	20
ID15799	W	9.5	20
ID15801	W	9.5	20
ID909	M	9.5	20
ID1076	M	9.5	20
ID1059	M	9.5	20
ID15841	W	9.5	20
ID1057	M	9.5	20
ID15898	W	9.5	20
ID986	M	9.5	20
ID984	M	9.5	20
ID981	M	9.5	20
ID1374	M	9.5	20
ID15902	W	9.5	20
ID929	M	9.5	20
ID933	M	9.5	20
ID1348	M	9.5	20
ID15905	W	9.5	20
ID970	M	9.5	20
ID15913	W	9.5	20
ID962	M	9.5	20
ID15919	W	9.5	20
ID15930	W	9.5	20
ID15932	W	9.5	20
ID951	M	9.5	20
ID945	M	9.5	20
ID971	M	9.5	20
ID910	M	9.5	20
ID1347	M	9.5	20
ID1385	M	9.5	20
ID15818	W	9.5	20
ID1054	M	9.5	20
ID912	M	9.5	20
ID1047	M	9.5	20
ID15819	W	9.5	20
ID1045	M	9.5	20
ID1043	M	9.5	20
ID913	M	9.5	20
ID1384	M	9.5	20
ID15823	W	9.5	20
ID1025	M	9.5	20
ID1013	M	9.5	20
ID1012	M	9.5	20
ID918	M	9.5	20
ID15864	W	9.5	20
ID922	M	9.5	20
ID1387	M	9.5	20
ID15872	W	9.5	20
ID15829	W	9.5	20
ID15792	W	9.5	20
ID15672	W	9.5	20
ID1081	M	9.5	20
ID15704	W	9.5	20
ID1284	M	9.5	20
ID1285	M	9.5	20
ID15615	W	9.5	20
ID1210	M	9.5	20
ID1209	M	9.5	20
ID1208	M	9.5	20
ID1206	M	9.5	20
ID1205	M	9.5	20
ID15708	W	9.5	20
ID15611	W	9.5	20
ID1080	M	9.5	20
ID15716	W	9.5	20
ID1294	M	9.5	20
ID1184	M	9.5	20
ID1296	M	9.5	20
ID15719	W	9.5	20
ID1180	M	9.5	20
ID1297	M	9.5	20
ID15701	W	9.5	20
ID1178	M	9.5	20
ID15622	W	9.5	20
ID1226	M	9.5	20
ID15669	W	9.5	20
ID15665	W	9.5	20
ID1266	M	9.5	20
ID15659	W	9.5	20
ID15655	W	9.5	20
ID15654	W	9.5	20
ID15652	W	9.5	20
ID15685	W	9.5	20
ID1246	M	9.5	20
ID15645	W	9.5	20
ID1243	M	9.5	20
ID1242	M	9.5	20
ID15644	W	9.5	20
ID1238	M	9.5	20
ID15640	W	9.5	20
ID15689	W	9.5	20
ID1232	M	9.5	20
ID1231	M	9.5	20
ID1230	M	9.5	20
ID1280	M	9.5	20
ID15593	W	9.5	20
ID15710	W	9.5	20
ID1131	M	9.5	20
ID853	M	9.5	20
ID1135	M	9.5	20
ID1134	M	9.5	20
ID1133	M	9.5	20
ID15746	W	9.5	20
ID1173	M	9.5	20
ID1118	M	9.5	20
ID1307	M	9.5	20
ID1115	M	9.5	20
ID15758	W	9.5	20
ID15760	W	9.5	20
ID1102	M	9.5	20
ID1101	M	9.5	20
ID883	M	9.5	20
ID885	M	9.5	20
ID15783	W	9.5	20
ID1085	M	9.5	20
ID1142	M	9.5	20
ID1147	M	9.5	20
ID15754	W	9.5	20
ID1162	M	9.5	20
ID15735	W	9.5	20
ID843	M	9.5	20
ID15736	W	9.5	20
ID1148	M	9.5	20
ID1149	M	9.5	20
ID832	M	9.5	20
ID1168	M	9.5	20
ID844	M	9.5	20
ID15773	W	9.6	20
ID15684	W	9.6	20
ID934	M	9.6	20
ID15651	W	9.6	20
ID15914	W	9.6	20
ID15917	W	9.6	20
ID15776	W	9.6	20
ID15925	W	9.6	20
ID15779	W	9.6	20
ID15945	W	9.6	20
ID15833	W	9.6	20
ID15840	W	9.6	20
ID15951	W	9.6	20
ID15952	W	9.6	20
ID15835	W	9.6	20
ID15960	W	9.6	20
ID15989	W	9.6	20
ID15778	W	9.6	20
ID15907	W	9.6	20
ID15707	W	9.6	20
ID15805	W	9.6	20
ID15861	W	9.6	20
ID15870	W	9.6	20
ID924	M	9.6	20
ID15854	W	9.6	20
ID925	M	9.6	20
ID15821	W	9.6	20
ID15740	W	9.6	20
ID15875	W	9.6	20
ID911	M	9.6	20
ID15888	W	9.6	20
ID15897	W	9.6	20
ID15747	W	9.6	20
ID15748	W	9.6	20
ID15696	W	9.6	20
ID15749	W	9.6	20
ID15673	W	9.6	20
ID15713	W	9.6	20
ID15847	W	9.6	20
ID15863	W	9.6	20
ID15771	W	9.6	20
ID15726	W	9.6	20
ID1357	M	9.6	20
ID964	M	9.6	20
ID1301	M	9.6	20
ID1409	M	9.6	20
ID1163	M	9.6	20
ID1161	M	9.6	20
ID1253	M	9.6	20
ID1151	M	9.6	20
ID1150	M	9.6	20
ID1143	M	9.6	20
ID1305	M	9.6	20
ID1140	M	9.6	20
ID1454	M	9.6	20
ID1132	M	9.6	20
ID1306	M	9.6	20
ID1451	M	9.6	20
ID1120	M	9.6	20
ID1450	M	9.6	20
ID1445	M	9.6	20
ID1170	M	9.6	20
ID1109	M	9.6	20
ID1300	M	9.6	20
ID1331	M	9.6	20
ID1248	M	9.6	20
ID1368	M	9.6	20
ID1349	M	9.6	20
ID1255	M	9.6	20
ID1371	M	9.6	20
ID1234	M	9.6	20
ID1228	M	9.6	20
ID1227	M	9.6	20
ID1262	M	9.6	20
ID1373	M	9.6	20
ID1351	M	9.6	20
ID1273	M	9.6	20
ID1390	M	9.6	20
ID1283	M	9.6	20
ID1397	M	9.6	20
ID1333	M	9.6	20
ID1181	M	9.6	20
ID1172	M	9.6	20
ID1107	M	9.6	20
ID1251	M	9.6	20
ID1038	M	9.6	20
ID947	M	9.6	20
ID1073	M	9.6	20
ID1020	M	9.6	20
ID1432	M	9.6	20
ID1067	M	9.6	20
ID1064	M	9.6	20
ID1319	M	9.6	20
ID1062	M	9.6	20
ID1055	M	9.6	20
ID1050	M	9.6	20
ID1042	M	9.6	20
ID1104	M	9.6	20
ID1010	M	9.6	20
ID1033	M	9.6	20
ID1058	M	9.6	20
ID996	M	9.6	20
ID1072	M	9.6	20
ID1084	M	9.6	20
ID975	M	9.6	20
ID1087	M	9.6	20
ID974	M	9.6	20
ID1097	M	9.6	20
ID1089	M	9.6	20
ID1094	M	9.6	20
ID1096	M	9.6	20
ID983	M	9.6	20
ID1093	M	9.6	20
ID1261	M	9.7	20
ID1383	M	9.7	20
ID15780	W	9.7	20
ID1318	M	9.7	20
ID15690	W	9.7	20
ID1277	M	9.7	20
ID1278	M	9.7	20
ID15865	W	9.7	20
ID15873	W	9.7	20
ID15876	W	9.7	20
ID1379	M	9.7	20
ID15880	W	9.7	20
ID1382	M	9.7	20
ID1375	M	9.7	20
ID1370	M	9.7	20
ID15899	W	9.7	20
ID15910	W	9.7	20
ID1258	M	9.7	20
ID1263	M	9.7	20
ID15774	W	9.7	20
ID1259	M	9.7	20
ID1372	M	9.7	20
ID1425	M	9.7	20
ID15916	W	9.7	20
ID1507	M	9.7	20
ID1422	M	9.7	20
ID15862	W	9.7	20
ID15804	W	9.7	20
ID15790	W	9.7	20
ID1438	M	9.7	20
ID1304	M	9.7	20
ID15766	W	9.7	20
ID1424	M	9.7	20
ID1414	M	9.7	20
ID15764	W	9.7	20
ID15752	W	9.7	20
ID1440	M	9.7	20
ID1324	M	9.7	20
ID15798	W	9.7	20
ID15794	W	9.7	20
ID15762	W	9.7	20
ID1452	M	9.7	20
ID15789	W	9.7	20
ID15770	W	9.7	20
ID1463	M	9.7	20
ID1502	M	9.7	20
ID1393	M	9.7	20
ID1338	M	9.7	20
ID1337	M	9.7	20
ID1335	M	9.7	20
ID15831	W	9.7	20
ID1303	M	9.7	20
ID15826	W	9.7	20
ID15724	W	9.7	20
ID1405	M	9.7	20
ID15727	W	9.7	20
ID15822	W	9.7	20
ID1469	M	9.7	20
ID15816	W	9.7	20
ID1476	M	9.7	20
ID15742	W	9.7	20
ID15924	W	9.7	20
ID1247	M	9.7	20
ID1136	M	9.7	20
ID1152	M	9.7	20
ID1153	M	9.7	20
ID16011	W	9.7	20
ID1158	M	9.7	20
ID1166	M	9.7	20
ID16004	W	9.7	20
ID16003	W	9.7	20
ID16031	W	9.7	20
ID15993	W	9.7	20
ID1175	M	9.7	20
ID1176	M	9.7	20
ID1179	M	9.7	20
ID15990	W	9.7	20
ID1249	M	9.7	20
ID15987	W	9.7	20
ID15983	W	9.7	20
ID15978	W	9.7	20
ID15991	W	9.7	20
ID1190	M	9.7	20
ID16033	W	9.7	20
ID1119	M	9.7	20
ID1000	M	9.7	20
ID1001	M	9.7	20
ID1003	M	9.7	20
ID1004	M	9.7	20
ID1005	M	9.7	20
ID1007	M	9.7	20
ID1016	M	9.7	20
ID1075	M	9.7	20
ID1123	M	9.7	20
ID1077	M	9.7	20
ID1083	M	9.7	20
ID1086	M	9.7	20
ID1090	M	9.7	20
ID1092	M	9.7	20
ID1103	M	9.7	20
ID16048	W	9.7	20
ID1114	M	9.7	20
ID1116	M	9.7	20
ID1078	M	9.7	20
ID1192	M	9.7	20
ID1182	M	9.7	20
ID1320	M	9.7	20
ID1215	M	9.7	20
ID1350	M	9.7	20
ID15935	W	9.7	20
ID1213	M	9.7	20
ID1211	M	9.7	20
ID15953	W	9.7	20
ID1224	M	9.7	20
ID1202	M	9.7	20
ID1201	M	9.7	20
ID1236	M	9.7	20
ID15966	W	9.7	20
ID1235	M	9.7	20
ID15939	W	9.7	20
ID1193	M	9.7	20
ID15974	W	9.7	20
ID15786	W	9.7	20
ID1197	M	9.7	20
ID1244	M	9.7	20
ID15938	W	9.8	20
ID16040	W	9.8	20
ID1417	M	9.8	20
ID1419	M	9.8	20
ID16088	W	9.8	20
ID15901	W	9.8	20
ID1367	M	9.8	20
ID15904	W	9.8	20
ID16053	W	9.8	20
ID15927	W	9.8	20
ID1364	M	9.8	20
ID1365	M	9.8	20
ID15928	W	9.8	20
ID15906	W	9.8	20
ID16036	W	9.8	20
ID15791	W	9.8	20
ID15912	W	9.8	20
ID15908	W	9.8	20
ID1366	M	9.8	20
ID15923	W	9.8	20
ID15788	W	9.8	20
ID15853	W	9.8	20
ID15890	W	9.8	20
ID1356	M	9.8	20
ID15851	W	9.8	20
ID1394	M	9.8	20
ID15975	W	9.8	20
ID15977	W	9.8	20
ID15843	W	9.8	20
ID15859	W	9.8	20
ID15838	W	9.8	20
ID15972	W	9.8	20
ID1358	M	9.8	20
ID15825	W	9.8	20
ID1352	M	9.8	20
ID15867	W	9.8	20
ID15868	W	9.8	20
ID15820	W	9.8	20
ID1408	M	9.8	20
ID1388	M	9.8	20
ID15999	W	9.8	20
ID16007	W	9.8	20
ID1413	M	9.8	20
ID15808	W	9.8	20
ID15874	W	9.8	20
ID15806	W	9.8	20
ID15858	W	9.8	20
ID16021	W	9.8	20
ID16022	W	9.8	20
ID1363	M	9.8	20
ID15943	W	9.8	20
ID15950	W	9.8	20
ID1431	M	9.8	20
ID1171	M	9.8	20
ID1517	M	9.8	20
ID1200	M	9.8	20
ID1194	M	9.8	20
ID1621	M	9.8	20
ID1624	M	9.8	20
ID1506	M	9.8	20
ID1188	M	9.8	20
ID1272	M	9.8	20
ID1282	M	9.8	20
ID1635	M	9.8	20
ID1495	M	9.8	20
ID1487	M	9.8	20
ID1164	M	9.8	20
ID1486	M	9.8	20
ID1154	M	9.8	20
ID1145	M	9.8	20
ID1186	M	9.8	20
ID1128	M	9.8	20
ID1520	M	9.8	20
ID1212	M	9.8	20
ID1427	M	9.8	20
ID1245	M	9.8	20
ID1539	M	9.8	20
ID1538	M	9.8	20
ID1260	M	9.8	20
ID1532	M	9.8	20
ID1531	M	9.8	20
ID1606	M	9.8	20
ID1561	M	9.8	20
ID1225	M	9.8	20
ID1221	M	9.8	20
ID1220	M	9.8	20
ID1591	M	9.8	20
ID1270	M	9.8	20
ID1218	M	9.8	20
ID1521	M	9.8	20
ID1229	M	9.8	20
ID1122	M	9.8	20
ID1545	M	9.8	20
ID1471	M	9.8	20
ID1460	M	9.8	20
ID1354	M	9.8	20
ID1449	M	9.8	20
ID15756	W	9.8	20
ID1465	M	9.8	20
ID1310	M	9.8	20
ID1470	M	9.8	20
ID1462	M	9.8	20
ID1441	M	9.8	20
ID1437	M	9.8	20
ID15738	W	9.8	20
[truncated: 23,733 more rows]
