# Supplementary material for: KETOS: Clinical decision support and machine learning as a service – A training and deployment platform based on Docker, OMOP-CDM, and FHIR Web Services
Source: PLoS One. 2019 Oct 3;14(10):e0223010. doi: 10.1371/journal.pone.0223010 (PMC6776354; doi:10.1371/journal.pone.0223010)
Supplement: S1 File — ketos_metadata/metadata.json (json) model.ipynb (ipynb) prog (directory). (ZIP) [file pone.0223010.s001.zip › example_1_refInt/prog/data/par3040.csv]

input30-40.csv.anon.rand.csv
FALSE
C
D
B
18
22
M
W
2
.
3
PN
500
L
0
0
NA
NA
5
Analyte
FALSE
500
0
10
100
/mlenvironment/models/mlmodel_1/prog/results/result3040.txt
NA
prog
results
temp
/mlenvironment/models/mlmodel_1/prog
FALSE
png
/mlenvironment/models/mlmodel_1/prog/results/error3040.csv
/mlenvironment/models/mlmodel_1/prog/results/result3040_1.csv
/mlenvironment/models/mlmodel_1/prog/results/result3040_2.csv
/mlenvironment/models/mlmodel_1/prog/R_functions
Unit
TRUE
NA
%d.%m.%Y
NA
NA
FALSE
data
