# Supplementary material for: KETOS: Clinical decision support and machine learning as a service – A training and deployment platform based on Docker, OMOP-CDM, and FHIR Web Services
Source: PLoS One. 2019 Oct 3;14(10):e0223010. doi: 10.1371/journal.pone.0223010 (PMC6776354; doi:10.1371/journal.pone.0223010)
Supplement: S1 File — ketos_metadata/metadata.json (json) model.ipynb (ipynb) prog (directory). (ZIP) [file pone.0223010.s001.zip › example_1_refInt/prog/data/input50-60.csv.anon.rand.csv]

ID1	M	3.0	20
ID2	M	3.5	20
ID3	M	3.8	20
ID16347	W	3.9	20
ID16349	W	5.0	20
ID6	M	5.2	20
ID7	M	5.4	20
ID9	M	5.4	20
ID11	M	5.4	20
ID8	M	5.5	20
ID10	M	5.5	20
ID16351	W	5.5	20
ID5	M	5.6	20
ID16350	W	5.7	20
ID16352	W	5.7	20
ID16	M	5.8	20
ID17	M	5.8	20
ID12	M	5.9	20
ID18	M	6.0	20
ID14	M	6.1	20
ID16355	W	6.1	20
ID15	M	6.2	20
ID16353	W	6.2	20
ID19	M	6.2	20
ID16356	W	6.2	20
ID16361	W	6.3	20
ID13	M	6.3	20
ID28	M	6.4	20
ID16358	W	6.4	20
ID16354	W	6.5	20
ID32	M	6.5	20
ID16365	W	6.6	20
ID40	M	6.6	20
ID22	M	6.6	20
ID16359	W	6.6	20
ID25	M	6.6	20
ID16360	W	6.7	20
ID20	M	6.7	20
ID33	M	6.7	20
ID35	M	6.7	20
ID23	M	6.7	20
ID16372	W	6.8	20
ID16364	W	6.8	20
ID16370	W	6.8	20
ID16362	W	6.8	20
ID34	M	6.8	20
ID21	M	6.9	20
ID24	M	6.9	20
ID16383	W	6.9	20
ID16375	W	6.9	20
ID45	M	6.9	20
ID44	M	6.9	20
ID49	M	6.9	20
ID42	M	6.9	20
ID16366	W	6.9	20
ID50	M	6.9	20
ID53	M	6.9	20
ID58	M	6.9	20
ID26	M	7.0	20
ID16385	W	7.0	20
ID27	M	7.0	20
ID16373	W	7.0	20
ID16371	W	7.0	20
ID63	M	7.0	20
ID41	M	7.0	20
ID30	M	7.0	20
ID29	M	7.0	20
ID16369	W	7.1	20
ID36	M	7.1	20
ID16367	W	7.1	20
ID31	M	7.1	20
ID16376	W	7.1	20
ID16377	W	7.1	20
ID16384	W	7.1	20
ID38	M	7.1	20
ID37	M	7.1	20
ID51	M	7.1	20
ID52	M	7.1	20
ID57	M	7.1	20
ID66	M	7.1	20
ID55	M	7.1	20
ID59	M	7.2	20
ID67	M	7.2	20
ID43	M	7.2	20
ID69	M	7.2	20
ID72	M	7.2	20
ID16378	W	7.2	20
ID78	M	7.2	20
ID16388	W	7.2	20
ID85	M	7.2	20
ID71	M	7.3	20
ID16379	W	7.3	20
ID16382	W	7.3	20
ID16398	W	7.3	20
ID88	M	7.3	20
ID16401	W	7.3	20
ID79	M	7.3	20
ID16407	W	7.3	20
ID84	M	7.3	20
ID64	M	7.3	20
ID77	M	7.3	20
ID16391	W	7.3	20
ID16394	W	7.3	20
ID80	M	7.3	20
ID87	M	7.4	20
ID16381	W	7.4	20
ID68	M	7.4	20
ID90	M	7.4	20
ID81	M	7.4	20
ID86	M	7.4	20
ID16387	W	7.4	20
ID16416	W	7.4	20
ID61	M	7.4	20
ID74	M	7.4	20
ID16397	W	7.4	20
ID93	M	7.4	20
ID97	M	7.4	20
ID65	M	7.4	20
ID60	M	7.4	20
ID16395	W	7.4	20
ID75	M	7.5	20
ID91	M	7.5	20
ID70	M	7.5	20
ID16402	W	7.5	20
ID120	M	7.5	20
ID56	M	7.5	20
ID105	M	7.5	20
ID16386	W	7.5	20
ID16399	W	7.5	20
ID76	M	7.6	20
ID16431	W	7.6	20
ID16396	W	7.6	20
ID16423	W	7.6	20
ID16390	W	7.6	20
ID16422	W	7.6	20
ID94	M	7.6	20
ID83	M	7.6	20
ID127	M	7.6	20
ID119	M	7.6	20
ID89	M	7.6	20
ID16411	W	7.6	20
ID108	M	7.6	20
ID106	M	7.6	20
ID117	M	7.6	20
ID16405	W	7.6	20
ID16412	W	7.6	20
ID82	M	7.6	20
ID73	M	7.6	20
ID95	M	7.7	20
ID118	M	7.7	20
ID16434	W	7.7	20
ID100	M	7.7	20
ID16429	W	7.7	20
ID121	M	7.7	20
ID122	M	7.7	20
ID16435	W	7.7	20
ID148	M	7.7	20
ID16427	W	7.7	20
ID151	M	7.7	20
ID92	M	7.7	20
ID145	M	7.7	20
ID16448	W	7.7	20
ID16420	W	7.7	20
ID16419	W	7.7	20
ID135	M	7.7	20
ID16441	W	7.7	20
ID134	M	7.7	20
ID164	M	7.7	20
ID96	M	7.7	20
ID159	M	7.7	20
ID16440	W	7.8	20
ID16447	W	7.8	20
ID16449	W	7.8	20
ID16432	W	7.8	20
ID98	M	7.8	20
ID187	M	7.8	20
ID107	M	7.8	20
ID110	M	7.8	20
ID111	M	7.8	20
ID112	M	7.8	20
ID16410	W	7.8	20
ID126	M	7.8	20
ID16409	W	7.8	20
ID139	M	7.8	20
ID142	M	7.8	20
ID189	M	7.8	20
ID146	M	7.8	20
ID16404	W	7.8	20
ID16400	W	7.8	20
ID160	M	7.8	20
ID144	M	7.8	20
ID172	M	7.8	20
ID165	M	7.8	20
ID16426	W	7.8	20
ID16430	W	7.8	20
ID169	M	7.8	20
ID173	M	7.8	20
ID99	M	7.9	20
ID16413	W	7.9	20
ID16415	W	7.9	20
ID103	M	7.9	20
ID104	M	7.9	20
ID181	M	7.9	20
ID195	M	7.9	20
ID16458	W	7.9	20
ID114	M	7.9	20
ID16428	W	7.9	20
ID158	M	7.9	20
ID133	M	7.9	20
ID210	M	7.9	20
ID157	M	7.9	20
ID16424	W	7.9	20
ID213	M	7.9	20
ID16444	W	7.9	20
ID168	M	7.9	20
ID16403	W	7.9	20
ID140	M	7.9	20
ID16406	W	7.9	20
ID16433	W	8.0	20
ID16418	W	8.0	20
ID16439	W	8.0	20
ID16437	W	8.0	20
ID16453	W	8.0	20
ID16425	W	8.0	20
ID16460	W	8.0	20
ID16463	W	8.0	20
ID16456	W	8.0	20
ID16465	W	8.0	20
ID16414	W	8.0	20
ID211	M	8.0	20
ID152	M	8.0	20
ID154	M	8.0	20
ID155	M	8.0	20
ID156	M	8.0	20
ID163	M	8.0	20
ID16473	W	8.0	20
ID16474	W	8.0	20
ID223	M	8.0	20
ID221	M	8.0	20
ID166	M	8.0	20
ID167	M	8.0	20
ID214	M	8.0	20
ID177	M	8.0	20
ID16484	W	8.0	20
ID16466	W	8.0	20
ID16485	W	8.0	20
ID209	M	8.0	20
ID182	M	8.0	20
ID206	M	8.0	20
ID205	M	8.0	20
ID185	M	8.0	20
ID16476	W	8.0	20
ID16498	W	8.0	20
ID16496	W	8.0	20
ID197	M	8.0	20
ID150	M	8.0	20
ID147	M	8.0	20
ID191	M	8.0	20
ID101	M	8.0	20
ID234	M	8.0	20
ID16467	W	8.0	20
ID16471	W	8.0	20
ID102	M	8.0	20
ID129	M	8.0	20
ID143	M	8.0	20
ID113	M	8.0	20
ID132	M	8.0	20
ID125	M	8.0	20
ID136	M	8.0	20
ID281	M	8.1	20
ID176	M	8.1	20
ID128	M	8.1	20
ID123	M	8.1	20
ID208	M	8.1	20
ID257	M	8.1	20
ID207	M	8.1	20
ID258	M	8.1	20
ID16443	W	8.1	20
ID16490	W	8.1	20
ID16492	W	8.1	20
ID202	M	8.1	20
ID16436	W	8.1	20
ID253	M	8.1	20
ID115	M	8.1	20
ID175	M	8.1	20
ID244	M	8.1	20
ID233	M	8.1	20
ID149	M	8.1	20
ID16455	W	8.1	20
ID231	M	8.1	20
ID277	M	8.1	20
ID16469	W	8.1	20
ID16519	W	8.1	20
ID16452	W	8.1	20
ID192	M	8.1	20
ID174	M	8.1	20
ID138	M	8.1	20
ID16517	W	8.1	20
ID137	M	8.1	20
ID16421	W	8.1	20
ID240	M	8.1	20
ID218	M	8.1	20
ID16446	W	8.1	20
ID170	M	8.1	20
ID215	M	8.1	20
ID16459	W	8.1	20
ID16450	W	8.1	20
ID162	M	8.2	20
ID130	M	8.2	20
ID16493	W	8.2	20
ID171	M	8.2	20
ID16478	W	8.2	20
ID251	M	8.2	20
ID242	M	8.2	20
ID238	M	8.2	20
ID271	M	8.2	20
ID16540	W	8.2	20
ID274	M	8.2	20
ID275	M	8.2	20
ID284	M	8.2	20
ID285	M	8.2	20
ID261	M	8.2	20
ID291	M	8.2	20
ID230	M	8.2	20
ID295	M	8.2	20
ID16461	W	8.2	20
ID300	M	8.2	20
ID227	M	8.2	20
ID309	M	8.2	20
ID16501	W	8.2	20
ID16531	W	8.2	20
ID16438	W	8.2	20
ID327	M	8.2	20
ID212	M	8.2	20
ID16505	W	8.2	20
ID320	M	8.2	20
ID316	M	8.2	20
ID315	M	8.2	20
ID16445	W	8.2	20
ID256	M	8.2	20
ID318	M	8.2	20
ID16462	W	8.2	20
ID16468	W	8.3	20
ID16534	W	8.3	20
ID16464	W	8.3	20
ID16537	W	8.3	20
ID16497	W	8.3	20
ID16543	W	8.3	20
ID16494	W	8.3	20
ID16520	W	8.3	20
ID16503	W	8.3	20
ID16556	W	8.3	20
ID16475	W	8.3	20
ID16525	W	8.3	20
ID16483	W	8.3	20
ID317	M	8.3	20
ID219	M	8.3	20
ID229	M	8.3	20
ID323	M	8.3	20
ID292	M	8.3	20
ID278	M	8.3	20
ID272	M	8.3	20
ID203	M	8.3	20
ID265	M	8.3	20
ID254	M	8.3	20
ID199	M	8.3	20
ID198	M	8.3	20
ID196	M	8.3	20
ID188	M	8.3	20
ID301	M	8.3	20
ID363	M	8.3	20
ID237	M	8.3	20
ID153	M	8.3	20
ID184	M	8.3	20
ID236	M	8.3	20
ID183	M	8.3	20
ID16509	W	8.4	20
ID296	M	8.4	20
ID225	M	8.4	20
ID16548	W	8.4	20
ID266	M	8.4	20
ID287	M	8.4	20
ID16510	W	8.4	20
ID273	M	8.4	20
ID239	M	8.4	20
ID243	M	8.4	20
ID289	M	8.4	20
ID245	M	8.4	20
ID16538	W	8.4	20
ID263	M	8.4	20
ID260	M	8.4	20
ID16535	W	8.4	20
ID259	M	8.4	20
ID16507	W	8.4	20
ID16512	W	8.4	20
ID16526	W	8.4	20
ID247	M	8.4	20
ID248	M	8.4	20
ID252	M	8.4	20
ID224	M	8.4	20
ID250	M	8.4	20
ID393	M	8.4	20
ID255	M	8.4	20
ID16480	W	8.4	20
ID16566	W	8.4	20
ID16479	W	8.4	20
ID368	M	8.4	20
ID367	M	8.4	20
ID364	M	8.4	20
ID16575	W	8.4	20
ID190	M	8.4	20
ID16495	W	8.4	20
ID349	M	8.4	20
ID16568	W	8.4	20
ID385	M	8.4	20
ID343	M	8.4	20
ID220	M	8.4	20
ID201	M	8.4	20
ID336	M	8.4	20
ID178	M	8.4	20
ID16564	W	8.4	20
ID331	M	8.4	20
ID313	M	8.4	20
ID314	M	8.4	20
ID16504	W	8.4	20
ID216	M	8.4	20
ID16555	W	8.4	20
ID16557	W	8.4	20
ID16500	W	8.4	20
ID204	M	8.4	20
ID16560	W	8.4	20
ID326	M	8.4	20
ID16563	W	8.4	20
ID328	M	8.4	20
ID179	M	8.4	20
ID16482	W	8.5	20
ID16514	W	8.5	20
ID16516	W	8.5	20
ID16506	W	8.5	20
ID16477	W	8.5	20
ID200	M	8.5	20
ID16511	W	8.5	20
ID16502	W	8.5	20
ID16486	W	8.5	20
ID226	M	8.5	20
ID398	M	8.5	20
ID228	M	8.5	20
ID345	M	8.5	20
ID16609	W	8.5	20
ID16608	W	8.5	20
ID360	M	8.5	20
ID16573	W	8.5	20
ID361	M	8.5	20
ID16576	W	8.5	20
ID16577	W	8.5	20
ID16583	W	8.5	20
ID369	M	8.5	20
ID371	M	8.5	20
ID16605	W	8.5	20
ID382	M	8.5	20
ID16602	W	8.5	20
ID388	M	8.5	20
ID339	M	8.5	20
ID16472	W	8.5	20
ID16565	W	8.5	20
ID329	M	8.5	20
ID235	M	8.5	20
ID16470	W	8.5	20
ID16523	W	8.5	20
ID16530	W	8.5	20
ID16533	W	8.5	20
ID16541	W	8.5	20
ID280	M	8.5	20
ID335	M	8.5	20
ID298	M	8.5	20
ID303	M	8.5	20
ID310	M	8.5	20
ID16481	W	8.5	20
ID16553	W	8.5	20
ID16554	W	8.5	20
ID16558	W	8.5	20
ID16559	W	8.5	20
ID299	M	8.5	20
ID264	M	8.5	20
ID16635	W	8.6	20
ID383	M	8.6	20
ID16487	W	8.6	20
ID457	M	8.6	20
ID16547	W	8.6	20
ID16621	W	8.6	20
ID452	M	8.6	20
ID16551	W	8.6	20
ID16552	W	8.6	20
ID433	M	8.6	20
ID432	M	8.6	20
ID429	M	8.6	20
ID16544	W	8.6	20
ID427	M	8.6	20
ID16614	W	8.6	20
ID356	M	8.6	20
ID16580	W	8.6	20
ID16585	W	8.6	20
ID16588	W	8.6	20
ID370	M	8.6	20
ID374	M	8.6	20
ID377	M	8.6	20
ID16593	W	8.6	20
ID346	M	8.6	20
ID16542	W	8.6	20
ID451	M	8.6	20
ID16539	W	8.6	20
ID232	M	8.6	20
ID241	M	8.6	20
ID16499	W	8.6	20
ID267	M	8.6	20
ID269	M	8.6	20
ID270	M	8.6	20
ID276	M	8.6	20
ID283	M	8.6	20
ID16521	W	8.6	20
ID465	M	8.6	20
ID16522	W	8.6	20
ID290	M	8.6	20
ID487	M	8.6	20
ID16597	W	8.6	20
ID304	M	8.6	20
ID302	M	8.6	20
ID297	M	8.6	20
ID16529	W	8.6	20
ID305	M	8.6	20
ID16536	W	8.6	20
ID16532	W	8.6	20
ID362	M	8.7	20
ID366	M	8.7	20
ID312	M	8.7	20
ID373	M	8.7	20
ID337	M	8.7	20
ID379	M	8.7	20
ID386	M	8.7	20
ID307	M	8.7	20
ID387	M	8.7	20
ID389	M	8.7	20
ID378	M	8.7	20
ID311	M	8.7	20
ID359	M	8.7	20
ID324	M	8.7	20
ID355	M	8.7	20
ID354	M	8.7	20
ID16610	W	8.7	20
ID350	M	8.7	20
ID330	M	8.7	20
ID392	M	8.7	20
ID16616	W	8.7	20
ID293	M	8.7	20
ID294	M	8.7	20
ID340	M	8.7	20
ID332	M	8.7	20
ID347	M	8.7	20
ID402	M	8.7	20
ID434	M	8.7	20
ID431	M	8.7	20
ID16562	W	8.7	20
ID446	M	8.7	20
ID454	M	8.7	20
ID461	M	8.7	20
ID468	M	8.7	20
ID470	M	8.7	20
ID475	M	8.7	20
ID482	M	8.7	20
ID485	M	8.7	20
ID16524	W	8.7	20
ID16518	W	8.7	20
ID16513	W	8.7	20
ID505	M	8.7	20
ID16631	W	8.7	20
ID425	M	8.7	20
ID422	M	8.7	20
ID16601	W	8.7	20
ID401	M	8.7	20
ID16654	W	8.7	20
ID419	M	8.7	20
ID16574	W	8.7	20
ID405	M	8.7	20
ID408	M	8.7	20
ID535	M	8.7	20
ID16612	W	8.8	20
ID16527	W	8.8	20
ID16592	W	8.8	20
ID16637	W	8.8	20
ID16663	W	8.8	20
ID16655	W	8.8	20
ID16595	W	8.8	20
ID16632	W	8.8	20
ID16633	W	8.8	20
ID16606	W	8.8	20
ID16591	W	8.8	20
ID16589	W	8.8	20
ID16571	W	8.8	20
ID16643	W	8.8	20
ID16546	W	8.8	20
ID16625	W	8.8	20
ID16549	W	8.8	20
ID16646	W	8.8	20
ID16650	W	8.8	20
ID16619	W	8.8	20
ID16596	W	8.8	20
ID16567	W	8.8	20
ID16649	W	8.8	20
ID16570	W	8.8	20
ID16607	W	8.8	20
ID16657	W	8.8	20
ID16630	W	8.8	20
ID486	M	8.8	20
ID353	M	8.8	20
ID357	M	8.8	20
ID412	M	8.8	20
ID358	M	8.8	20
ID483	M	8.8	20
ID381	M	8.8	20
ID479	M	8.8	20
ID478	M	8.8	20
ID476	M	8.8	20
ID472	M	8.8	20
ID459	M	8.8	20
ID450	M	8.8	20
ID449	M	8.8	20
ID399	M	8.8	20
ID440	M	8.8	20
ID435	M	8.8	20
ID428	M	8.8	20
ID421	M	8.8	20
ID420	M	8.8	20
ID417	M	8.8	20
ID413	M	8.8	20
ID489	M	8.8	20
ID503	M	8.8	20
ID411	M	8.8	20
ID508	M	8.8	20
ID507	M	8.8	20
ID571	M	8.8	20
ID321	M	8.8	20
ID322	M	8.8	20
ID517	M	8.8	20
ID576	M	8.8	20
ID341	M	8.8	20
ID543	M	8.8	20
ID510	M	8.8	20
ID547	M	8.8	20
ID512	M	8.8	20
ID16569	W	8.9	20
ID426	M	8.9	20
ID444	M	8.9	20
ID16699	W	8.9	20
ID546	M	8.9	20
ID542	M	8.9	20
ID602	M	8.9	20
ID436	M	8.9	20
ID16572	W	8.9	20
ID562	M	8.9	20
ID555	M	8.9	20
ID445	M	8.9	20
ID526	M	8.9	20
ID528	M	8.9	20
ID502	M	8.9	20
ID16647	W	8.9	20
ID634	M	8.9	20
ID509	M	8.9	20
ID589	M	8.9	20
ID581	M	8.9	20
ID577	M	8.9	20
ID480	M	8.9	20
ID518	M	8.9	20
ID524	M	8.9	20
ID16629	W	8.9	20
ID471	M	8.9	20
ID462	M	8.9	20
ID596	M	8.9	20
ID599	M	8.9	20
ID16710	W	8.9	20
ID16669	W	8.9	20
ID561	M	8.9	20
ID410	M	8.9	20
ID16676	W	8.9	20
ID614	M	8.9	20
ID391	M	8.9	20
ID613	M	8.9	20
ID16664	W	8.9	20
ID403	M	8.9	20
ID16620	W	8.9	20
ID333	M	8.9	20
ID395	M	8.9	20
ID16656	W	8.9	20
ID394	M	8.9	20
ID16578	W	8.9	20
ID406	M	8.9	20
ID623	M	8.9	20
ID352	M	8.9	20
ID16628	W	8.9	20
ID16611	W	8.9	20
ID409	M	8.9	20
ID351	M	8.9	20
ID384	M	8.9	20
ID673	M	9.0	20
ID697	M	9.0	20
ID16712	W	9.0	20
ID16622	W	9.0	20
ID575	M	9.0	20
ID519	M	9.0	20
ID636	M	9.0	20
ID16617	W	9.0	20
ID16671	W	9.0	20
ID16613	W	9.0	20
ID628	M	9.0	20
ID625	M	9.0	20
ID574	M	9.0	20
ID573	M	9.0	20
ID672	M	9.0	20
ID16644	W	9.0	20
ID16695	W	9.0	20
ID553	M	9.0	20
ID566	M	9.0	20
ID16696	W	9.0	20
ID16638	W	9.0	20
ID16698	W	9.0	20
ID548	M	9.0	20
ID16627	W	9.0	20
ID635	M	9.0	20
ID16670	W	9.0	20
ID16665	W	9.0	20
ID688	M	9.0	20
ID689	M	9.0	20
ID541	M	9.0	20
ID540	M	9.0	20
ID658	M	9.0	20
ID16642	W	9.0	20
ID16666	W	9.0	20
ID536	M	9.0	20
ID655	M	9.0	20
ID532	M	9.0	20
ID16709	W	9.0	20
ID16636	W	9.0	20
ID499	M	9.0	20
ID496	M	9.0	20
ID455	M	9.0	20
ID597	M	9.0	20
ID638	M	9.0	20
ID600	M	9.0	20
ID397	M	9.0	20
ID16594	W	9.0	20
ID442	M	9.0	20
ID441	M	9.0	20
ID439	M	9.0	20
ID438	M	9.0	20
ID16599	W	9.0	20
ID400	M	9.0	20
ID404	M	9.0	20
ID424	M	9.0	20
ID423	M	9.0	20
ID612	M	9.0	20
ID16587	W	9.0	20
ID16586	W	9.0	20
ID407	M	9.0	20
ID608	M	9.0	20
ID16584	W	9.0	20
ID16590	W	9.0	20
ID16600	W	9.0	20
ID443	M	9.0	20
ID466	M	9.0	20
ID372	M	9.0	20
ID594	M	9.0	20
ID648	M	9.0	20
ID645	M	9.0	20
ID474	M	9.0	20
ID16659	W	9.0	20
ID16729	W	9.0	20
ID585	M	9.0	20
ID16681	W	9.0	20
ID16603	W	9.0	20
ID380	M	9.0	20
ID16682	W	9.0	20
ID16675	W	9.0	20
ID595	M	9.1	20
ID16684	W	9.1	20
ID16679	W	9.1	20
ID565	M	9.1	20
ID564	M	9.1	20
ID563	M	9.1	20
ID626	M	9.1	20
ID587	M	9.1	20
ID16680	W	9.1	20
ID16674	W	9.1	20
ID16689	W	9.1	20
ID605	M	9.1	20
ID16685	W	9.1	20
ID16660	W	9.1	20
ID568	M	9.1	20
ID601	M	9.1	20
ID584	M	9.1	20
ID631	M	9.1	20
ID16673	W	9.1	20
ID16672	W	9.1	20
ID16723	W	9.1	20
ID16693	W	9.1	20
ID473	M	9.1	20
ID464	M	9.1	20
ID460	M	9.1	20
ID16691	W	9.1	20
ID16737	W	9.1	20
ID679	M	9.1	20
ID16744	W	9.1	20
ID430	M	9.1	20
ID16750	W	9.1	20
ID414	M	9.1	20
ID16755	W	9.1	20
ID745	M	9.1	20
ID744	M	9.1	20
ID16598	W	9.1	20
ID733	M	9.1	20
ID720	M	9.1	20
ID16763	W	9.1	20
ID714	M	9.1	20
ID710	M	9.1	20
ID709	M	9.1	20
ID701	M	9.1	20
ID16623	W	9.1	20
ID693	M	9.1	20
ID16624	W	9.1	20
ID16780	W	9.1	20
ID481	M	9.1	20
ID484	M	9.1	20
ID456	M	9.1	20
ID490	M	9.1	20
ID558	M	9.1	20
ID551	M	9.1	20
ID16704	W	9.1	20
ID16634	W	9.1	20
ID16706	W	9.1	20
ID537	M	9.1	20
ID488	M	9.1	20
ID529	M	9.1	20
ID527	M	9.1	20
ID521	M	9.1	20
ID520	M	9.1	20
ID534	M	9.1	20
ID501	M	9.1	20
ID16725	W	9.1	20
ID514	M	9.1	20
ID513	M	9.1	20
ID16721	W	9.1	20
ID495	M	9.1	20
ID497	M	9.1	20
ID16777	W	9.2	20
ID669	M	9.2	20
ID662	M	9.2	20
ID16776	W	9.2	20
ID659	M	9.2	20
ID16773	W	9.2	20
ID16700	W	9.2	20
ID16732	W	9.2	20
ID16769	W	9.2	20
ID16818	W	9.2	20
ID16819	W	9.2	20
ID16687	W	9.2	20
ID16797	W	9.2	20
ID16756	W	9.2	20
ID637	M	9.2	20
ID680	M	9.2	20
ID16811	W	9.2	20
ID675	M	9.2	20
ID654	M	9.2	20
ID639	M	9.2	20
ID16754	W	9.2	20
ID642	M	9.2	20
ID16768	W	9.2	20
ID16766	W	9.2	20
ID16783	W	9.2	20
ID544	M	9.2	20
ID572	M	9.2	20
ID516	M	9.2	20
ID751	M	9.2	20
ID764	M	9.2	20
ID16639	W	9.2	20
ID560	M	9.2	20
ID775	M	9.2	20
ID777	M	9.2	20
ID783	M	9.2	20
ID453	M	9.2	20
ID458	M	9.2	20
ID467	M	9.2	20
ID16781	W	9.2	20
ID477	M	9.2	20
ID493	M	9.2	20
ID16668	W	9.2	20
ID539	M	9.2	20
ID538	M	9.2	20
ID531	M	9.2	20
ID530	M	9.2	20
ID525	M	9.2	20
ID522	M	9.2	20
ID500	M	9.2	20
ID731	M	9.2	20
ID727	M	9.2	20
ID746	M	9.2	20
ID725	M	9.2	20
ID16667	W	9.2	20
ID630	M	9.2	20
ID629	M	9.2	20
ID16662	W	9.2	20
ID624	M	9.2	20
ID16661	W	9.2	20
ID16658	W	9.2	20
ID686	M	9.2	20
ID16626	W	9.2	20
ID16652	W	9.2	20
ID16651	W	9.2	20
ID705	M	9.2	20
ID694	M	9.2	20
ID610	M	9.2	20
ID16648	W	9.2	20
ID718	M	9.2	20
ID715	M	9.2	20
ID506	M	9.2	20
ID607	M	9.2	20
ID711	M	9.2	20
ID16731	W	9.3	20
ID682	M	9.3	20
ID16745	W	9.3	20
ID16772	W	9.3	20
ID16724	W	9.3	20
ID674	M	9.3	20
ID16748	W	9.3	20
ID16764	W	9.3	20
ID16759	W	9.3	20
ID16762	W	9.3	20
ID16746	W	9.3	20
ID632	M	9.3	20
ID16718	W	9.3	20
ID653	M	9.3	20
ID652	M	9.3	20
ID579	M	9.3	20
ID582	M	9.3	20
ID590	M	9.3	20
ID591	M	9.3	20
ID16645	W	9.3	20
ID647	M	9.3	20
ID592	M	9.3	20
ID611	M	9.3	20
ID16678	W	9.3	20
ID16677	W	9.3	20
ID615	M	9.3	20
ID618	M	9.3	20
ID646	M	9.3	20
ID515	M	9.3	20
ID16686	W	9.3	20
ID16688	W	9.3	20
ID16707	W	9.3	20
ID533	M	9.3	20
ID545	M	9.3	20
ID549	M	9.3	20
ID16697	W	9.3	20
ID554	M	9.3	20
ID570	M	9.3	20
ID667	M	9.3	20
ID16694	W	9.3	20
ID664	M	9.3	20
ID559	M	9.3	20
ID16640	W	9.3	20
ID567	M	9.3	20
ID16641	W	9.3	20
ID556	M	9.3	20
ID550	M	9.3	20
ID804	M	9.3	20
ID16815	W	9.3	20
ID761	M	9.3	20
ID758	M	9.3	20
ID833	M	9.3	20
ID752	M	9.3	20
ID821	M	9.3	20
ID852	M	9.3	20
ID741	M	9.3	20
ID810	M	9.3	20
ID778	M	9.3	20
ID736	M	9.3	20
ID779	M	9.3	20
ID763	M	9.3	20
ID781	M	9.3	20
ID784	M	9.3	20
ID780	M	9.3	20
ID16840	W	9.3	20
ID684	M	9.3	20
ID690	M	9.3	20
ID692	M	9.3	20
ID717	M	9.3	20
ID699	M	9.3	20
ID681	M	9.3	20
ID762	M	9.3	20
ID787	M	9.3	20
ID708	M	9.3	20
ID700	M	9.3	20
ID16716	W	9.4	20
ID815	M	9.4	20
ID16720	W	9.4	20
ID16719	W	9.4	20
ID16910	W	9.4	20
ID604	M	9.4	20
ID823	M	9.4	20
ID16708	W	9.4	20
ID16825	W	9.4	20
ID803	M	9.4	20
ID16826	W	9.4	20
ID16717	W	9.4	20
ID809	M	9.4	20
ID16822	W	9.4	20
ID16705	W	9.4	20
ID656	M	9.4	20
ID657	M	9.4	20
ID588	M	9.4	20
ID651	M	9.4	20
ID16690	W	9.4	20
ID867	M	9.4	20
ID663	M	9.4	20
ID16847	W	9.4	20
ID16838	W	9.4	20
ID828	M	9.4	20
ID862	M	9.4	20
ID16835	W	9.4	20
ID668	M	9.4	20
ID855	M	9.4	20
ID16915	W	9.4	20
ID841	M	9.4	20
ID649	M	9.4	20
ID16850	W	9.4	20
ID794	M	9.4	20
ID670	M	9.4	20
ID860	M	9.4	20
ID16702	W	9.4	20
ID786	M	9.4	20
ID698	M	9.4	20
ID723	M	9.4	20
ID729	M	9.4	20
ID732	M	9.4	20
ID16761	W	9.4	20
ID16760	W	9.4	20
ID16774	W	9.4	20
ID16757	W	9.4	20
ID16814	W	9.4	20
ID619	M	9.4	20
ID16802	W	9.4	20
ID750	M	9.4	20
ID617	M	9.4	20
ID719	M	9.4	20
ID16747	W	9.4	20
ID707	M	9.4	20
ID16736	W	9.4	20
ID766	M	9.4	20
ID16860	W	9.4	20
ID640	M	9.4	20
ID609	M	9.4	20
ID16741	W	9.4	20
ID16740	W	9.4	20
ID16906	W	9.4	20
ID770	M	9.4	20
ID773	M	9.4	20
ID16806	W	9.4	20
ID16857	W	9.4	20
ID16842	W	9.4	20
ID16919	W	9.5	20
ID16891	W	9.5	20
ID627	M	9.5	20
ID16948	W	9.5	20
ID16888	W	9.5	20
ID16944	W	9.5	20
ID930	M	9.5	20
ID606	M	9.5	20
ID620	M	9.5	20
ID964	M	9.5	20
ID16916	W	9.5	20
ID622	M	9.5	20
ID621	M	9.5	20
ID616	M	9.5	20
ID16901	W	9.5	20
ID16911	W	9.5	20
ID16902	W	9.5	20
ID603	M	9.5	20
ID16893	W	9.5	20
ID16950	W	9.5	20
ID936	M	9.5	20
ID902	M	9.5	20
ID769	M	9.5	20
ID768	M	9.5	20
ID760	M	9.5	20
ID754	M	9.5	20
ID753	M	9.5	20
ID749	M	9.5	20
ID782	M	9.5	20
ID748	M	9.5	20
ID737	M	9.5	20
ID734	M	9.5	20
ID712	M	9.5	20
ID703	M	9.5	20
ID696	M	9.5	20
ID687	M	9.5	20
ID738	M	9.5	20
ID789	M	9.5	20
ID790	M	9.5	20
ID791	M	9.5	20
ID898	M	9.5	20
ID890	M	9.5	20
ID883	M	9.5	20
ID878	M	9.5	20
ID16968	W	9.5	20
ID864	M	9.5	20
ID858	M	9.5	20
ID853	M	9.5	20
ID839	M	9.5	20
ID838	M	9.5	20
ID826	M	9.5	20
ID16886	W	9.5	20
ID816	M	9.5	20
ID805	M	9.5	20
ID792	M	9.5	20
ID904	M	9.5	20
ID16885	W	9.5	20
ID683	M	9.5	20
ID16742	W	9.5	20
ID665	M	9.5	20
ID677	M	9.5	20
ID16767	W	9.5	20
ID16738	W	9.5	20
ID16864	W	9.5	20
ID16765	W	9.5	20
ID16715	W	9.5	20
ID16848	W	9.5	20
ID16726	W	9.5	20
ID16859	W	9.5	20
ID16849	W	9.5	20
ID16799	W	9.5	20
ID16821	W	9.5	20
ID16752	W	9.5	20
ID16855	W	9.5	20
ID16843	W	9.5	20
ID16870	W	9.5	20
ID16793	W	9.5	20
ID16771	W	9.5	20
ID633	M	9.5	20
ID16786	W	9.5	20
ID16881	W	9.5	20
ID16728	W	9.5	20
ID660	M	9.5	20
ID16877	W	9.5	20
ID16770	W	9.5	20
ID16734	W	9.5	20
ID16733	W	9.5	20
ID16735	W	9.5	20
ID16846	W	9.5	20
ID650	M	9.5	20
ID16791	W	9.5	20
ID16778	W	9.5	20
ID16713	W	9.5	20
ID807	M	9.6	20
ID811	M	9.6	20
ID812	M	9.6	20
ID16722	W	9.6	20
ID16817	W	9.6	20
ID835	M	9.6	20
ID824	M	9.6	20
ID875	M	9.6	20
ID874	M	9.6	20
ID872	M	9.6	20
ID871	M	9.6	20
ID16976	W	9.6	20
ID1021	M	9.6	20
ID16982	W	9.6	20
ID817	M	9.6	20
ID16837	W	9.6	20
ID848	M	9.6	20
ID847	M	9.6	20
ID843	M	9.6	20
ID16828	W	9.6	20
ID830	M	9.6	20
ID829	M	9.6	20
ID671	M	9.6	20
ID16985	W	9.6	20
ID801	M	9.6	20
ID849	M	9.6	20
ID798	M	9.6	20
ID685	M	9.6	20
ID16782	W	9.6	20
ID16788	W	9.6	20
ID16779	W	9.6	20
ID16789	W	9.6	20
ID16775	W	9.6	20
ID702	M	9.6	20
ID704	M	9.6	20
ID706	M	9.6	20
ID721	M	9.6	20
ID722	M	9.6	20
ID724	M	9.6	20
ID726	M	9.6	20
ID16795	W	9.6	20
ID16798	W	9.6	20
ID739	M	9.6	20
ID16758	W	9.6	20
ID676	M	9.6	20
ID17000	W	9.6	20
ID16997	W	9.6	20
ID877	M	9.6	20
ID767	M	9.6	20
ID16743	W	9.6	20
ID799	M	9.6	20
ID16805	W	9.6	20
ID759	M	9.6	20
ID756	M	9.6	20
ID16751	W	9.6	20
ID16753	W	9.6	20
ID747	M	9.6	20
ID742	M	9.6	20
ID16749	W	9.6	20
ID661	M	9.6	20
ID16784	W	9.6	20
ID962	M	9.6	20
ID16931	W	9.6	20
ID16866	W	9.6	20
ID916	M	9.6	20
ID899	M	9.6	20
ID16922	W	9.6	20
ID16841	W	9.6	20
ID16785	W	9.6	20
ID16954	W	9.6	20
ID16874	W	9.6	20
ID16851	W	9.6	20
ID16938	W	9.6	20
ID999	M	9.6	20
ID16934	W	9.6	20
ID16966	W	9.6	20
ID16958	W	9.6	20
ID908	M	9.6	20
ID16878	W	9.6	20
ID16908	W	9.6	20
ID943	M	9.6	20
ID16961	W	9.6	20
ID923	M	9.6	20
ID16953	W	9.6	20
ID16853	W	9.6	20
ID973	M	9.6	20
ID920	M	9.6	20
ID785	M	9.7	20
ID16946	W	9.7	20
ID16813	W	9.7	20
ID802	M	9.7	20
ID793	M	9.7	20
ID1051	M	9.7	20
ID16940	W	9.7	20
ID1050	M	9.7	20
ID926	M	9.7	20
ID17003	W	9.7	20
ID800	M	9.7	20
ID16810	W	9.7	20
ID1049	M	9.7	20
ID929	M	9.7	20
ID951	M	9.7	20
ID735	M	9.7	20
ID16904	W	9.7	20
ID995	M	9.7	20
ID16856	W	9.7	20
ID953	M	9.7	20
ID1062	M	9.7	20
ID944	M	9.7	20
ID755	M	9.7	20
ID757	M	9.7	20
ID16803	W	9.7	20
ID16865	W	9.7	20
ID1059	M	9.7	20
ID16992	W	9.7	20
ID954	M	9.7	20
ID1008	M	9.7	20
ID771	M	9.7	20
ID16995	W	9.7	20
ID16925	W	9.7	20
ID16868	W	9.7	20
ID1009	M	9.7	20
ID16932	W	9.7	20
ID915	M	9.7	20
ID16792	W	9.7	20
ID16820	W	9.7	20
ID17005	W	9.7	20
ID895	M	9.7	20
ID894	M	9.7	20
ID16882	W	9.7	20
ID850	M	9.7	20
ID16830	W	9.7	20
ID854	M	9.7	20
ID16834	W	9.7	20
ID16876	W	9.7	20
ID967	M	9.7	20
ID16871	W	9.7	20
ID861	M	9.7	20
ID1022	M	9.7	20
ID1019	M	9.7	20
ID866	M	9.7	20
ID16978	W	9.7	20
ID888	M	9.7	20
ID886	M	9.7	20
ID1020	M	9.7	20
ID885	M	9.7	20
ID882	M	9.7	20
ID876	M	9.7	20
ID891	M	9.7	20
ID896	M	9.7	20
ID846	M	9.7	20
ID16829	W	9.7	20
ID914	M	9.7	20
ID16796	W	9.7	20
ID16844	W	9.7	20
ID814	M	9.7	20
ID905	M	9.7	20
ID818	M	9.7	20
ID957	M	9.7	20
ID16823	W	9.7	20
ID16987	W	9.7	20
ID1034	M	9.7	20
ID16824	W	9.7	20
ID900	M	9.7	20
ID840	M	9.7	20
ID1031	M	9.7	20
ID16894	W	9.7	20
ID16839	W	9.7	20
ID836	M	9.7	20
ID16895	W	9.7	20
ID959	M	9.7	20
ID16790	W	9.7	20
ID1072	M	9.7	20
ID16869	W	9.8	20
ID16794	W	9.8	20
ID16887	W	9.8	20
ID16896	W	9.8	20
ID16897	W	9.8	20
ID16900	W	9.8	20
ID16898	W	9.8	20
ID16787	W	9.8	20
ID16965	W	9.8	20
ID16905	W	9.8	20
ID16963	W	9.8	20
ID16970	W	9.8	20
ID17073	W	9.8	20
ID16836	W	9.8	20
ID17070	W	9.8	20
ID16957	W	9.8	20
ID16833	W	9.8	20
ID17061	W	9.8	20
ID17051	W	9.8	20
ID16955	W	9.8	20
ID16827	W	9.8	20
ID17043	W	9.8	20
ID17036	W	9.8	20
ID17035	W	9.8	20
ID17019	W	9.8	20
ID17017	W	9.8	20
ID16845	W	9.8	20
ID16816	W	9.8	20
ID16808	W	9.8	20
ID16924	W	9.8	20
ID16807	W	9.8	20
ID16913	W	9.8	20
ID16804	W	9.8	20
ID16852	W	9.8	20
ID16801	W	9.8	20
ID16861	W	9.8	20
ID16884	W	9.8	20
ID16989	W	9.8	20
ID971	M	9.8	20
ID1057	M	9.8	20
ID1054	M	9.8	20
ID939	M	9.8	20
ID983	M	9.8	20
ID940	M	9.8	20
ID941	M	9.8	20
ID1048	M	9.8	20
ID1047	M	9.8	20
ID1045	M	9.8	20
ID1042	M	9.8	20
ID950	M	9.8	20
ID961	M	9.8	20
ID1025	M	9.8	20
ID969	M	9.8	20
ID822	M	9.8	20
ID870	M	9.8	20
ID831	M	9.8	20
ID974	M	9.8	20
ID844	M	9.8	20
ID1012	M	9.8	20
ID1010	M	9.8	20
ID982	M	9.8	20
ID832	M	9.8	20
ID845	M	9.8	20
ID937	M	9.8	20
ID887	M	9.8	20
ID797	M	9.8	20
ID765	M	9.8	20
ID772	M	9.8	20
ID774	M	9.8	20
ID921	M	9.8	20
ID776	M	9.8	20
ID1063	M	9.8	20
ID808	M	9.8	20
ID842	M	9.8	20
ID1085	M	9.8	20
ID813	M	9.8	20
ID1089	M	9.8	20
ID1082	M	9.8	20
ID903	M	9.8	20
ID16863	W	9.9	20
ID16862	W	9.9	20
ID1115	M	9.9	20
ID16858	W	9.9	20
ID994	M	9.9	20
ID16854	W	9.9	20
ID1113	M	9.9	20
ID1079	M	9.9	20
ID1111	M	9.9	20
ID1108	M	9.9	20
ID1094	M	9.9	20
ID1106	M	9.9	20
ID869	M	9.9	20
ID17083	W	9.9	20
ID1028	M	9.9	20
ID16977	W	9.9	20
ID868	M	9.9	20
ID1102	M	9.9	20
ID1041	M	9.9	20
ID1090	M	9.9	20
ID1043	M	9.9	20
ID1100	M	9.9	20
ID1088	M	9.9	20
ID1073	M	9.9	20
ID976	M	9.9	20
ID16872	W	9.9	20
ID16918	W	9.9	20
ID935	M	9.9	20
ID16920	W	9.9	20
ID893	M	9.9	20
ID16923	W	9.9	20
ID932	M	9.9	20
ID16926	W	9.9	20
ID16956	W	9.9	20
ID16936	W	9.9	20
ID16937	W	9.9	20
ID16951	W	9.9	20
ID912	M	9.9	20
ID16939	W	9.9	20
ID16941	W	9.9	20
ID16942	W	9.9	20
ID16943	W	9.9	20
ID918	M	9.9	20
ID892	M	9.9	20
ID989	M	9.9	20
ID889	M	9.9	20
ID16909	W	9.9	20
ID16873	W	9.9	20
ID16875	W	9.9	20
ID981	M	9.9	20
ID978	M	9.9	20
ID16880	W	9.9	20
ID977	M	9.9	20
ID1118	M	9.9	20
ID16892	W	9.9	20
ID965	M	9.9	20
ID956	M	9.9	20
ID16899	W	9.9	20
ID952	M	9.9	20
ID879	M	9.9	20
ID16903	W	9.9	20
ID946	M	9.9	20
ID945	M	9.9	20
ID880	M	9.9	20
ID16914	W	9.9	20
ID17075	W	9.9	20
ID16945	W	9.9	20
ID17020	W	9.9	20
ID1170	M	9.9	20
ID17027	W	9.9	20
ID1152	M	9.9	20
ID17026	W	9.9	20
ID17032	W	9.9	20
ID17011	W	9.9	20
ID863	M	9.9	20
ID1167	M	9.9	20
ID856	M	9.9	20
ID17025	W	9.9	20
ID17054	W	9.9	20
ID17045	W	9.9	20
ID857	M	9.9	20
ID17012	W	9.9	20
ID1173	M	9.9	20
ID16983	W	9.9	20
ID16991	W	9.9	20
ID17034	W	9.9	20
ID17016	W	9.9	20
ID819	M	9.9	20
ID1128	M	9.9	20
ID17059	W	9.9	20
ID17041	W	9.9	20
ID1011	M	10.0	20
ID942	M	10.0	20
ID1014	M	10.0	20
ID1015	M	10.0	20
ID1017	M	10.0	20
ID17023	W	10.0	20
ID1024	M	10.0	20
ID1033	M	10.0	20
ID16912	W	10.0	20
ID16964	W	10.0	20
ID17142	W	10.0	20
ID16962	W	10.0	20
ID1030	M	10.0	20
ID1023	M	10.0	20
ID17037	W	10.0	20
ID17049	W	10.0	20
ID1006	M	10.0	20
ID16972	W	10.0	20
ID16879	W	10.0	20
ID980	M	10.0	20
ID16889	W	10.0	20
ID17042	W	10.0	20
ID16973	W	10.0	20
ID1194	M	10.0	20
ID17044	W	10.0	20
ID1184	M	10.0	20
ID17121	W	10.0	20
ID17046	W	10.0	20
ID990	M	10.0	20
ID17109	W	10.0	20
ID958	M	10.0	20
ID1234	M	10.0	20
ID955	M	10.0	20
ID873	M	10.0	20
ID1238	M	10.0	20
ID1176	M	10.0	20
ID949	M	10.0	20
ID947	M	10.0	20
ID17030	W	10.0	20
ID16907	W	10.0	20
ID1004	M	10.0	20
ID1163	M	10.0	20
ID1005	M	10.0	20
ID991	M	10.0	20
ID17110	W	10.0	20
ID938	M	10.0	20
ID975	M	10.0	20
ID927	M	10.0	20
ID17153	W	10.0	20
ID1087	M	10.0	20
ID16935	W	10.0	20
ID1146	M	10.0	20
ID1142	M	10.0	20
ID16980	W	10.0	20
ID16981	W	10.0	20
ID1109	M	10.0	20
ID16996	W	10.0	20
ID17069	W	10.0	20
ID16990	W	10.0	20
ID907	M	10.0	20
ID1095	M	10.0	20
ID16952	W	10.0	20
ID1097	M	10.0	20
ID1098	M	10.0	20
ID17157	W	10.0	20
ID17068	W	10.0	20
ID865	M	10.0	20
ID924	M	10.0	20
ID16949	W	10.0	20
ID17077	W	10.0	20
ID16993	W	10.0	20
ID1076	M	10.0	20
ID1156	M	10.0	20
ID17074	W	10.0	20
ID17072	W	10.0	20
ID928	M	10.0	20
ID1058	M	10.0	20
ID16928	W	10.0	20
ID917	M	10.0	20
ID17015	W	10.0	20
ID1064	M	10.0	20
ID17095	W	10.0	20
ID16947	W	10.0	20
ID1116	M	10.0	20
ID931	M	10.0	20
ID897	M	10.0	20
ID1074	M	10.0	20
ID913	M	10.0	20
ID17093	W	10.0	20
ID1052	M	10.0	20
ID17001	W	10.1	20
ID17130	W	10.1	20
ID1218	M	10.1	20
ID17177	W	10.1	20
ID17131	W	10.1	20
ID1228	M	10.1	20
ID972	M	10.1	20
ID1233	M	10.1	20
ID17021	W	10.1	20
ID17004	W	10.1	20
ID934	M	10.1	20
ID17022	W	10.1	20
ID1286	M	10.1	20
ID17140	W	10.1	20
ID933	M	10.1	20
ID17013	W	10.1	20
ID16929	W	10.1	20
ID16930	W	10.1	20
ID1255	M	10.1	20
ID17148	W	10.1	20
ID17149	W	10.1	20
ID16933	W	10.1	20
ID1245	M	10.1	20
ID17031	W	10.1	20
ID1272	M	10.1	20
ID17133	W	10.1	20
ID1240	M	10.1	20
ID960	M	10.1	20
ID1241	M	10.1	20
ID1125	M	10.1	20
ID1046	M	10.1	20
ID16984	W	10.1	20
ID1036	M	10.1	20
ID1037	M	10.1	20
ID16986	W	10.1	20
ID17098	W	10.1	20
ID16979	W	10.1	20
ID1040	M	10.1	20
ID17096	W	10.1	20
ID1162	M	10.1	20
ID1105	M	10.1	20
ID1159	M	10.1	20
ID17060	W	10.1	20
ID1053	M	10.1	20
ID17103	W	10.1	20
ID1055	M	10.1	20
ID1155	M	10.1	20
ID1060	M	10.1	20
ID1061	M	10.1	20
ID1137	M	10.1	20
ID17090	W	10.1	20
ID1071	M	10.1	20
ID1075	M	10.1	20
ID1078	M	10.1	20
ID17063	W	10.1	20
ID1138	M	10.1	20
ID1099	M	10.1	20
ID1086	M	10.1	20
ID1147	M	10.1	20
ID1056	M	10.1	20
ID1026	M	10.1	20
ID17102	W	10.1	20
ID1117	M	10.1	20
ID1124	M	10.1	20
ID1207	M	10.1	20
ID1197	M	10.1	20
ID17125	W	10.1	20
ID1192	M	10.1	20
ID1122	M	10.1	20
ID985	M	10.1	20
ID987	M	10.1	20
ID988	M	10.1	20
ID1181	M	10.1	20
ID1120	M	10.1	20
ID992	M	10.1	20
ID17053	W	10.1	20
ID993	M	10.1	20
ID1178	M	10.1	20
ID1096	M	10.1	20
ID1130	M	10.1	20
ID17106	W	10.1	20
ID1132	M	10.1	20
ID17114	W	10.1	20
ID1172	M	10.1	20
ID17050	W	10.1	20
ID17113	W	10.1	20
ID1001	M	10.1	20
ID996	M	10.1	20
ID17111	W	10.1	20
ID17078	W	10.2	20
ID17008	W	10.2	20
ID17007	W	10.2	20
ID17164	W	10.2	20
ID17162	W	10.2	20
ID17002	W	10.2	20
ID16999	W	10.2	20
ID17079	W	10.2	20
ID17170	W	10.2	20
ID16998	W	10.2	20
ID17039	W	10.2	20
ID17010	W	10.2	20
ID17126	W	10.2	20
ID17123	W	10.2	20
ID17033	W	10.2	20
ID16974	W	10.2	20
ID17118	W	10.2	20
ID17117	W	10.2	20
ID17115	W	10.2	20
ID16975	W	10.2	20
ID17066	W	10.2	20
ID17029	W	10.2	20
ID17105	W	10.2	20
ID17058	W	10.2	20
ID17018	W	10.2	20
ID16971	W	10.2	20
ID17062	W	10.2	20
ID17092	W	10.2	20
ID17151	W	10.2	20
ID17088	W	10.2	20
ID17107	W	10.2	20
ID17171	W	10.2	20
ID1093	M	10.2	20
ID1114	M	10.2	20
ID1084	M	10.2	20
ID1209	M	10.2	20
ID1220	M	10.2	20
ID1066	M	10.2	20
ID1065	M	10.2	20
ID1236	M	10.2	20
ID1038	M	10.2	20
ID1032	M	10.2	20
ID1029	M	10.2	20
ID1027	M	10.2	20
ID1018	M	10.2	20
ID1013	M	10.2	20
ID1007	M	10.2	20
ID1002	M	10.2	20
ID1248	M	10.2	20
ID997	M	10.2	20
ID1263	M	10.2	20
ID1091	M	10.2	20
ID1101	M	10.2	20
ID1208	M	10.2	20
ID1103	M	10.2	20
ID1161	M	10.2	20
ID1174	M	10.2	20
ID1158	M	10.2	20
ID1151	M	10.2	20
ID1182	M	10.2	20
ID1183	M	10.2	20
ID1149	M	10.2	20
ID1141	M	10.2	20
ID986	M	10.2	20
ID1139	M	10.2	20
ID1185	M	10.2	20
ID1131	M	10.2	20
ID1186	M	10.2	20
ID1126	M	10.2	20
ID1123	M	10.2	20
ID1191	M	10.2	20
ID1107	M	10.2	20
ID1104	M	10.2	20
ID1135	M	10.2	20
ID17287	W	10.2	20
ID998	M	10.2	20
ID17183	W	10.2	20
ID17210	W	10.2	20
ID1337	M	10.2	20
ID1321	M	10.2	20
ID1267	M	10.2	20
ID17228	W	10.2	20
ID1341	M	10.2	20
ID17229	W	10.2	20
ID1342	M	10.2	20
ID17195	W	10.2	20
ID17192	W	10.2	20
ID17235	W	10.2	20
ID17236	W	10.2	20
ID1294	M	10.2	20
ID1290	M	10.2	20
ID1289	M	10.2	20
ID17206	W	10.2	20
ID1284	M	10.2	20
ID17264	W	10.2	20
ID17176	W	10.2	20
ID1274	M	10.2	20
ID970	M	10.2	20
ID1283	M	10.2	20
ID17178	W	10.2	20
ID17251	W	10.2	20
ID17179	W	10.2	20
ID1371	M	10.3	20
ID1196	M	10.3	20
ID1335	M	10.3	20
ID1385	M	10.3	20
ID17048	W	10.3	20
ID1376	M	10.3	20
ID1359	M	10.3	20
ID1372	M	10.3	20
ID1360	M	10.3	20
ID1202	M	10.3	20
ID1179	M	10.3	20
ID1270	M	10.3	20
ID1320	M	10.3	20
ID17040	W	10.3	20
ID1273	M	10.3	20
ID1259	M	10.3	20
ID17024	W	10.3	20
ID1258	M	10.3	20
ID1256	M	10.3	20
ID1278	M	10.3	20
ID1171	M	10.3	20
ID17028	W	10.3	20
ID1247	M	10.3	20
ID1243	M	10.3	20
ID1242	M	10.3	20
ID1232	M	10.3	20
ID1221	M	10.3	20
ID1301	M	10.3	20
ID1316	M	10.3	20
ID1216	M	10.3	20
ID17038	W	10.3	20
ID1329	M	10.3	20
ID1330	M	10.3	20
ID1331	M	10.3	20
ID1169	M	10.3	20
ID17174	W	10.3	20
ID1165	M	10.3	20
ID17284	W	10.3	20
ID17278	W	10.3	20
ID17277	W	10.3	20
ID17275	W	10.3	20
ID1399	M	10.3	20
ID17257	W	10.3	20
ID17250	W	10.3	20
ID17245	W	10.3	20
ID17237	W	10.3	20
ID17232	W	10.3	20
ID17231	W	10.3	20
ID17222	W	10.3	20
ID17285	W	10.3	20
ID17215	W	10.3	20
ID17207	W	10.3	20
ID17150	W	10.3	20
ID17204	W	10.3	20
ID17201	W	10.3	20
ID17197	W	10.3	20
ID17196	W	10.3	20
ID17190	W	10.3	20
ID17189	W	10.3	20
ID17182	W	10.3	20
ID17165	W	10.3	20
ID17180	W	10.3	20
ID17167	W	10.3	20
ID17211	W	10.3	20
ID17120	W	10.3	20
ID17303	W	10.3	20
ID17307	W	10.3	20
ID17057	W	10.3	20
ID1160	M	10.3	20
ID1154	M	10.3	20
ID1153	M	10.3	20
ID1150	M	10.3	20
ID17065	W	10.3	20
ID1134	M	10.3	20
ID1127	M	10.3	20
ID1121	M	10.3	20
ID17076	W	10.3	20
ID17172	W	10.3	20
ID17081	W	10.3	20
ID17084	W	10.3	20
ID1092	M	10.3	20
ID17089	W	10.3	20
ID1069	M	10.3	20
ID17091	W	10.3	20
ID1044	M	10.3	20
ID17362	W	10.3	20
ID17358	W	10.3	20
ID1039	M	10.3	20
ID17350	W	10.3	20
ID17331	W	10.3	20
ID17323	W	10.3	20
ID17320	W	10.3	20
ID17314	W	10.3	20
ID17313	W	10.3	20
ID1166	M	10.3	20
ID1391	M	10.3	20
ID1419	M	10.4	20
ID17056	W	10.4	20
ID17047	W	10.4	20
ID1465	M	10.4	20
ID1448	M	10.4	20
ID1443	M	10.4	20
ID1432	M	10.4	20
ID1426	M	10.4	20
ID17429	W	10.4	20
ID1424	M	10.4	20
ID1406	M	10.4	20
ID1395	M	10.4	20
ID1374	M	10.4	20
ID1369	M	10.4	20
ID1367	M	10.4	20
ID1364	M	10.4	20
ID1420	M	10.4	20
ID17416	W	10.4	20
ID17391	W	10.4	20
ID17390	W	10.4	20
ID17258	W	10.4	20
ID17269	W	10.4	20
ID17270	W	10.4	20
ID17271	W	10.4	20
ID17280	W	10.4	20
ID17283	W	10.4	20
ID17289	W	10.4	20
ID17293	W	10.4	20
ID17318	W	10.4	20
ID17322	W	10.4	20
ID17326	W	10.4	20
ID17329	W	10.4	20
ID17354	W	10.4	20
ID17356	W	10.4	20
ID17359	W	10.4	20
ID1336	M	10.4	20
ID17254	W	10.4	20
ID1327	M	10.4	20
ID1318	M	10.4	20
ID1210	M	10.4	20
ID1204	M	10.4	20
ID1203	M	10.4	20
ID1200	M	10.4	20
ID1193	M	10.4	20
ID1189	M	10.4	20
ID1211	M	10.4	20
ID1188	M	10.4	20
ID1180	M	10.4	20
ID1157	M	10.4	20
ID1148	M	10.4	20
ID1143	M	10.4	20
ID1119	M	10.4	20
ID1080	M	10.4	20
ID1187	M	10.4	20
ID1213	M	10.4	20
ID1215	M	10.4	20
ID1226	M	10.4	20
ID1313	M	10.4	20
ID1311	M	10.4	20
ID1309	M	10.4	20
ID1296	M	10.4	20
ID1292	M	10.4	20
ID1291	M	10.4	20
ID1287	M	10.4	20
ID1268	M	10.4	20
ID1264	M	10.4	20
ID1262	M	10.4	20
ID1261	M	10.4	20
ID1246	M	10.4	20
ID1239	M	10.4	20
ID1237	M	10.4	20
ID1230	M	10.4	20
ID1326	M	10.4	20
ID17253	W	10.4	20
ID1402	M	10.4	20
ID17217	W	10.4	20
ID17186	W	10.4	20
ID17233	W	10.4	20
ID17112	W	10.4	20
ID17175	W	10.4	20
ID17119	W	10.4	20
ID17122	W	10.4	20
ID17132	W	10.4	20
ID17159	W	10.4	20
ID17224	W	10.4	20
ID17135	W	10.4	20
ID17223	W	10.4	20
ID17218	W	10.4	20
ID17141	W	10.4	20
ID17156	W	10.4	20
ID17155	W	10.4	20
ID17143	W	10.4	20
ID17145	W	10.4	20
ID17234	W	10.4	20
ID17108	W	10.4	20
ID17208	W	10.4	20
ID17087	W	10.4	20
ID17101	W	10.4	20
ID17100	W	10.4	20
ID17085	W	10.4	20
ID17064	W	10.4	20
ID17193	W	10.4	20
ID17205	W	10.4	20
ID17071	W	10.4	20
ID17067	W	10.4	20
ID17188	W	10.4	20
ID1501	M	10.5	20
ID1302	M	10.5	20
ID1377	M	10.5	20
ID1298	M	10.5	20
ID17393	W	10.5	20
ID1442	M	10.5	20
ID1491	M	10.5	20
ID1499	M	10.5	20
ID17386	W	10.5	20
ID17381	W	10.5	20
ID1422	M	10.5	20
ID17384	W	10.5	20
ID1417	M	10.5	20
ID17379	W	10.5	20
ID1441	M	10.5	20
[truncated: 26,825 more rows]
