# Supplementary material for: KETOS: Clinical decision support and machine learning as a service – A training and deployment platform based on Docker, OMOP-CDM, and FHIR Web Services
Source: PLoS One. 2019 Oct 3;14(10):e0223010. doi: 10.1371/journal.pone.0223010 (PMC6776354; doi:10.1371/journal.pone.0223010)
Supplement: S1 File — ketos_metadata/metadata.json (json) model.ipynb (ipynb) prog (directory). (ZIP) [file pone.0223010.s001.zip › example_1_refInt/prog/data/input70-80.csv.anon.rand.csv]

ID14976	W	3.6	20
ID2	M	4.1	20
ID4	M	4.2	20
ID3	M	4.3	20
ID14979	W	4.7	20
ID14977	W	4.7	20
ID6	M	5.2	20
ID13	M	5.2	20
ID14978	W	5.3	20
ID10	M	5.4	20
ID14983	W	5.5	20
ID14989	W	5.6	20
ID14997	W	5.6	20
ID18	M	5.6	20
ID8	M	5.6	20
ID32	M	5.8	20
ID30	M	5.8	20
ID21	M	5.8	20
ID14981	W	5.8	20
ID39	M	5.9	20
ID41	M	5.9	20
ID15003	W	5.9	20
ID14984	W	5.9	20
ID14985	W	5.9	20
ID40	M	6.0	20
ID15009	W	6.0	20
ID14980	W	6.0	20
ID35	M	6.0	20
ID43	M	6.0	20
ID37	M	6.0	20
ID14986	W	6.1	20
ID14987	W	6.1	20
ID14992	W	6.1	20
ID14982	W	6.1	20
ID14990	W	6.1	20
ID5	M	6.1	20
ID15013	W	6.2	20
ID15025	W	6.2	20
ID7	M	6.2	20
ID33	M	6.2	20
ID60	M	6.3	20
ID15	M	6.3	20
ID14	M	6.3	20
ID15028	W	6.4	20
ID9	M	6.4	20
ID14994	W	6.4	20
ID25	M	6.4	20
ID15059	W	6.4	20
ID58	M	6.4	20
ID15000	W	6.4	20
ID78	M	6.4	20
ID15039	W	6.4	20
ID14995	W	6.5	20
ID77	M	6.5	20
ID69	M	6.5	20
ID79	M	6.5	20
ID15019	W	6.5	20
ID15030	W	6.5	20
ID15020	W	6.5	20
ID53	M	6.5	20
ID106	M	6.5	20
ID28	M	6.5	20
ID98	M	6.6	20
ID80	M	6.6	20
ID15043	W	6.6	20
ID15004	W	6.6	20
ID15061	W	6.6	20
ID87	M	6.6	20
ID47	M	6.6	20
ID11	M	6.6	20
ID15027	W	6.6	20
ID14993	W	6.6	20
ID65	M	6.6	20
ID14988	W	6.6	20
ID123	M	6.7	20
ID162	M	6.7	20
ID15001	W	6.7	20
ID15087	W	6.7	20
ID15006	W	6.7	20
ID61	M	6.7	20
ID16	M	6.7	20
ID73	M	6.7	20
ID62	M	6.7	20
ID15017	W	6.7	20
ID15037	W	6.7	20
ID36	M	6.7	20
ID15011	W	6.7	20
ID15074	W	6.7	20
ID15015	W	6.7	20
ID15041	W	6.8	20
ID20	M	6.8	20
ID125	M	6.8	20
ID15050	W	6.8	20
ID174	M	6.8	20
ID152	M	6.8	20
ID119	M	6.8	20
ID50	M	6.8	20
ID109	M	6.8	20
ID144	M	6.8	20
ID15124	W	6.8	20
ID66	M	6.8	20
ID57	M	6.8	20
ID14999	W	6.9	20
ID74	M	6.9	20
ID42	M	6.9	20
ID131	M	6.9	20
ID113	M	6.9	20
ID188	M	6.9	20
ID15123	W	6.9	20
ID15038	W	6.9	20
ID27	M	6.9	20
ID15082	W	6.9	20
ID134	M	6.9	20
ID103	M	6.9	20
ID14996	W	6.9	20
ID169	M	7.0	20
ID175	M	7.0	20
ID15026	W	7.0	20
ID15051	W	7.0	20
ID210	M	7.0	20
ID217	M	7.0	20
ID253	M	7.0	20
ID15036	W	7.0	20
ID15096	W	7.0	20
ID15128	W	7.0	20
ID15155	W	7.0	20
ID15048	W	7.0	20
ID136	M	7.0	20
ID107	M	7.0	20
ID120	M	7.0	20
ID114	M	7.0	20
ID135	M	7.0	20
ID63	M	7.0	20
ID22	M	7.0	20
ID71	M	7.1	20
ID15160	W	7.1	20
ID200	M	7.1	20
ID15192	W	7.1	20
ID15034	W	7.1	20
ID15062	W	7.1	20
ID48	M	7.1	20
ID257	M	7.1	20
ID15159	W	7.1	20
ID181	M	7.1	20
ID270	M	7.1	20
ID56	M	7.1	20
ID159	M	7.1	20
ID202	M	7.1	20
ID290	M	7.1	20
ID15170	W	7.1	20
ID15049	W	7.1	20
ID15086	W	7.1	20
ID26	M	7.1	20
ID284	M	7.1	20
ID183	M	7.1	20
ID15095	W	7.1	20
ID23	M	7.1	20
ID24	M	7.1	20
ID105	M	7.2	20
ID15200	W	7.2	20
ID76	M	7.2	20
ID15110	W	7.2	20
ID52	M	7.2	20
ID51	M	7.2	20
ID15021	W	7.2	20
ID297	M	7.2	20
ID15112	W	7.2	20
ID234	M	7.2	20
ID15167	W	7.2	20
ID244	M	7.2	20
ID15211	W	7.2	20
ID252	M	7.2	20
ID15122	W	7.2	20
ID15209	W	7.2	20
ID15031	W	7.2	20
ID38	M	7.2	20
ID263	M	7.2	20
ID15152	W	7.2	20
ID15065	W	7.2	20
ID15138	W	7.2	20
ID15137	W	7.2	20
ID15118	W	7.2	20
ID92	M	7.3	20
ID301	M	7.3	20
ID89	M	7.3	20
ID90	M	7.3	20
ID225	M	7.3	20
ID357	M	7.3	20
ID112	M	7.3	20
ID280	M	7.3	20
ID15147	W	7.3	20
ID15146	W	7.3	20
ID15169	W	7.3	20
ID312	M	7.3	20
ID15165	W	7.3	20
ID15114	W	7.3	20
ID321	M	7.3	20
ID333	M	7.3	20
ID322	M	7.3	20
ID326	M	7.3	20
ID14998	W	7.3	20
ID15008	W	7.3	20
ID298	M	7.3	20
ID15207	W	7.3	20
ID15076	W	7.3	20
ID389	M	7.3	20
ID154	M	7.3	20
ID15218	W	7.3	20
ID168	M	7.3	20
ID379	M	7.3	20
ID15219	W	7.3	20
ID15075	W	7.3	20
ID19	M	7.3	20
ID49	M	7.3	20
ID139	M	7.3	20
ID15249	W	7.3	20
ID148	M	7.3	20
ID313	M	7.4	20
ID15154	W	7.4	20
ID96	M	7.4	20
ID15178	W	7.4	20
ID157	M	7.4	20
ID15068	W	7.4	20
ID15064	W	7.4	20
ID173	M	7.4	20
ID15139	W	7.4	20
ID15228	W	7.4	20
ID15236	W	7.4	20
ID15056	W	7.4	20
ID15044	W	7.4	20
ID449	M	7.4	20
ID451	M	7.4	20
ID15301	W	7.4	20
ID219	M	7.4	20
ID15255	W	7.4	20
ID255	M	7.4	20
ID221	M	7.4	20
ID213	M	7.4	20
ID354	M	7.4	20
ID366	M	7.4	20
ID15272	W	7.4	20
ID111	M	7.4	20
ID117	M	7.4	20
ID203	M	7.4	20
ID383	M	7.4	20
ID15029	W	7.4	20
ID15024	W	7.4	20
ID15081	W	7.4	20
ID347	M	7.4	20
ID15205	W	7.4	20
ID192	M	7.4	20
ID394	M	7.4	20
ID15262	W	7.4	20
ID296	M	7.4	20
ID15109	W	7.4	20
ID341	M	7.5	20
ID306	M	7.5	20
ID419	M	7.5	20
ID15005	W	7.5	20
ID15315	W	7.5	20
ID412	M	7.5	20
ID15058	W	7.5	20
ID510	M	7.5	20
ID362	M	7.5	20
ID329	M	7.5	20
ID15002	W	7.5	20
ID15174	W	7.5	20
ID91	M	7.5	20
ID201	M	7.5	20
ID199	M	7.5	20
ID15203	W	7.5	20
ID15204	W	7.5	20
ID15291	W	7.5	20
ID166	M	7.5	20
ID15156	W	7.5	20
ID15251	W	7.5	20
ID160	M	7.5	20
ID15222	W	7.5	20
ID15150	W	7.5	20
ID163	M	7.5	20
ID15305	W	7.5	20
ID15247	W	7.5	20
ID15225	W	7.5	20
ID15239	W	7.5	20
ID150	M	7.5	20
ID15164	W	7.5	20
ID133	M	7.5	20
ID564	M	7.6	20
ID229	M	7.6	20
ID15382	W	7.6	20
ID15182	W	7.6	20
ID211	M	7.6	20
ID15084	W	7.6	20
ID15268	W	7.6	20
ID140	M	7.6	20
ID29	M	7.6	20
ID15022	W	7.6	20
ID15244	W	7.6	20
ID34	M	7.6	20
ID146	M	7.6	20
ID507	M	7.6	20
ID476	M	7.6	20
ID445	M	7.6	20
ID15072	W	7.6	20
ID501	M	7.6	20
ID31	M	7.6	20
ID15069	W	7.6	20
ID464	M	7.6	20
ID15275	W	7.6	20
ID149	M	7.6	20
ID161	M	7.6	20
ID406	M	7.6	20
ID414	M	7.6	20
ID15250	W	7.6	20
ID15354	W	7.6	20
ID339	M	7.6	20
ID15113	W	7.6	20
ID15341	W	7.6	20
ID248	M	7.6	20
ID15348	W	7.6	20
ID15280	W	7.6	20
ID15148	W	7.6	20
ID323	M	7.6	20
ID15162	W	7.6	20
ID15131	W	7.6	20
ID15338	W	7.6	20
ID15254	W	7.7	20
ID325	M	7.7	20
ID513	M	7.7	20
ID405	M	7.7	20
ID349	M	7.7	20
ID179	M	7.7	20
ID15157	W	7.7	20
ID15287	W	7.7	20
ID417	M	7.7	20
ID15214	W	7.7	20
ID15035	W	7.7	20
ID519	M	7.7	20
ID15047	W	7.7	20
ID15246	W	7.7	20
ID15135	W	7.7	20
ID286	M	7.7	20
ID285	M	7.7	20
ID15141	W	7.7	20
ID156	M	7.7	20
ID472	M	7.7	20
ID266	M	7.7	20
ID314	M	7.7	20
ID478	M	7.7	20
ID15116	W	7.7	20
ID319	M	7.7	20
ID265	M	7.7	20
ID15293	W	7.7	20
ID15220	W	7.7	20
ID124	M	7.7	20
ID376	M	7.7	20
ID15277	W	7.7	20
ID242	M	7.7	20
ID15103	W	7.7	20
ID70	M	7.7	20
ID334	M	7.7	20
ID551	M	7.7	20
ID555	M	7.7	20
ID15423	W	7.7	20
ID378	M	7.7	20
ID15186	W	7.7	20
ID454	M	7.7	20
ID15383	W	7.7	20
ID576	M	7.7	20
ID543	M	7.7	20
ID190	M	7.7	20
ID15094	W	7.7	20
ID15428	W	7.7	20
ID227	M	7.7	20
ID110	M	7.7	20
ID15079	W	7.7	20
ID15083	W	7.7	20
ID15080	W	7.7	20
ID15053	W	7.8	20
ID550	M	7.8	20
ID15130	W	7.8	20
ID556	M	7.8	20
ID15350	W	7.8	20
ID15177	W	7.8	20
ID575	M	7.8	20
ID15144	W	7.8	20
ID626	M	7.8	20
ID15337	W	7.8	20
ID15273	W	7.8	20
ID15436	W	7.8	20
ID494	M	7.8	20
ID609	M	7.8	20
ID15198	W	7.8	20
ID15256	W	7.8	20
ID15195	W	7.8	20
ID15210	W	7.8	20
ID15193	W	7.8	20
ID597	M	7.8	20
ID723	M	7.8	20
ID15437	W	7.8	20
ID15217	W	7.8	20
ID15253	W	7.8	20
ID590	M	7.8	20
ID15127	W	7.8	20
ID15183	W	7.8	20
ID15414	W	7.8	20
ID15409	W	7.8	20
ID540	M	7.8	20
ID15440	W	7.8	20
ID15115	W	7.8	20
ID514	M	7.8	20
ID15117	W	7.8	20
ID447	M	7.8	20
ID427	M	7.8	20
ID425	M	7.8	20
ID238	M	7.8	20
ID167	M	7.8	20
ID239	M	7.8	20
ID343	M	7.8	20
ID420	M	7.8	20
ID416	M	7.8	20
ID46	M	7.8	20
ID171	M	7.8	20
ID241	M	7.8	20
ID269	M	7.8	20
ID15032	W	7.8	20
ID267	M	7.8	20
ID254	M	7.8	20
ID256	M	7.8	20
ID367	M	7.8	20
ID86	M	7.8	20
ID352	M	7.8	20
ID196	M	7.8	20
ID391	M	7.8	20
ID318	M	7.8	20
ID432	M	7.8	20
ID126	M	7.8	20
ID433	M	7.8	20
ID155	M	7.8	20
ID330	M	7.8	20
ID138	M	7.8	20
ID336	M	7.8	20
ID153	M	7.8	20
ID438	M	7.8	20
ID207	M	7.8	20
ID557	M	7.9	20
ID363	M	7.9	20
ID127	M	7.9	20
ID15242	W	7.9	20
ID15089	W	7.9	20
ID673	M	7.9	20
ID15014	W	7.9	20
ID15329	W	7.9	20
ID15125	W	7.9	20
ID532	M	7.9	20
ID15316	W	7.9	20
ID15093	W	7.9	20
ID338	M	7.9	20
ID614	M	7.9	20
ID15208	W	7.9	20
ID15483	W	7.9	20
ID100	M	7.9	20
ID172	M	7.9	20
ID15101	W	7.9	20
ID118	M	7.9	20
ID15111	W	7.9	20
ID15297	W	7.9	20
ID84	M	7.9	20
ID582	M	7.9	20
ID340	M	7.9	20
ID279	M	7.9	20
ID585	M	7.9	20
ID777	M	7.9	20
ID579	M	7.9	20
ID736	M	7.9	20
ID141	M	7.9	20
ID75	M	7.9	20
ID15388	W	7.9	20
ID15402	W	7.9	20
ID45	M	7.9	20
ID54	M	7.9	20
ID15040	W	7.9	20
ID467	M	7.9	20
ID15355	W	7.9	20
ID220	M	7.9	20
ID15433	W	7.9	20
ID462	M	7.9	20
ID497	M	7.9	20
ID15462	W	7.9	20
ID55	M	7.9	20
ID15427	W	7.9	20
ID64	M	8.0	20
ID95	M	8.0	20
ID15023	W	8.0	20
ID756	M	8.0	20
ID15290	W	8.0	20
ID218	M	8.0	20
ID164	M	8.0	20
ID300	M	8.0	20
ID15129	W	8.0	20
ID639	M	8.0	20
ID224	M	8.0	20
ID15187	W	8.0	20
ID151	M	8.0	20
ID68	M	8.0	20
ID622	M	8.0	20
ID15482	W	8.0	20
ID15237	W	8.0	20
ID15168	W	8.0	20
ID15176	W	8.0	20
ID15241	W	8.0	20
ID317	M	8.0	20
ID802	M	8.0	20
ID132	M	8.0	20
ID793	M	8.0	20
ID15420	W	8.0	20
ID714	M	8.0	20
ID15133	W	8.0	20
ID388	M	8.0	20
ID342	M	8.0	20
ID15308	W	8.0	20
ID15066	W	8.0	20
ID15314	W	8.0	20
ID249	M	8.0	20
ID364	M	8.0	20
ID15091	W	8.0	20
ID295	M	8.0	20
ID81	M	8.0	20
ID542	M	8.0	20
ID15088	W	8.0	20
ID15349	W	8.0	20
ID83	M	8.0	20
ID15016	W	8.0	20
ID15085	W	8.0	20
ID15529	W	8.0	20
ID881	M	8.0	20
ID193	M	8.0	20
ID15520	W	8.0	20
ID15361	W	8.0	20
ID15471	W	8.0	20
ID15507	W	8.0	20
ID694	M	8.0	20
ID15070	W	8.0	20
ID503	M	8.0	20
ID94	M	8.0	20
ID841	M	8.0	20
ID567	M	8.0	20
ID899	M	8.0	20
ID274	M	8.0	20
ID698	M	8.0	20
ID247	M	8.0	20
ID15476	W	8.0	20
ID15523	W	8.0	20
ID15221	W	8.1	20
ID194	M	8.1	20
ID634	M	8.1	20
ID293	M	8.1	20
ID15136	W	8.1	20
ID650	M	8.1	20
ID638	M	8.1	20
ID236	M	8.1	20
ID189	M	8.1	20
ID15189	W	8.1	20
ID158	M	8.1	20
ID641	M	8.1	20
ID15642	W	8.1	20
ID730	M	8.1	20
ID679	M	8.1	20
ID728	M	8.1	20
ID827	M	8.1	20
ID558	M	8.1	20
ID351	M	8.1	20
ID15568	W	8.1	20
ID632	M	8.1	20
ID847	M	8.1	20
ID865	M	8.1	20
ID15468	W	8.1	20
ID15465	W	8.1	20
ID526	M	8.1	20
ID15357	W	8.1	20
ID903	M	8.1	20
ID499	M	8.1	20
ID424	M	8.1	20
ID493	M	8.1	20
ID488	M	8.1	20
ID15397	W	8.1	20
ID15401	W	8.1	20
ID15060	W	8.1	20
ID67	M	8.1	20
ID15418	W	8.1	20
ID15042	W	8.1	20
ID443	M	8.1	20
ID15304	W	8.1	20
ID573	M	8.1	20
ID712	M	8.1	20
ID337	M	8.1	20
ID628	M	8.1	20
ID15289	W	8.1	20
ID327	M	8.1	20
ID606	M	8.1	20
ID788	M	8.1	20
ID130	M	8.1	20
ID15261	W	8.1	20
ID15119	W	8.1	20
ID804	M	8.1	20
ID15374	W	8.2	20
ID147	M	8.2	20
ID72	M	8.2	20
ID15384	W	8.2	20
ID97	M	8.2	20
ID15371	W	8.2	20
ID724	M	8.2	20
ID15435	W	8.2	20
ID15434	W	8.2	20
ID15248	W	8.2	20
ID145	M	8.2	20
ID786	M	8.2	20
ID15484	W	8.2	20
ID727	M	8.2	20
ID15360	W	8.2	20
ID165	M	8.2	20
ID832	M	8.2	20
ID448	M	8.2	20
ID15288	W	8.2	20
ID15509	W	8.2	20
ID15284	W	8.2	20
ID15279	W	8.2	20
ID740	M	8.2	20
ID93	M	8.2	20
ID15224	W	8.2	20
ID854	M	8.2	20
ID15202	W	8.2	20
ID1079	M	8.2	20
ID15469	W	8.2	20
ID102	M	8.2	20
ID15274	W	8.2	20
ID116	M	8.2	20
ID15446	W	8.2	20
ID82	M	8.2	20
ID15442	W	8.2	20
ID15369	W	8.2	20
ID785	M	8.2	20
ID15430	W	8.2	20
ID15104	W	8.2	20
ID481	M	8.2	20
ID287	M	8.2	20
ID429	M	8.2	20
ID15546	W	8.2	20
ID640	M	8.2	20
ID15548	W	8.2	20
ID15549	W	8.2	20
ID15600	W	8.2	20
ID15033	W	8.2	20
ID508	M	8.2	20
ID616	M	8.2	20
ID320	M	8.2	20
ID512	M	8.2	20
ID400	M	8.2	20
ID15108	W	8.2	20
ID393	M	8.2	20
ID15617	W	8.2	20
ID588	M	8.2	20
ID15105	W	8.2	20
ID15577	W	8.2	20
ID578	M	8.2	20
ID344	M	8.2	20
ID387	M	8.2	20
ID553	M	8.2	20
ID548	M	8.2	20
ID477	M	8.2	20
ID15539	W	8.2	20
ID15576	W	8.2	20
ID15429	W	8.2	20
ID15055	W	8.2	20
ID15161	W	8.2	20
ID677	M	8.2	20
ID15172	W	8.2	20
ID1011	M	8.2	20
ID707	M	8.2	20
ID15052	W	8.2	20
ID15057	W	8.3	20
ID15705	W	8.3	20
ID1008	M	8.3	20
ID15619	W	8.3	20
ID823	M	8.3	20
ID15621	W	8.3	20
ID819	M	8.3	20
ID398	M	8.3	20
ID701	M	8.3	20
ID943	M	8.3	20
ID409	M	8.3	20
ID15366	W	8.3	20
ID599	M	8.3	20
ID15269	W	8.3	20
ID15266	W	8.3	20
ID185	M	8.3	20
ID1046	M	8.3	20
ID988	M	8.3	20
ID887	M	8.3	20
ID522	M	8.3	20
ID15327	W	8.3	20
ID547	M	8.3	20
ID872	M	8.3	20
ID15467	W	8.3	20
ID15321	W	8.3	20
ID15320	W	8.3	20
ID15317	W	8.3	20
ID209	M	8.3	20
ID88	M	8.3	20
ID534	M	8.3	20
ID15579	W	8.3	20
ID15045	W	8.3	20
ID15306	W	8.3	20
ID15078	W	8.3	20
ID525	M	8.3	20
ID15667	W	8.3	20
ID1063	M	8.3	20
ID562	M	8.3	20
ID1010	M	8.3	20
ID1094	M	8.3	20
ID966	M	8.3	20
ID15298	W	8.3	20
ID85	M	8.3	20
ID610	M	8.3	20
ID15526	W	8.3	20
ID316	M	8.3	20
ID15394	W	8.3	20
ID262	M	8.3	20
ID15216	W	8.3	20
ID15503	W	8.3	20
ID15132	W	8.3	20
ID916	M	8.3	20
ID15259	W	8.3	20
ID15758	W	8.3	20
ID649	M	8.3	20
ID15398	W	8.3	20
ID15230	W	8.3	20
ID187	M	8.3	20
ID15537	W	8.3	20
ID442	M	8.3	20
ID15543	W	8.3	20
ID633	M	8.3	20
ID15215	W	8.3	20
ID930	M	8.3	20
ID261	M	8.3	20
ID15551	W	8.3	20
ID311	M	8.3	20
ID259	M	8.3	20
ID195	M	8.3	20
ID128	M	8.3	20
ID619	M	8.3	20
ID486	M	8.3	20
ID15684	W	8.3	20
ID15550	W	8.3	20
ID1039	M	8.3	20
ID15332	W	8.3	20
ID15680	W	8.3	20
ID15197	W	8.3	20
ID658	M	8.3	20
ID15586	W	8.4	20
ID384	M	8.4	20
ID1142	M	8.4	20
ID15405	W	8.4	20
ID1217	M	8.4	20
ID533	M	8.4	20
ID1074	M	8.4	20
ID15406	W	8.4	20
ID919	M	8.4	20
ID473	M	8.4	20
ID925	M	8.4	20
ID1073	M	8.4	20
ID15077	W	8.4	20
ID939	M	8.4	20
ID1150	M	8.4	20
ID1137	M	8.4	20
ID15063	W	8.4	20
ID460	M	8.4	20
ID15073	W	8.4	20
ID894	M	8.4	20
ID516	M	8.4	20
ID402	M	8.4	20
ID1088	M	8.4	20
ID937	M	8.4	20
ID15669	W	8.4	20
ID710	M	8.4	20
ID975	M	8.4	20
ID15622	W	8.4	20
ID15120	W	8.4	20
ID15252	W	8.4	20
ID303	M	8.4	20
ID15571	W	8.4	20
ID15766	W	8.4	20
ID625	M	8.4	20
ID302	M	8.4	20
ID15487	W	8.4	20
ID1274	M	8.4	20
ID15240	W	8.4	20
ID15554	W	8.4	20
ID15233	W	8.4	20
ID651	M	8.4	20
ID654	M	8.4	20
ID15140	W	8.4	20
ID752	M	8.4	20
ID15833	W	8.4	20
ID15533	W	8.4	20
ID669	M	8.4	20
ID15206	W	8.4	20
ID690	M	8.4	20
ID15653	W	8.4	20
ID15185	W	8.4	20
ID15229	W	8.4	20
ID115	M	8.4	20
ID789	M	8.4	20
ID598	M	8.4	20
ID978	M	8.4	20
ID15470	W	8.4	20
ID15092	W	8.4	20
ID361	M	8.4	20
ID850	M	8.4	20
ID15475	W	8.4	20
ID1093	M	8.4	20
ID812	M	8.4	20
ID15480	W	8.4	20
ID839	M	8.4	20
ID577	M	8.4	20
ID15569	W	8.4	20
ID705	M	8.4	20
ID335	M	8.4	20
ID1161	M	8.4	20
ID101	M	8.4	20
ID15720	W	8.4	20
ID15481	W	8.4	20
ID212	M	8.4	20
ID104	M	8.4	20
ID15614	W	8.4	20
ID15922	W	8.5	20
ID1122	M	8.5	20
ID15531	W	8.5	20
ID1118	M	8.5	20
ID15638	W	8.5	20
ID15887	W	8.5	20
ID15605	W	8.5	20
ID15515	W	8.5	20
ID1347	M	8.5	20
ID15486	W	8.5	20
ID1020	M	8.5	20
ID15665	W	8.5	20
ID15534	W	8.5	20
ID15535	W	8.5	20
ID15540	W	8.5	20
ID1030	M	8.5	20
ID15926	W	8.5	20
ID15566	W	8.5	20
ID15634	W	8.5	20
ID15613	W	8.5	20
ID15514	W	8.5	20
ID15445	W	8.5	20
ID15587	W	8.5	20
ID15410	W	8.5	20
ID15781	W	8.5	20
ID629	M	8.5	20
ID291	M	8.5	20
ID288	M	8.5	20
ID15763	W	8.5	20
ID281	M	8.5	20
ID15829	W	8.5	20
ID659	M	8.5	20
ID1192	M	8.5	20
ID15759	W	8.5	20
ID275	M	8.5	20
ID15830	W	8.5	20
ID15145	W	8.5	20
ID15422	W	8.5	20
ID687	M	8.5	20
ID15163	W	8.5	20
ID228	M	8.5	20
ID1178	M	8.5	20
ID15839	W	8.5	20
ID1226	M	8.5	20
ID198	M	8.5	20
ID608	M	8.5	20
ID1203	M	8.5	20
ID469	M	8.5	20
ID15806	W	8.5	20
ID15807	W	8.5	20
ID422	M	8.5	20
ID15810	W	8.5	20
ID15811	W	8.5	20
ID521	M	8.5	20
ID524	M	8.5	20
ID15815	W	8.5	20
ID1239	M	8.5	20
ID360	M	8.5	20
ID355	M	8.5	20
ID563	M	8.5	20
ID15097	W	8.5	20
ID15098	W	8.5	20
ID15100	W	8.5	20
ID15102	W	8.5	20
ID15106	W	8.5	20
ID591	M	8.5	20
ID15818	W	8.5	20
ID197	M	8.5	20
ID1265	M	8.5	20
ID1175	M	8.5	20
ID848	M	8.5	20
ID15311	W	8.5	20
ID15326	W	8.5	20
ID15328	W	8.5	20
ID15333	W	8.5	20
ID15336	W	8.5	20
ID1155	M	8.5	20
ID879	M	8.5	20
ID846	M	8.5	20
ID15715	W	8.5	20
ID1318	M	8.5	20
ID15707	W	8.5	20
ID893	M	8.5	20
ID15358	W	8.5	20
ID15385	W	8.5	20
ID1326	M	8.5	20
ID924	M	8.5	20
ID1146	M	8.5	20
ID15347	W	8.5	20
ID845	M	8.5	20
ID15323	W	8.5	20
ID186	M	8.5	20
ID184	M	8.5	20
ID137	M	8.5	20
ID801	M	8.5	20
ID178	M	8.5	20
ID15855	W	8.5	20
ID15258	W	8.5	20
ID1386	M	8.6	20
ID15842	W	8.6	20
ID15816	W	8.6	20
ID15606	W	8.6	20
ID1269	M	8.6	20
ID1379	M	8.6	20
ID1209	M	8.6	20
ID1148	M	8.6	20
ID1179	M	8.6	20
ID1439	M	8.6	20
ID1442	M	8.6	20
ID1215	M	8.6	20
ID15591	W	8.6	20
ID15695	W	8.6	20
ID15698	W	8.6	20
ID15837	W	8.6	20
ID1287	M	8.6	20
ID1186	M	8.6	20
ID1402	M	8.6	20
ID15762	W	8.6	20
ID15624	W	8.6	20
ID15623	W	8.6	20
ID1362	M	8.6	20
ID1297	M	8.6	20
ID15723	W	8.6	20
ID1240	M	8.6	20
ID15754	W	8.6	20
ID1201	M	8.6	20
ID15877	W	8.6	20
ID15636	W	8.6	20
ID15859	W	8.6	20
ID15615	W	8.6	20
ID1419	M	8.6	20
ID15729	W	8.6	20
ID15882	W	8.6	20
ID1367	M	8.6	20
ID1273	M	8.6	20
ID837	M	8.6	20
ID624	M	8.6	20
ID915	M	8.6	20
ID15403	W	8.6	20
ID271	M	8.6	20
ID665	M	8.6	20
ID15411	W	8.6	20
ID664	M	8.6	20
ID15416	W	8.6	20
ID675	M	8.6	20
ID277	M	8.6	20
ID655	M	8.6	20
ID953	M	8.6	20
ID958	M	8.6	20
ID15441	W	8.6	20
ID283	M	8.6	20
ID15134	W	8.6	20
ID980	M	8.6	20
ID941	M	8.6	20
ID734	M	8.6	20
ID15353	W	8.6	20
ID886	M	8.6	20
ID765	M	8.6	20
ID775	M	8.6	20
ID15194	W	8.6	20
ID15190	W	8.6	20
ID15243	W	8.6	20
ID143	M	8.6	20
ID15188	W	8.6	20
ID1454	M	8.6	20
ID15175	W	8.6	20
ID815	M	8.6	20
ID264	M	8.6	20
ID15294	W	8.6	20
ID676	M	8.6	20
ID15339	W	8.6	20
ID15345	W	8.6	20
ID885	M	8.6	20
ID121	M	8.6	20
ID15493	W	8.6	20
ID176	M	8.6	20
ID1496	M	8.6	20
ID413	M	8.6	20
ID15935	W	8.6	20
ID1492	M	8.6	20
ID411	M	8.6	20
ID495	M	8.6	20
ID517	M	8.6	20
ID430	M	8.6	20
ID1053	M	8.6	20
ID1494	M	8.6	20
ID377	M	8.6	20
ID15516	W	8.6	20
ID372	M	8.6	20
ID435	M	8.6	20
ID15557	W	8.6	20
ID15555	W	8.6	20
ID15963	W	8.6	20
ID1025	M	8.6	20
ID1459	M	8.6	20
ID309	M	8.6	20
ID16012	W	8.6	20
ID16009	W	8.6	20
ID16007	W	8.6	20
ID470	M	8.6	20
ID15996	W	8.6	20
ID15946	W	8.6	20
ID15544	W	8.6	20
ID602	M	8.6	20
ID593	M	8.6	20
ID1463	M	8.6	20
ID15107	W	8.6	20
ID552	M	8.6	20
ID15981	W	8.6	20
ID15973	W	8.6	20
ID15794	W	8.7	20
ID15775	W	8.7	20
ID1266	M	8.7	20
ID15757	W	8.7	20
ID1236	M	8.7	20
ID1261	M	8.7	20
ID15143	W	8.7	20
ID15121	W	8.7	20
ID15779	W	8.7	20
ID15783	W	8.7	20
ID1457	M	8.7	20
ID15352	W	8.7	20
ID15213	W	8.7	20
ID1549	M	8.7	20
ID1518	M	8.7	20
ID1393	M	8.7	20
ID15631	W	8.7	20
ID15545	W	8.7	20
ID15558	W	8.7	20
ID1495	M	8.7	20
ID15612	W	8.7	20
ID15611	W	8.7	20
ID15609	W	8.7	20
ID1485	M	8.7	20
ID1427	M	8.7	20
ID1481	M	8.7	20
ID15580	W	8.7	20
ID1471	M	8.7	20
ID1438	M	8.7	20
ID1461	M	8.7	20
ID15654	W	8.7	20
ID15517	W	8.7	20
ID15506	W	8.7	20
ID15477	W	8.7	20
ID1276	M	8.7	20
ID15740	W	8.7	20
ID1290	M	8.7	20
ID15726	W	8.7	20
ID15283	W	8.7	20
ID1300	M	8.7	20
ID15296	W	8.7	20
ID15330	W	8.7	20
ID15747	W	8.7	20
ID15379	W	8.7	20
ID15697	W	8.7	20
ID15404	W	8.7	20
ID1331	M	8.7	20
ID1338	M	8.7	20
ID1340	M	8.7	20
ID1343	M	8.7	20
ID15450	W	8.7	20
ID15458	W	8.7	20
ID15381	W	8.7	20
ID1220	M	8.7	20
ID1097	M	8.7	20
ID594	M	8.7	20
ID15918	W	8.7	20
ID934	M	8.7	20
ID762	M	8.7	20
ID332	M	8.7	20
ID1089	M	8.7	20
ID331	M	8.7	20
ID491	M	8.7	20
ID1165	M	8.7	20
ID648	M	8.7	20
ID386	M	8.7	20
ID504	M	8.7	20
ID16068	W	8.7	20
ID308	M	8.7	20
ID505	M	8.7	20
ID857	M	8.7	20
ID722	M	8.7	20
ID15929	W	8.7	20
ID615	M	8.7	20
ID16006	W	8.7	20
ID15911	W	8.7	20
ID440	M	8.7	20
ID620	M	8.7	20
ID697	M	8.7	20
ID821	M	8.7	20
ID900	M	8.7	20
ID948	M	8.7	20
ID401	M	8.7	20
ID403	M	8.7	20
ID407	M	8.7	20
ID703	M	8.7	20
ID15872	W	8.7	20
ID15885	W	8.7	20
ID811	M	8.7	20
ID1145	M	8.7	20
ID15871	W	8.7	20
ID836	M	8.7	20
ID938	M	8.7	20
ID749	M	8.7	20
ID683	M	8.7	20
ID527	M	8.7	20
ID820	M	8.7	20
ID1181	M	8.7	20
ID717	M	8.7	20
ID738	M	8.7	20
ID868	M	8.7	20
ID15828	W	8.7	20
ID15824	W	8.7	20
ID206	M	8.7	20
ID750	M	8.7	20
ID890	M	8.7	20
ID243	M	8.7	20
ID795	M	8.7	20
ID245	M	8.7	20
ID531	M	8.7	20
ID15991	W	8.7	20
ID559	M	8.7	20
ID1185	M	8.7	20
ID743	M	8.7	20
ID796	M	8.7	20
ID205	M	8.7	20
ID246	M	8.7	20
ID595	M	8.7	20
ID768	M	8.8	20
ID1048	M	8.8	20
ID1391	M	8.8	20
ID565	M	8.8	20
ID596	M	8.8	20
ID1049	M	8.8	20
ID434	M	8.8	20
ID439	M	8.8	20
ID1384	M	8.8	20
ID15971	W	8.8	20
ID423	M	8.8	20
ID584	M	8.8	20
ID418	M	8.8	20
ID829	M	8.8	20
ID987	M	8.8	20
ID16077	W	8.8	20
ID882	M	8.8	20
ID1521	M	8.8	20
ID15542	W	8.8	20
ID16049	W	8.8	20
ID1530	M	8.8	20
ID1556	M	8.8	20
ID15521	W	8.8	20
ID15226	W	8.8	20
ID964	M	8.8	20
ID1064	M	8.8	20
ID1474	M	8.8	20
ID662	M	8.8	20
ID1467	M	8.8	20
ID1466	M	8.8	20
ID15461	W	8.8	20
ID759	M	8.8	20
ID15223	W	8.8	20
ID15941	W	8.8	20
ID855	M	8.8	20
ID1012	M	8.8	20
ID496	M	8.8	20
ID1433	M	8.8	20
ID1430	M	8.8	20
ID1055	M	8.8	20
ID1428	M	8.8	20
ID15451	W	8.8	20
ID15151	W	8.8	20
ID1054	M	8.8	20
ID475	M	8.8	20
ID468	M	8.8	20
ID1608	M	8.8	20
ID1497	M	8.8	20
ID1410	M	8.8	20
ID1499	M	8.8	20
ID842	M	8.8	20
ID554	M	8.8	20
ID455	M	8.8	20
ID1443	M	8.8	20
ID16116	W	8.8	20
ID299	M	8.8	20
ID15238	W	8.8	20
ID1293	M	8.8	20
ID282	M	8.8	20
ID933	M	8.8	20
ID359	M	8.8	20
ID15419	W	8.8	20
ID1320	M	8.8	20
ID15391	W	8.8	20
ID904	M	8.8	20
ID15823	W	8.8	20
ID233	M	8.8	20
ID1243	M	8.8	20
ID806	M	8.8	20
ID1586	M	8.8	20
ID636	M	8.8	20
ID1262	M	8.8	20
ID15417	W	8.8	20
ID15713	W	8.8	20
ID1191	M	8.8	20
ID15494	W	8.8	20
ID237	M	8.8	20
ID353	M	8.8	20
ID15860	W	8.8	20
ID16107	W	8.8	20
ID1252	M	8.8	20
ID15851	W	8.8	20
ID260	M	8.8	20
ID15513	W	8.8	20
ID1590	M	8.8	20
ID1230	M	8.8	20
ID182	M	8.8	20
ID15799	W	8.8	20
ID696	M	8.8	20
ID1346	M	8.8	20
ID15512	W	8.8	20
ID191	M	8.8	20
ID204	M	8.8	20
ID702	M	8.8	20
ID1336	M	8.8	20
ID922	M	8.8	20
ID1699	M	8.8	20
ID1255	M	8.8	20
ID374	M	8.8	20
ID215	M	8.8	20
ID15173	W	8.8	20
ID800	M	8.8	20
ID746	M	8.8	20
ID1334	M	8.8	20
ID15466	W	8.9	20
ID1462	M	8.9	20
ID15485	W	8.9	20
ID1478	M	8.9	20
ID760	M	8.9	20
ID15583	W	8.9	20
ID1587	M	8.9	20
ID1483	M	8.9	20
ID15463	W	8.9	20
ID1465	M	8.9	20
ID1484	M	8.9	20
ID1460	M	8.9	20
ID735	M	8.9	20
ID974	M	8.9	20
ID1352	M	8.9	20
ID644	M	8.9	20
ID867	M	8.9	20
ID1528	M	8.9	20
ID866	M	8.9	20
ID1218	M	8.9	20
ID1522	M	8.9	20
ID1520	M	8.9	20
ID15502	W	8.9	20
ID16056	W	8.9	20
ID1232	M	8.9	20
ID1034	M	8.9	20
ID1603	M	8.9	20
ID1038	M	8.9	20
ID1234	M	8.9	20
ID1511	M	8.9	20
ID583	M	8.9	20
ID15961	W	8.9	20
ID1595	M	8.9	20
ID16060	W	8.9	20
ID231	M	8.9	20
ID1237	M	8.9	20
ID15495	W	8.9	20
ID985	M	8.9	20
ID969	M	8.9	20
ID1197	M	8.9	20
ID549	M	8.9	20
ID1052	M	8.9	20
ID600	M	8.9	20
ID16149	W	8.9	20
ID15776	W	8.9	20
ID15377	W	8.9	20
ID356	M	8.9	20
ID1153	M	8.9	20
ID15629	W	8.9	20
ID452	M	8.9	20
ID1577	M	8.9	20
ID838	M	8.9	20
ID1673	M	8.9	20
ID15212	W	8.9	20
ID368	M	8.9	20
ID940	M	8.9	20
ID15635	W	8.9	20
ID1141	M	8.9	20
ID16189	W	8.9	20
ID733	M	8.9	20
ID15363	W	8.9	20
ID15158	W	8.9	20
ID16039	W	8.9	20
ID15439	W	8.9	20
ID1372	M	8.9	20
ID15231	W	8.9	20
ID826	M	8.9	20
ID16193	W	8.9	20
ID15876	W	8.9	20
ID15659	W	8.9	20
ID700	M	8.9	20
ID947	M	8.9	20
ID15679	W	8.9	20
ID1131	M	8.9	20
ID621	M	8.9	20
ID15166	W	8.9	20
ID15282	W	8.9	20
ID410	M	8.9	20
ID15930	W	8.9	20
ID415	M	8.9	20
ID463	M	8.9	20
ID782	M	8.9	20
ID1453	M	8.9	20
ID15589	W	8.9	20
ID1278	M	8.9	20
ID1448	M	8.9	20
ID1695	M	8.9	20
ID1281	M	8.9	20
ID1283	M	8.9	20
ID15736	W	8.9	20
ID15733	W	8.9	20
ID1689	M	8.9	20
ID790	M	8.9	20
ID1085	M	8.9	20
ID1164	M	8.9	20
ID457	M	8.9	20
ID15180	W	8.9	20
ID1160	M	8.9	20
ID15342	W	8.9	20
ID15714	W	8.9	20
ID15620	W	8.9	20
ID681	M	8.9	20
ID1415	M	8.9	20
ID15914	W	8.9	20
ID15924	W	8.9	20
ID895	M	8.9	20
ID15717	W	8.9	20
ID1095	M	8.9	20
ID345	M	8.9	20
ID1425	M	8.9	20
ID1775	M	8.9	20
ID15721	W	8.9	20
ID1680	M	8.9	20
ID646	M	9.0	20
ID16314	W	9.0	20
ID684	M	9.0	20
ID16055	W	9.0	20
ID693	M	9.0	20
ID16129	W	9.0	20
ID15196	W	9.0	20
ID711	M	9.0	20
ID16328	W	9.0	20
ID15181	W	9.0	20
ID16081	W	9.0	20
ID15184	W	9.0	20
ID1701	M	9.0	20
ID15400	W	9.0	20
ID15802	W	9.0	20
ID16119	W	9.0	20
ID719	M	9.0	20
ID720	M	9.0	20
ID16106	W	9.0	20
ID955	M	9.0	20
ID962	M	9.0	20
ID16143	W	9.0	20
ID16150	W	9.0	20
ID1606	M	9.0	20
ID660	M	9.0	20
ID888	M	9.0	20
ID1612	M	9.0	20
ID981	M	9.0	20
ID1624	M	9.0	20
ID15459	W	9.0	20
ID16384	W	9.0	20
ID15455	W	9.0	20
ID15454	W	9.0	20
ID16383	W	9.0	20
ID15449	W	9.0	20
ID16146	W	9.0	20
ID15199	W	9.0	20
ID16321	W	9.0	20
ID15498	W	9.0	20
ID15582	W	9.0	20
ID1392	M	9.0	20
ID1285	M	9.0	20
ID767	M	9.0	20
ID456	M	9.0	20
ID15904	W	9.0	20
ID840	M	9.0	20
ID16248	W	9.0	20
ID1414	M	9.0	20
ID16287	W	9.0	20
ID15915	W	9.0	20
ID15608	W	9.0	20
ID485	M	9.0	20
ID780	M	9.0	20
ID511	M	9.0	20
ID15703	W	9.0	20
ID518	M	9.0	20
ID520	M	9.0	20
ID1424	M	9.0	20
ID1388	M	9.0	20
ID776	M	9.0	20
ID1117	M	9.0	20
ID16209	W	9.0	20
ID15863	W	9.0	20
ID15691	W	9.0	20
ID15711	W	9.0	20
ID15875	W	9.0	20
ID15264	W	9.0	20
ID814	M	9.0	20
ID350	M	9.0	20
ID817	M	9.0	20
ID1348	M	9.0	20
ID15678	W	9.0	20
ID382	M	9.0	20
ID770	M	9.0	20
ID390	M	9.0	20
ID15844	W	9.0	20
ID15656	W	9.0	20
ID421	M	9.0	20
ID781	M	9.0	20
ID304	M	9.0	20
ID1075	M	9.0	20
ID15386	W	9.0	20
ID1797	M	9.0	20
ID1783	M	9.0	20
ID1027	M	9.0	20
ID1024	M	9.0	20
ID1022	M	9.0	20
ID15995	W	9.0	20
ID15527	W	9.0	20
ID235	M	9.0	20
ID16014	W	9.0	20
ID16024	W	9.0	20
ID232	M	9.0	20
ID16161	W	9.0	20
ID1570	M	9.0	20
ID1000	M	9.0	20
ID16027	W	9.0	20
ID998	M	9.0	20
ID16231	W	9.0	20
ID16264	W	9.0	20
ID15986	W	9.0	20
ID592	M	9.0	20
ID1067	M	9.0	20
ID15744	W	9.0	20
ID1476	M	9.0	20
ID1792	M	9.0	20
ID15567	W	9.0	20
ID536	M	9.0	20
ID798	M	9.0	20
ID1794	M	9.0	20
ID1050	M	9.0	20
ID16224	W	9.0	20
ID16172	W	9.0	20
ID1170	M	9.0	20
ID240	M	9.0	20
ID1069	M	9.0	20
ID729	M	9.1	20
ID16230	W	9.1	20
ID807	M	9.1	20
ID721	M	9.1	20
ID1721	M	9.1	20
ID905	M	9.1	20
ID773	M	9.1	20
ID1862	M	9.1	20
ID15257	W	9.1	20
ID16226	W	9.1	20
ID15376	W	9.1	20
ID16239	W	9.1	20
ID1876	M	9.1	20
ID16125	W	9.1	20
ID1732	M	9.1	20
ID16151	W	9.1	20
ID15270	W	9.1	20
ID745	M	9.1	20
ID1768	M	9.1	20
ID742	M	9.1	20
ID16168	W	9.1	20
ID15331	W	9.1	20
ID16263	W	9.1	20
ID16257	W	9.1	20
ID16255	W	9.1	20
ID1790	M	9.1	20
ID15322	W	9.1	20
ID16176	W	9.1	20
ID15201	W	9.1	20
ID16147	W	9.1	20
ID15356	W	9.1	20
ID15318	W	9.1	20
ID856	M	9.1	20
ID15312	W	9.1	20
ID810	M	9.1	20
ID1935	M	9.1	20
ID772	M	9.1	20
ID813	M	9.1	20
ID816	M	9.1	20
ID732	M	9.1	20
ID15267	W	9.1	20
ID15232	W	9.1	20
ID16192	W	9.1	20
ID16130	W	9.1	20
ID1892	M	9.1	20
ID15299	W	9.1	20
ID16181	W	9.1	20
ID16179	W	9.1	20
ID16194	W	9.1	20
ID15800	W	9.1	20
ID605	M	9.1	20
ID15395	W	9.1	20
ID1368	M	9.1	20
ID1369	M	9.1	20
ID1120	M	9.1	20
ID1373	M	9.1	20
ID428	M	9.1	20
ID15899	W	9.1	20
ID436	M	9.1	20
ID444	M	9.1	20
ID1396	M	9.1	20
ID1397	M	9.1	20
ID15909	W	9.1	20
ID1104	M	9.1	20
ID1103	M	9.1	20
ID1132	M	9.1	20
ID15920	W	9.1	20
ID498	M	9.1	20
ID500	M	9.1	20
ID1083	M	9.1	20
ID15594	W	9.1	20
ID1080	M	9.1	20
ID15590	W	9.1	20
ID523	M	9.1	20
ID1070	M	9.1	20
ID15931	W	9.1	20
ID15575	W	9.1	20
ID16118	W	9.1	20
ID539	M	9.1	20
ID15565	W	9.1	20
ID15925	W	9.1	20
ID561	M	9.1	20
ID385	M	9.1	20
ID1351	M	9.1	20
ID15788	W	9.1	20
ID15782	W	9.1	20
ID15767	W	9.1	20
ID15827	W	9.1	20
ID1258	M	9.1	20
ID268	M	9.1	20
ID1176	M	9.1	20
ID272	M	9.1	20
ID1270	M	9.1	20
ID15841	W	9.1	20
ID15742	W	9.1	20
ID1279	M	9.1	20
ID315	M	9.1	20
ID15675	W	9.1	20
ID15728	W	9.1	20
ID15849	W	9.1	20
ID1305	M	9.1	20
ID15716	W	9.1	20
ID1312	M	9.1	20
ID15706	W	9.1	20
ID15702	W	9.1	20
ID370	M	9.1	20
ID371	M	9.1	20
ID373	M	9.1	20
ID380	M	9.1	20
ID1136	M	9.1	20
ID1135	M	9.1	20
ID1134	M	9.1	20
ID15724	W	9.1	20
ID574	M	9.1	20
ID538	M	9.1	20
ID16232	W	9.1	20
ID645	M	9.1	20
ID1650	M	9.1	20
ID657	M	9.1	20
ID1600	M	9.1	20
ID15479	W	9.1	20
ID15413	W	9.1	20
ID1611	M	9.1	20
ID15474	W	9.1	20
ID709	M	9.1	20
ID16408	W	9.1	20
ID15421	W	9.1	20
ID16382	W	9.1	20
ID1661	M	9.1	20
ID1980	M	9.1	20
ID1644	M	9.1	20
ID1978	M	9.1	20
ID15432	W	9.1	20
ID961	M	9.1	20
ID689	M	9.1	20
ID2011	M	9.1	20
ID16033	W	9.1	20
ID1593	M	9.1	20
ID15497	W	9.1	20
ID15541	W	9.1	20
ID1696	M	9.1	20
ID15994	W	9.1	20
ID16337	W	9.1	20
ID15530	W	9.1	20
ID603	M	9.1	20
ID604	M	9.1	20
ID1686	M	9.1	20
ID1554	M	9.1	20
ID1550	M	9.1	20
ID1559	M	9.1	20
ID642	M	9.1	20
ID16102	W	9.1	20
ID16030	W	9.1	20
ID15511	W	9.1	20
ID929	M	9.1	20
ID16331	W	9.2	20
ID16335	W	9.2	20
ID1942	M	9.2	20
ID307	M	9.2	20
ID1934	M	9.2	20
ID1965	M	9.2	20
ID725	M	9.2	20
ID1957	M	9.2	20
ID731	M	9.2	20
ID1958	M	9.2	20
ID1938	M	9.2	20
ID1974	M	9.2	20
ID16559	W	9.2	20
ID375	M	9.2	20
ID2044	M	9.2	20
ID546	M	9.2	20
ID2041	M	9.2	20
ID537	M	9.2	20
ID2035	M	9.2	20
ID617	M	9.2	20
ID16286	W	9.2	20
ID16448	W	9.2	20
ID465	M	9.2	20
ID369	M	9.2	20
ID426	M	9.2	20
ID408	M	9.2	20
ID1999	M	9.2	20
ID395	M	9.2	20
ID1998	M	9.2	20
ID16549	W	9.2	20
ID667	M	9.2	20
ID16391	W	9.2	20
ID16244	W	9.2	20
ID1884	M	9.2	20
ID16422	W	9.2	20
ID392	M	9.2	20
ID1704	M	9.2	20
ID1143	M	9.2	20
ID1407	M	9.2	20
ID926	M	9.2	20
ID1697	M	9.2	20
ID920	M	9.2	20
ID15595	W	9.2	20
ID914	M	9.2	20
ID15633	W	9.2	20
ID15688	W	9.2	20
ID15585	W	9.2	20
ID15596	W	9.2	20
ID1717	M	9.2	20
ID1726	M	9.2	20
ID16062	W	9.2	20
ID1729	M	9.2	20
ID1731	M	9.2	20
ID15373	W	9.2	20
ID1149	M	9.2	20
ID15372	W	9.2	20
ID902	M	9.2	20
ID1636	M	9.2	20
ID15519	W	9.2	20
ID967	M	9.2	20
ID1440	M	9.2	20
ID16088	W	9.2	20
ID15443	W	9.2	20
ID16072	W	9.2	20
ID1642	M	9.2	20
ID15645	W	9.2	20
ID16080	W	9.2	20
ID1092	M	9.2	20
ID15651	W	9.2	20
ID952	M	9.2	20
ID16082	W	9.2	20
ID15415	W	9.2	20
ID1121	M	9.2	20
ID1584	M	9.2	20
ID15878	W	9.2	20
ID945	M	9.2	20
ID1507	M	9.2	20
ID16069	W	9.2	20
ID15664	W	9.2	20
ID1087	M	9.2	20
ID1675	M	9.2	20
ID1133	M	9.2	20
ID1665	M	9.2	20
ID15488	W	9.2	20
ID15719	W	9.2	20
ID15522	W	9.2	20
ID1609	M	9.2	20
ID15300	W	9.2	20
ID15813	W	9.2	20
ID1235	M	9.2	20
ID15809	W	9.2	20
ID1532	M	9.2	20
ID1825	M	9.2	20
ID15952	W	9.2	20
ID15281	W	9.2	20
ID15564	W	9.2	20
ID15563	W	9.2	20
ID1037	M	9.2	20
ID16206	W	9.2	20
ID1849	M	9.2	20
ID1850	M	9.2	20
ID1851	M	9.2	20
ID15559	W	9.2	20
ID16210	W	9.2	20
ID15260	W	9.2	20
ID15553	W	9.2	20
ID972	M	9.2	20
ID1021	M	9.2	20
ID15351	W	9.2	20
ID1539	M	9.2	20
ID16177	W	9.2	20
ID1634	M	9.2	20
ID15344	W	9.2	20
ID15343	W	9.2	20
ID1060	M	9.2	20
ID15947	W	9.2	20
ID15457	W	9.2	20
ID1169	M	9.2	20
ID15840	W	9.2	20
ID1547	M	9.2	20
ID16163	W	9.2	20
ID15307	W	9.2	20
ID1774	M	9.2	20
ID1183	M	9.2	20
ID864	M	9.2	20
ID15464	W	9.2	20
ID15834	W	9.2	20
ID15324	W	9.2	20
ID859	M	9.2	20
ID15319	W	9.2	20
ID1596	M	9.2	20
ID1116	M	9.2	20
ID15919	W	9.3	20
ID458	M	9.3	20
ID459	M	9.3	20
ID16238	W	9.3	20
ID16668	W	9.3	20
ID1435	M	9.3	20
ID16659	W	9.3	20
ID1077	M	9.3	20
ID1072	M	9.3	20
ID1071	M	9.3	20
ID15936	W	9.3	20
ID16648	W	9.3	20
ID1486	M	9.3	20
ID1057	M	9.3	20
ID2062	M	9.3	20
ID16572	W	9.3	20
ID1491	M	9.3	20
ID566	M	9.3	20
ID16669	W	9.3	20
ID15905	W	9.3	20
ID399	M	9.3	20
ID446	M	9.3	20
ID15722	W	9.3	20
ID1163	M	9.3	20
ID1167	M	9.3	20
ID1168	M	9.3	20
ID15749	W	9.3	20
ID2156	M	9.3	20
ID15756	W	9.3	20
ID1257	M	9.3	20
ID1194	M	9.3	20
ID1249	M	9.3	20
ID15826	W	9.3	20
ID15808	W	9.3	20
ID15796	W	9.3	20
ID15797	W	9.3	20
ID1222	M	9.3	20
ID2285	M	9.3	20
ID2228	M	9.3	20
ID2221	M	9.3	20
ID2211	M	9.3	20
ID1301	M	9.3	20
ID15630	W	9.3	20
ID1309	M	9.3	20
ID15694	W	9.3	20
ID15901	W	9.3	20
ID2105	M	9.3	20
ID1112	M	9.3	20
ID15898	W	9.3	20
ID1115	M	9.3	20
ID15641	W	9.3	20
ID15897	W	9.3	20
ID15646	W	9.3	20
ID15658	W	9.3	20
ID15660	W	9.3	20
ID397	M	9.3	20
ID15668	W	9.3	20
ID1355	M	9.3	20
ID15672	W	9.3	20
ID15676	W	9.3	20
ID1342	M	9.3	20
ID15683	W	9.3	20
ID15690	W	9.3	20
ID1332	M	9.3	20
ID15870	W	9.3	20
ID570	M	9.3	20
ID611	M	9.3	20
ID15959	W	9.3	20
ID16126	W	9.3	20
ID1716	M	9.3	20
ID16115	W	9.3	20
ID1949	M	9.3	20
ID927	M	9.3	20
ID931	M	9.3	20
ID16338	W	9.3	20
ID1961	M	9.3	20
ID16358	W	9.3	20
ID15375	W	9.3	20
ID704	M	9.3	20
ID15425	W	9.3	20
ID15426	W	9.3	20
ID949	M	9.3	20
ID16362	W	9.3	20
ID692	M	9.3	20
ID16366	W	9.3	20
ID16367	W	9.3	20
ID15444	W	9.3	20
ID1641	M	9.3	20
ID1669	M	9.3	20
ID1637	M	9.3	20
ID1734	M	9.3	20
ID884	M	9.3	20
ID16222	W	9.3	20
ID1872	M	9.3	20
ID1852	M	9.3	20
ID1836	M	9.3	20
ID15278	W	9.3	20
ID16195	W	9.3	20
ID1887	M	9.3	20
ID828	M	9.3	20
ID16247	W	9.3	20
ID892	M	9.3	20
ID15295	W	9.3	20
ID1898	M	9.3	20
ID1786	M	9.3	20
ID16260	W	9.3	20
ID16170	W	9.3	20
ID16275	W	9.3	20
ID1771	M	9.3	20
ID16160	W	9.3	20
ID878	M	9.3	20
ID880	M	9.3	20
ID844	M	9.3	20
ID680	M	9.3	20
ID1657	M	9.3	20
ID2184	M	9.3	20
ID16467	W	9.3	20
ID15518	W	9.3	20
ID16025	W	9.3	20
ID16498	W	9.3	20
ID627	M	9.3	20
ID787	M	9.3	20
ID630	M	9.3	20
ID635	M	9.3	20
ID1013	M	9.3	20
ID1001	M	9.3	20
ID1578	M	9.3	20
ID16004	W	9.3	20
ID15491	W	9.3	20
ID2010	M	9.3	20
ID16000	W	9.3	20
ID16429	W	9.3	20
ID15532	W	9.3	20
ID16556	W	9.3	20
ID15968	W	9.3	20
ID1031	M	9.3	20
ID652	M	9.3	20
ID653	M	9.3	20
ID984	M	9.3	20
ID16036	W	9.3	20
ID15948	W	9.4	20
ID15335	W	9.4	20
ID16590	W	9.4	20
ID15561	W	9.4	20
ID2279	M	9.4	20
ID15325	W	9.4	20
ID16586	W	9.4	20
ID2280	M	9.4	20
ID16249	W	9.4	20
ID15990	W	9.4	20
ID2323	M	9.4	20
ID16182	W	9.4	20
ID16526	W	9.4	20
ID15769	W	9.4	20
ID16489	W	9.4	20
ID15536	W	9.4	20
ID15817	W	9.4	20
ID16185	W	9.4	20
ID15836	W	9.4	20
ID16649	W	9.4	20
ID16063	W	9.4	20
ID16154	W	9.4	20
ID16405	W	9.4	20
ID16064	W	9.4	20
ID16685	W	9.4	20
ID15627	W	9.4	20
ID15632	W	9.4	20
ID15625	W	9.4	20
ID16374	W	9.4	20
ID16701	W	9.4	20
ID15907	W	9.4	20
ID16561	W	9.4	20
ID16037	W	9.4	20
ID16775	W	9.4	20
ID16676	W	9.4	20
ID2199	M	9.4	20
ID16675	W	9.4	20
ID16086	W	9.4	20
ID16099	W	9.4	20
ID16432	W	9.4	20
ID15393	W	9.4	20
ID16437	W	9.4	20
ID15378	W	9.4	20
ID15593	W	9.4	20
ID15362	W	9.4	20
ID15710	W	9.4	20
ID15473	W	9.4	20
ID16013	W	9.4	20
ID15843	W	9.4	20
ID15741	W	9.4	20
ID15359	W	9.4	20
ID16679	W	9.4	20
ID2172	M	9.4	20
ID761	M	9.4	20
ID1358	M	9.4	20
ID754	M	9.4	20
ID1378	M	9.4	20
ID744	M	9.4	20
ID715	M	9.4	20
ID1445	M	9.4	20
ID1455	M	9.4	20
ID708	M	9.4	20
ID466	M	9.4	20
ID991	M	9.4	20
ID1525	M	9.4	20
ID1540	M	9.4	20
ID1541	M	9.4	20
ID1565	M	9.4	20
ID1585	M	9.4	20
ID706	M	9.4	20
ID1618	M	9.4	20
ID695	M	9.4	20
ID1654	M	9.4	20
ID691	M	9.4	20
ID686	M	9.4	20
ID682	M	9.4	20
ID1337	M	9.4	20
[truncated: 24,160 more rows]
