# Supplementary material for: KETOS: Clinical decision support and machine learning as a service – A training and deployment platform based on Docker, OMOP-CDM, and FHIR Web Services
Source: PLoS One. 2019 Oct 3;14(10):e0223010. doi: 10.1371/journal.pone.0223010 (PMC6776354; doi:10.1371/journal.pone.0223010)
Supplement: S1 File — ketos_metadata/metadata.json (json) model.ipynb (ipynb) prog (directory). (ZIP) [file pone.0223010.s001.zip › example_1_refInt/prog/data/par-template.csv]

input.csv
FALSE
C
D
B
#~AGE-MIN~#
#~AGE-MAX~#
M
W
#~DECIMALS~#
.
3
PN
500
#~PATH_L_OR_H_OR_B~#
0
0
NA
NA
5
Analyte
FALSE
500
0
10
100
R:/RLELib/r_program/#~PROGNR~#/results/result.txt
NA
prog
results
temp
R:/RLELib/r_program/#~PROGNR~#
FALSE
png
R:/RLELib/r_program/#~PROGNR~#/results/error.csv
R:/RLELib/r_program/#~PROGNR~#/results/result1.csv
R:/RLELib/r_program/#~PROGNR~#/results/result2.csv
R:/RLELib/r_program/#~PROGNR~#/prog/R_functions
Unit
TRUE
NA
%d.%m.%Y
NA
NA
FALSE
data
