# Supplementary material for: KETOS: Clinical decision support and machine learning as a service – A training and deployment platform based on Docker, OMOP-CDM, and FHIR Web Services
Source: PLoS One. 2019 Oct 3;14(10):e0223010. doi: 10.1371/journal.pone.0223010 (PMC6776354; doi:10.1371/journal.pone.0223010)
Supplement: S1 File — ketos_metadata/metadata.json (json) model.ipynb (ipynb) prog (directory). (ZIP) [file pone.0223010.s001.zip › example_1_refInt/prog/data/input40-50.csv.anon.rand.csv]

ID11152	W	2.8	20
ID2	M	5.0	20
ID3	M	5.0	20
ID11155	W	5.0	20
ID11156	W	5.3	20
ID11159	W	5.5	20
ID11154	W	5.7	20
ID11161	W	5.7	20
ID1	M	5.7	20
ID4	M	5.7	20
ID7	M	5.8	20
ID11153	W	5.9	20
ID11179	W	6.0	20
ID11162	W	6.1	20
ID11	M	6.2	20
ID5	M	6.2	20
ID11166	W	6.3	20
ID9	M	6.3	20
ID6	M	6.3	20
ID11177	W	6.4	20
ID22	M	6.4	20
ID23	M	6.4	20
ID11165	W	6.4	20
ID11189	W	6.4	20
ID11173	W	6.4	20
ID11157	W	6.5	20
ID11175	W	6.5	20
ID11201	W	6.6	20
ID12	M	6.6	20
ID11164	W	6.7	20
ID34	M	6.7	20
ID25	M	6.7	20
ID18	M	6.7	20
ID11172	W	6.7	20
ID11195	W	6.8	20
ID11163	W	6.8	20
ID11203	W	6.8	20
ID11204	W	6.8	20
ID11176	W	6.8	20
ID11183	W	6.9	20
ID11194	W	6.9	20
ID11209	W	6.9	20
ID32	M	6.9	20
ID11158	W	6.9	20
ID17	M	6.9	20
ID38	M	6.9	20
ID11160	W	6.9	20
ID36	M	6.9	20
ID20	M	7.0	20
ID11227	W	7.0	20
ID11197	W	7.0	20
ID11190	W	7.0	20
ID11174	W	7.0	20
ID11170	W	7.0	20
ID11186	W	7.0	20
ID80	M	7.1	20
ID11188	W	7.1	20
ID55	M	7.1	20
ID29	M	7.1	20
ID28	M	7.1	20
ID35	M	7.1	20
ID11199	W	7.1	20
ID11232	W	7.1	20
ID11178	W	7.1	20
ID46	M	7.1	20
ID11212	W	7.2	20
ID11242	W	7.2	20
ID11233	W	7.2	20
ID85	M	7.2	20
ID11182	W	7.2	20
ID73	M	7.2	20
ID57	M	7.2	20
ID53	M	7.2	20
ID8	M	7.2	20
ID11206	W	7.2	20
ID11208	W	7.3	20
ID74	M	7.3	20
ID11202	W	7.3	20
ID11181	W	7.3	20
ID11167	W	7.3	20
ID11245	W	7.3	20
ID11253	W	7.3	20
ID11235	W	7.4	20
ID11276	W	7.4	20
ID10	M	7.4	20
ID13	M	7.4	20
ID50	M	7.4	20
ID39	M	7.4	20
ID65	M	7.4	20
ID70	M	7.4	20
ID11180	W	7.5	20
ID11169	W	7.5	20
ID11236	W	7.5	20
ID43	M	7.5	20
ID11198	W	7.5	20
ID11192	W	7.5	20
ID19	M	7.5	20
ID98	M	7.5	20
ID78	M	7.5	20
ID11265	W	7.5	20
ID114	M	7.5	20
ID91	M	7.6	20
ID88	M	7.6	20
ID11238	W	7.6	20
ID90	M	7.6	20
ID42	M	7.6	20
ID64	M	7.6	20
ID37	M	7.6	20
ID60	M	7.6	20
ID11193	W	7.6	20
ID11200	W	7.7	20
ID59	M	7.7	20
ID76	M	7.7	20
ID11210	W	7.7	20
ID11258	W	7.7	20
ID148	M	7.7	20
ID11228	W	7.7	20
ID52	M	7.7	20
ID11171	W	7.7	20
ID71	M	7.7	20
ID11223	W	7.8	20
ID49	M	7.8	20
ID11294	W	7.8	20
ID27	M	7.8	20
ID106	M	7.8	20
ID92	M	7.8	20
ID16	M	7.8	20
ID14	M	7.8	20
ID97	M	7.8	20
ID11244	W	7.8	20
ID150	M	7.8	20
ID159	M	7.9	20
ID161	M	7.9	20
ID164	M	7.9	20
ID11336	W	7.9	20
ID11250	W	7.9	20
ID58	M	7.9	20
ID11311	W	7.9	20
ID11292	W	7.9	20
ID54	M	7.9	20
ID130	M	7.9	20
ID11272	W	7.9	20
ID26	M	8.0	20
ID77	M	8.0	20
ID179	M	8.0	20
ID104	M	8.0	20
ID140	M	8.0	20
ID11230	W	8.0	20
ID11327	W	8.0	20
ID94	M	8.0	20
ID11217	W	8.0	20
ID11218	W	8.0	20
ID173	M	8.0	20
ID170	M	8.0	20
ID11332	W	8.0	20
ID11196	W	8.0	20
ID11277	W	8.0	20
ID11346	W	8.0	20
ID68	M	8.0	20
ID11271	W	8.0	20
ID11185	W	8.0	20
ID11301	W	8.0	20
ID11207	W	8.1	20
ID44	M	8.1	20
ID11338	W	8.1	20
ID11341	W	8.1	20
ID51	M	8.1	20
ID11222	W	8.1	20
ID11356	W	8.1	20
ID135	M	8.1	20
ID151	M	8.1	20
ID155	M	8.1	20
ID157	M	8.1	20
ID175	M	8.1	20
ID11303	W	8.1	20
ID86	M	8.2	20
ID11364	W	8.2	20
ID11365	W	8.2	20
ID11248	W	8.2	20
ID11261	W	8.2	20
ID112	M	8.2	20
ID48	M	8.2	20
ID11349	W	8.2	20
ID163	M	8.2	20
ID56	M	8.2	20
ID72	M	8.2	20
ID11354	W	8.2	20
ID11237	W	8.2	20
ID11268	W	8.2	20
ID30	M	8.2	20
ID81	M	8.2	20
ID79	M	8.2	20
ID11317	W	8.2	20
ID198	M	8.2	20
ID11269	W	8.2	20
ID11270	W	8.2	20
ID188	M	8.2	20
ID193	M	8.2	20
ID11224	W	8.2	20
ID11298	W	8.2	20
ID11286	W	8.2	20
ID11424	W	8.3	20
ID191	M	8.3	20
ID116	M	8.3	20
ID41	M	8.3	20
ID111	M	8.3	20
ID11302	W	8.3	20
ID31	M	8.3	20
ID11402	W	8.3	20
ID11398	W	8.3	20
ID11320	W	8.3	20
ID11416	W	8.3	20
ID11275	W	8.3	20
ID11334	W	8.3	20
ID11428	W	8.3	20
ID11219	W	8.3	20
ID190	M	8.3	20
ID11225	W	8.3	20
ID185	M	8.3	20
ID11438	W	8.3	20
ID158	M	8.3	20
ID11240	W	8.3	20
ID211	M	8.3	20
ID11211	W	8.3	20
ID174	M	8.3	20
ID84	M	8.3	20
ID11427	W	8.4	20
ID11400	W	8.4	20
ID11310	W	8.4	20
ID11239	W	8.4	20
ID11274	W	8.4	20
ID11333	W	8.4	20
ID11259	W	8.4	20
ID11191	W	8.4	20
ID11262	W	8.4	20
ID11205	W	8.4	20
ID11260	W	8.4	20
ID11352	W	8.4	20
ID222	M	8.4	20
ID186	M	8.4	20
ID113	M	8.4	20
ID117	M	8.4	20
ID96	M	8.4	20
ID221	M	8.4	20
ID138	M	8.4	20
ID75	M	8.4	20
ID143	M	8.4	20
ID62	M	8.4	20
ID216	M	8.4	20
ID33	M	8.4	20
ID203	M	8.4	20
ID47	M	8.5	20
ID11407	W	8.5	20
ID182	M	8.5	20
ID11231	W	8.5	20
ID11299	W	8.5	20
ID11464	W	8.5	20
ID11390	W	8.5	20
ID228	M	8.5	20
ID11328	W	8.5	20
ID11377	W	8.5	20
ID11249	W	8.5	20
ID11444	W	8.5	20
ID11369	W	8.5	20
ID11380	W	8.5	20
ID11315	W	8.5	20
ID11256	W	8.5	20
ID11213	W	8.5	20
ID11366	W	8.5	20
ID11348	W	8.5	20
ID11454	W	8.5	20
ID11455	W	8.5	20
ID11312	W	8.6	20
ID11405	W	8.6	20
ID108	M	8.6	20
ID63	M	8.6	20
ID278	M	8.6	20
ID11387	W	8.6	20
ID147	M	8.6	20
ID40	M	8.6	20
ID11295	W	8.6	20
ID11465	W	8.6	20
ID11394	W	8.6	20
ID11324	W	8.6	20
ID11403	W	8.6	20
ID141	M	8.6	20
ID11288	W	8.6	20
ID66	M	8.6	20
ID11280	W	8.6	20
ID11330	W	8.6	20
ID11251	W	8.6	20
ID45	M	8.6	20
ID213	M	8.6	20
ID226	M	8.6	20
ID11273	W	8.6	20
ID11376	W	8.6	20
ID11478	W	8.6	20
ID87	M	8.6	20
ID11229	W	8.7	20
ID11266	W	8.7	20
ID11429	W	8.7	20
ID136	M	8.7	20
ID121	M	8.7	20
ID154	M	8.7	20
ID11257	W	8.7	20
ID223	M	8.7	20
ID224	M	8.7	20
ID218	M	8.7	20
ID11422	W	8.7	20
ID229	M	8.7	20
ID11307	W	8.7	20
ID11243	W	8.7	20
ID153	M	8.7	20
ID11345	W	8.7	20
ID244	M	8.7	20
ID249	M	8.7	20
ID11321	W	8.7	20
ID243	M	8.7	20
ID280	M	8.7	20
ID11480	W	8.7	20
ID255	M	8.7	20
ID11362	W	8.7	20
ID11316	W	8.7	20
ID11359	W	8.7	20
ID11520	W	8.7	20
ID299	M	8.7	20
ID67	M	8.7	20
ID105	M	8.7	20
ID206	M	8.7	20
ID11214	W	8.8	20
ID227	M	8.8	20
ID11215	W	8.8	20
ID11308	W	8.8	20
ID220	M	8.8	20
ID11267	W	8.8	20
ID95	M	8.8	20
ID11382	W	8.8	20
ID11216	W	8.8	20
ID11386	W	8.8	20
ID11290	W	8.8	20
ID11466	W	8.8	20
ID11452	W	8.8	20
ID11500	W	8.8	20
ID11515	W	8.8	20
ID11439	W	8.8	20
ID11247	W	8.8	20
ID11448	W	8.8	20
ID103	M	8.8	20
ID11383	W	8.8	20
ID285	M	8.9	20
ID251	M	8.9	20
ID11574	W	8.9	20
ID11401	W	8.9	20
ID311	M	8.9	20
ID11570	W	8.9	20
ID11313	W	8.9	20
ID183	M	8.9	20
ID189	M	8.9	20
ID11408	W	8.9	20
ID100	M	8.9	20
ID99	M	8.9	20
ID204	M	8.9	20
ID11372	W	8.9	20
ID180	M	8.9	20
ID215	M	8.9	20
ID317	M	8.9	20
ID11329	W	8.9	20
ID11221	W	8.9	20
ID11481	W	8.9	20
ID11504	W	8.9	20
ID192	M	8.9	20
ID11585	W	8.9	20
ID11460	W	9.0	20
ID11606	W	9.0	20
ID205	M	9.0	20
ID11525	W	9.0	20
ID11623	W	9.0	20
ID333	M	9.0	20
ID83	M	9.0	20
ID11373	W	9.0	20
ID107	M	9.0	20
ID292	M	9.0	20
ID11339	W	9.0	20
ID109	M	9.0	20
ID234	M	9.0	20
ID11297	W	9.0	20
ID11323	W	9.0	20
ID11412	W	9.0	20
ID11368	W	9.0	20
ID11291	W	9.0	20
ID283	M	9.0	20
ID11282	W	9.0	20
ID281	M	9.0	20
ID123	M	9.0	20
ID11548	W	9.0	20
ID11532	W	9.0	20
ID272	M	9.0	20
ID11594	W	9.0	20
ID11437	W	9.0	20
ID11414	W	9.0	20
ID93	M	9.0	20
ID247	M	9.1	20
ID257	M	9.1	20
ID245	M	9.1	20
ID11559	W	9.1	20
ID236	M	9.1	20
ID11522	W	9.1	20
ID11556	W	9.1	20
ID11353	W	9.1	20
ID11553	W	9.1	20
ID230	M	9.1	20
ID264	M	9.1	20
ID11531	W	9.1	20
ID11527	W	9.1	20
ID256	M	9.1	20
ID233	M	9.1	20
ID11631	W	9.1	20
ID139	M	9.1	20
ID11289	W	9.1	20
ID11304	W	9.1	20
ID11279	W	9.1	20
ID11489	W	9.1	20
ID127	M	9.1	20
ID336	M	9.1	20
ID101	M	9.1	20
ID142	M	9.1	20
ID330	M	9.1	20
ID11254	W	9.1	20
ID11318	W	9.1	20
ID11449	W	9.1	20
ID119	M	9.1	20
ID11450	W	9.1	20
ID297	M	9.1	20
ID268	M	9.1	20
ID199	M	9.1	20
ID11340	W	9.1	20
ID11647	W	9.1	20
ID165	M	9.1	20
ID300	M	9.1	20
ID11410	W	9.1	20
ID11470	W	9.1	20
ID169	M	9.1	20
ID310	M	9.1	20
ID11331	W	9.1	20
ID246	M	9.2	20
ID11325	W	9.2	20
ID11351	W	9.2	20
ID11309	W	9.2	20
ID250	M	9.2	20
ID11566	W	9.2	20
ID11617	W	9.2	20
ID11418	W	9.2	20
ID208	M	9.2	20
ID201	M	9.2	20
ID210	M	9.2	20
ID11477	W	9.2	20
ID194	M	9.2	20
ID11475	W	9.2	20
ID11512	W	9.2	20
ID11471	W	9.2	20
ID11469	W	9.2	20
ID166	M	9.2	20
ID162	M	9.2	20
ID152	M	9.2	20
ID149	M	9.2	20
ID144	M	9.2	20
ID11263	W	9.2	20
ID137	M	9.2	20
ID11284	W	9.2	20
ID110	M	9.2	20
ID125	M	9.2	20
ID11549	W	9.2	20
ID331	M	9.2	20
ID277	M	9.2	20
ID376	M	9.2	20
ID380	M	9.2	20
ID11638	W	9.2	20
ID11610	W	9.2	20
ID346	M	9.2	20
ID11609	W	9.2	20
ID11641	W	9.2	20
ID11729	W	9.3	20
ID11654	W	9.3	20
ID314	M	9.3	20
ID11413	W	9.3	20
ID11442	W	9.3	20
ID405	M	9.3	20
ID11565	W	9.3	20
ID11657	W	9.3	20
ID11420	W	9.3	20
ID11419	W	9.3	20
ID11551	W	9.3	20
ID295	M	9.3	20
ID11287	W	9.3	20
ID339	M	9.3	20
ID160	M	9.3	20
ID11456	W	9.3	20
ID184	M	9.3	20
ID261	M	9.3	20
ID11530	W	9.3	20
ID11603	W	9.3	20
ID11666	W	9.3	20
ID11395	W	9.3	20
ID365	M	9.3	20
ID319	M	9.3	20
ID291	M	9.3	20
ID11283	W	9.3	20
ID11281	W	9.3	20
ID132	M	9.3	20
ID11583	W	9.3	20
ID11347	W	9.3	20
ID11704	W	9.3	20
ID126	M	9.3	20
ID11486	W	9.3	20
ID196	M	9.3	20
ID11705	W	9.3	20
ID286	M	9.3	20
ID275	M	9.3	20
ID11306	W	9.4	20
ID11509	W	9.4	20
ID355	M	9.4	20
ID322	M	9.4	20
ID11650	W	9.4	20
ID273	M	9.4	20
ID253	M	9.4	20
ID11406	W	9.4	20
ID11296	W	9.4	20
ID134	M	9.4	20
ID11472	W	9.4	20
ID11540	W	9.4	20
ID11662	W	9.4	20
ID11358	W	9.4	20
ID11670	W	9.4	20
ID225	M	9.4	20
ID340	M	9.4	20
ID11687	W	9.4	20
ID11652	W	9.4	20
ID348	M	9.4	20
ID426	M	9.4	20
ID11488	W	9.4	20
ID11596	W	9.4	20
ID403	M	9.4	20
ID11462	W	9.4	20
ID11344	W	9.4	20
ID334	M	9.4	20
ID11751	W	9.4	20
ID402	M	9.4	20
ID11720	W	9.4	20
ID316	M	9.4	20
ID167	M	9.4	20
ID11749	W	9.4	20
ID11417	W	9.4	20
ID11552	W	9.4	20
ID11468	W	9.4	20
ID11528	W	9.4	20
ID262	M	9.5	20
ID11476	W	9.5	20
ID341	M	9.5	20
ID342	M	9.5	20
ID440	M	9.5	20
ID11293	W	9.5	20
ID209	M	9.5	20
ID11707	W	9.5	20
ID115	M	9.5	20
ID445	M	9.5	20
ID444	M	9.5	20
ID11326	W	9.5	20
ID11300	W	9.5	20
ID11601	W	9.5	20
ID11343	W	9.5	20
ID11432	W	9.5	20
ID11758	W	9.5	20
ID11765	W	9.5	20
ID11637	W	9.5	20
ID11772	W	9.5	20
ID131	M	9.5	20
ID11776	W	9.5	20
ID11731	W	9.5	20
ID11777	W	9.5	20
ID312	M	9.5	20
ID11600	W	9.5	20
ID124	M	9.5	20
ID11789	W	9.5	20
ID11799	W	9.5	20
ID11385	W	9.5	20
ID129	M	9.5	20
ID11804	W	9.5	20
ID11811	W	9.5	20
ID11543	W	9.5	20
ID128	M	9.5	20
ID266	M	9.5	20
ID390	M	9.5	20
ID11483	W	9.6	20
ID359	M	9.6	20
ID356	M	9.6	20
ID367	M	9.6	20
ID11775	W	9.6	20
ID11436	W	9.6	20
ID11838	W	9.6	20
ID11451	W	9.6	20
ID156	M	9.6	20
ID11858	W	9.6	20
ID11855	W	9.6	20
ID11713	W	9.6	20
ID11830	W	9.6	20
ID11742	W	9.6	20
ID11802	W	9.6	20
ID11737	W	9.6	20
ID214	M	9.6	20
ID11335	W	9.6	20
ID303	M	9.6	20
ID11562	W	9.6	20
ID11545	W	9.6	20
ID11314	W	9.6	20
ID11342	W	9.6	20
ID11661	W	9.6	20
ID212	M	9.6	20
ID11501	W	9.6	20
ID217	M	9.6	20
ID11425	W	9.6	20
ID11404	W	9.6	20
ID241	M	9.6	20
ID11569	W	9.6	20
ID11584	W	9.6	20
ID254	M	9.6	20
ID11597	W	9.6	20
ID313	M	9.6	20
ID11620	W	9.6	20
ID345	M	9.6	20
ID11399	W	9.6	20
ID11391	W	9.7	20
ID11959	W	9.7	20
ID11891	W	9.7	20
ID396	M	9.7	20
ID11375	W	9.7	20
ID11560	W	9.7	20
ID304	M	9.7	20
ID11550	W	9.7	20
ID412	M	9.7	20
ID420	M	9.7	20
ID11568	W	9.7	20
ID11710	W	9.7	20
ID11676	W	9.7	20
ID11355	W	9.7	20
ID351	M	9.7	20
ID378	M	9.7	20
ID11677	W	9.7	20
ID11415	W	9.7	20
ID436	M	9.7	20
ID11628	W	9.7	20
ID11784	W	9.7	20
ID11319	W	9.7	20
ID318	M	9.7	20
ID11828	W	9.7	20
ID11836	W	9.7	20
ID11374	W	9.8	20
ID11773	W	9.8	20
ID11769	W	9.8	20
ID11640	W	9.8	20
ID11423	W	9.8	20
ID289	M	9.8	20
ID11639	W	9.8	20
ID11760	W	9.8	20
ID252	M	9.8	20
ID11357	W	9.8	20
ID11446	W	9.8	20
ID11433	W	9.8	20
ID11963	W	9.8	20
ID11992	W	9.8	20
ID11697	W	9.8	20
ID202	M	9.8	20
ID448	M	9.8	20
ID11498	W	9.8	20
ID11911	W	9.8	20
ID11686	W	9.8	20
ID11947	W	9.8	20
ID11659	W	9.8	20
ID11827	W	9.8	20
ID11821	W	9.8	20
ID11820	W	9.8	20
ID11957	W	9.8	20
ID11393	W	9.8	20
ID11715	W	9.8	20
ID11384	W	9.8	20
ID11388	W	9.8	20
ID11695	W	9.8	20
ID11524	W	9.8	20
ID11546	W	9.8	20
ID11808	W	9.8	20
ID11907	W	9.8	20
ID11389	W	9.8	20
ID419	M	9.8	20
ID11810	W	9.8	20
ID332	M	9.9	20
ID11370	W	9.9	20
ID267	M	9.9	20
ID11634	W	9.9	20
ID11667	W	9.9	20
ID11694	W	9.9	20
ID369	M	9.9	20
ID11693	W	9.9	20
ID11734	W	9.9	20
ID11360	W	9.9	20
ID287	M	9.9	20
ID11669	W	9.9	20
ID279	M	9.9	20
ID11411	W	9.9	20
ID11361	W	9.9	20
ID11928	W	9.9	20
ID492	M	9.9	20
ID11554	W	9.9	20
ID11848	W	9.9	20
ID195	M	9.9	20
ID258	M	9.9	20
ID11872	W	9.9	20
ID11526	W	9.9	20
ID11485	W	9.9	20
ID181	M	9.9	20
ID11885	W	9.9	20
ID263	M	9.9	20
ID11491	W	9.9	20
ID11898	W	9.9	20
ID11518	W	9.9	20
ID11604	W	9.9	20
ID466	M	9.9	20
ID11915	W	9.9	20
ID11955	W	9.9	20
ID176	M	9.9	20
ID11916	W	9.9	20
ID11787	W	9.9	20
ID11745	W	9.9	20
ID11793	W	9.9	20
ID11757	W	9.9	20
ID11430	W	9.9	20
ID11445	W	9.9	20
ID11561	W	9.9	20
ID12027	W	9.9	20
ID12080	W	9.9	20
ID12032	W	9.9	20
ID11587	W	9.9	20
ID305	M	10.0	20
ID11949	W	10.0	20
ID512	M	10.0	20
ID12036	W	10.0	20
ID11519	W	10.0	20
ID12051	W	10.0	20
ID12176	W	10.0	20
ID12159	W	10.0	20
ID474	M	10.0	20
ID11672	W	10.0	20
ID11950	W	10.0	20
ID12162	W	10.0	20
ID293	M	10.0	20
ID482	M	10.0	20
ID11960	W	10.0	20
ID11622	W	10.0	20
ID11629	W	10.0	20
ID11962	W	10.0	20
ID11513	W	10.0	20
ID321	M	10.0	20
ID11567	W	10.0	20
ID11660	W	10.0	20
ID238	M	10.0	20
ID11987	W	10.0	20
ID231	M	10.0	20
ID12025	W	10.0	20
ID306	M	10.0	20
ID523	M	10.0	20
ID11901	W	10.0	20
ID11367	W	10.0	20
ID11865	W	10.0	20
ID363	M	10.0	20
ID12089	W	10.0	20
ID366	M	10.0	20
ID430	M	10.0	20
ID11461	W	10.0	20
ID282	M	10.0	20
ID11817	W	10.0	20
ID12059	W	10.0	20
ID11421	W	10.0	20
ID12073	W	10.0	20
ID11770	W	10.0	20
ID11733	W	10.0	20
ID385	M	10.0	20
ID11593	W	10.0	20
ID446	M	10.0	20
ID11867	W	10.0	20
ID12186	W	10.0	20
ID11576	W	10.0	20
ID11492	W	10.0	20
ID11624	W	10.0	20
ID11897	W	10.0	20
ID12119	W	10.0	20
ID12057	W	10.0	20
ID354	M	10.0	20
ID11487	W	10.0	20
ID11880	W	10.0	20
ID11879	W	10.0	20
ID12149	W	10.0	20
ID11571	W	10.0	20
ID11409	W	10.0	20
ID12070	W	10.1	20
ID12142	W	10.1	20
ID12056	W	10.1	20
ID12095	W	10.1	20
ID12113	W	10.1	20
ID12040	W	10.1	20
ID12094	W	10.1	20
ID12167	W	10.1	20
ID12044	W	10.1	20
ID11588	W	10.1	20
ID12175	W	10.1	20
ID11744	W	10.1	20
ID12213	W	10.1	20
ID11431	W	10.1	20
ID11441	W	10.1	20
ID11443	W	10.1	20
ID11447	W	10.1	20
ID11719	W	10.1	20
ID11792	W	10.1	20
ID11846	W	10.1	20
ID11852	W	10.1	20
ID11871	W	10.1	20
ID11482	W	10.1	20
ID11886	W	10.1	20
ID11494	W	10.1	20
ID11690	W	10.1	20
ID11499	W	10.1	20
ID12188	W	10.1	20
ID11902	W	10.1	20
ID11507	W	10.1	20
ID11508	W	10.1	20
ID11681	W	10.1	20
ID11516	W	10.1	20
ID11517	W	10.1	20
ID11426	W	10.1	20
ID11521	W	10.1	20
ID11529	W	10.1	20
ID11966	W	10.1	20
ID11979	W	10.1	20
ID12232	W	10.1	20
ID11997	W	10.1	20
ID11998	W	10.1	20
ID11558	W	10.1	20
ID11505	W	10.1	20
ID11397	W	10.1	20
ID11614	W	10.1	20
ID323	M	10.1	20
ID423	M	10.1	20
ID457	M	10.1	20
ID270	M	10.1	20
ID408	M	10.1	20
ID269	M	10.1	20
ID338	M	10.1	20
ID496	M	10.1	20
ID337	M	10.1	20
ID259	M	10.1	20
ID362	M	10.1	20
ID335	M	10.1	20
ID379	M	10.1	20
ID232	M	10.1	20
ID207	M	10.1	20
ID315	M	10.1	20
ID240	M	10.1	20
ID12280	W	10.2	20
ID11736	W	10.2	20
ID381	M	10.2	20
ID477	M	10.2	20
ID11844	W	10.2	20
ID480	M	10.2	20
ID11684	W	10.2	20
ID12152	W	10.2	20
ID483	M	10.2	20
ID11457	W	10.2	20
ID490	M	10.2	20
ID11463	W	10.2	20
ID437	M	10.2	20
ID12267	W	10.2	20
ID494	M	10.2	20
ID11746	W	10.2	20
ID11674	W	10.2	20
ID11683	W	10.2	20
ID12009	W	10.2	20
ID11981	W	10.2	20
ID12055	W	10.2	20
ID12153	W	10.2	20
ID11716	W	10.2	20
ID546	M	10.2	20
ID12130	W	10.2	20
ID11435	W	10.2	20
ID11711	W	10.2	20
ID12183	W	10.2	20
ID542	M	10.2	20
ID12109	W	10.2	20
ID11708	W	10.2	20
ID11579	W	10.2	20
ID12192	W	10.2	20
ID11563	W	10.2	20
ID12199	W	10.2	20
ID12204	W	10.2	20
ID11582	W	10.2	20
ID532	M	10.2	20
ID12230	W	10.2	20
ID11699	W	10.2	20
ID525	M	10.2	20
ID11698	W	10.2	20
ID12242	W	10.2	20
ID387	M	10.2	20
ID12058	W	10.2	20
ID519	M	10.2	20
ID12043	W	10.2	20
ID12252	W	10.2	20
ID12145	W	10.2	20
ID11503	W	10.2	20
ID11497	W	10.2	20
ID11618	W	10.2	20
ID11798	W	10.2	20
ID296	M	10.2	20
ID11511	W	10.2	20
ID11490	W	10.2	20
ID447	M	10.2	20
ID11619	W	10.2	20
ID276	M	10.2	20
ID452	M	10.2	20
ID11905	W	10.2	20
ID461	M	10.2	20
ID11878	W	10.2	20
ID11648	W	10.2	20
ID476	M	10.2	20
ID410	M	10.2	20
ID394	M	10.2	20
ID265	M	10.2	20
ID12111	W	10.3	20
ID242	M	10.3	20
ID11847	W	10.3	20
ID12306	W	10.3	20
ID12108	W	10.3	20
ID11709	W	10.3	20
ID11888	W	10.3	20
ID11764	W	10.3	20
ID12264	W	10.3	20
ID12262	W	10.3	20
ID11800	W	10.3	20
ID463	M	10.3	20
ID274	M	10.3	20
ID11766	W	10.3	20
ID248	M	10.3	20
ID11611	W	10.3	20
ID12275	W	10.3	20
ID12185	W	10.3	20
ID12112	W	10.3	20
ID12310	W	10.3	20
ID12140	W	10.3	20
ID428	M	10.3	20
ID11502	W	10.3	20
ID11953	W	10.3	20
ID11938	W	10.3	20
ID11862	W	10.3	20
ID11434	W	10.3	20
ID11937	W	10.3	20
ID450	M	10.3	20
ID12429	W	10.3	20
ID11807	W	10.3	20
ID11795	W	10.3	20
ID11833	W	10.3	20
ID11706	W	10.3	20
ID11985	W	10.3	20
ID11577	W	10.3	20
ID472	M	10.3	20
ID11989	W	10.3	20
ID11578	W	10.3	20
ID12316	W	10.3	20
ID239	M	10.3	20
ID11636	W	10.3	20
ID11649	W	10.3	20
ID12225	W	10.3	20
ID11495	W	10.3	20
ID11801	W	10.4	20
ID11721	W	10.4	20
ID401	M	10.4	20
ID569	M	10.4	20
ID560	M	10.4	20
ID573	M	10.4	20
ID11767	W	10.4	20
ID591	M	10.4	20
ID11730	W	10.4	20
ID618	M	10.4	20
ID12389	W	10.4	20
ID12384	W	10.4	20
ID11542	W	10.4	20
ID12357	W	10.4	20
ID12356	W	10.4	20
ID12346	W	10.4	20
ID12339	W	10.4	20
ID11755	W	10.4	20
ID384	M	10.4	20
ID411	M	10.4	20
ID417	M	10.4	20
ID12329	W	10.4	20
ID11484	W	10.4	20
ID603	M	10.4	20
ID392	M	10.4	20
ID11458	W	10.4	20
ID404	M	10.4	20
ID11557	W	10.4	20
ID12221	W	10.4	20
ID11555	W	10.4	20
ID11778	W	10.4	20
ID422	M	10.4	20
ID11727	W	10.4	20
ID11781	W	10.4	20
ID12518	W	10.4	20
ID12286	W	10.4	20
ID12294	W	10.4	20
ID11786	W	10.4	20
ID12500	W	10.4	20
ID409	M	10.4	20
ID12532	W	10.4	20
ID12428	W	10.4	20
ID395	M	10.4	20
ID11924	W	10.4	20
ID11700	W	10.4	20
ID453	M	10.4	20
ID12010	W	10.4	20
ID325	M	10.4	20
ID484	M	10.4	20
ID11921	W	10.4	20
ID489	M	10.4	20
ID328	M	10.4	20
ID12062	W	10.4	20
ID11663	W	10.4	20
ID12061	W	10.4	20
ID12039	W	10.4	20
ID11598	W	10.4	20
ID329	M	10.4	20
ID12034	W	10.4	20
ID11986	W	10.4	20
ID11919	W	10.4	20
ID11688	W	10.4	20
ID344	M	10.4	20
ID12002	W	10.4	20
ID11971	W	10.4	20
ID11943	W	10.4	20
ID12005	W	10.4	20
ID12093	W	10.4	20
ID11829	W	10.4	20
ID438	M	10.4	20
ID473	M	10.4	20
ID11656	W	10.4	20
ID11923	W	10.4	20
ID11572	W	10.4	20
ID11940	W	10.4	20
ID361	M	10.4	20
ID12312	W	10.5	20
ID12314	W	10.5	20
ID12315	W	10.5	20
ID12465	W	10.5	20
ID12311	W	10.5	20
ID11602	W	10.5	20
ID12464	W	10.5	20
ID11918	W	10.5	20
ID12501	W	10.5	20
ID12004	W	10.5	20
ID12459	W	10.5	20
ID11479	W	10.5	20
ID11717	W	10.5	20
ID12337	W	10.5	20
ID324	M	10.5	20
ID11952	W	10.5	20
ID12486	W	10.5	20
ID12414	W	10.5	20
ID11538	W	10.5	20
ID11541	W	10.5	20
ID320	M	10.5	20
ID12420	W	10.5	20
ID11980	W	10.5	20
ID12354	W	10.5	20
ID309	M	10.5	20
ID393	M	10.5	20
ID11797	W	10.5	20
ID630	M	10.5	20
ID12449	W	10.5	20
ID620	M	10.5	20
ID11977	W	10.5	20
ID11932	W	10.5	20
ID11956	W	10.5	20
ID383	M	10.5	20
ID12083	W	10.5	20
ID11632	W	10.5	20
ID12088	W	10.5	20
ID400	M	10.5	20
ID11728	W	10.5	20
ID11726	W	10.5	20
ID11822	W	10.5	20
ID11581	W	10.5	20
ID11580	W	10.5	20
ID11564	W	10.5	20
ID290	M	10.5	20
ID12105	W	10.5	20
ID12184	W	10.5	20
ID11625	W	10.5	20
ID11834	W	10.5	20
ID11575	W	10.5	20
ID373	M	10.5	20
ID11866	W	10.5	20
ID12636	W	10.5	20
ID558	M	10.5	20
ID12609	W	10.5	20
ID11615	W	10.5	20
ID11635	W	10.5	20
ID11914	W	10.5	20
ID11894	W	10.5	20
ID11599	W	10.5	20
ID11906	W	10.5	20
ID271	M	10.5	20
ID284	M	10.5	20
ID12263	W	10.5	20
ID517	M	10.5	20
ID12282	W	10.5	20
ID592	M	10.5	20
ID12546	W	10.5	20
ID12284	W	10.5	20
ID11910	W	10.5	20
ID11857	W	10.5	20
ID375	M	10.5	20
ID11739	W	10.5	20
ID12054	W	10.5	20
ID627	M	10.6	20
ID11861	W	10.6	20
ID638	M	10.6	20
ID12533	W	10.6	20
ID12598	W	10.6	20
ID407	M	10.6	20
ID633	M	10.6	20
ID12590	W	10.6	20
ID12580	W	10.6	20
ID641	M	10.6	20
ID11900	W	10.6	20
ID11887	W	10.6	20
ID11874	W	10.6	20
ID11859	W	10.6	20
ID12146	W	10.6	20
ID12447	W	10.6	20
ID12067	W	10.6	20
ID12240	W	10.6	20
ID12238	W	10.6	20
ID12078	W	10.6	20
ID11589	W	10.6	20
ID12084	W	10.6	20
ID12220	W	10.6	20
ID585	M	10.6	20
ID12210	W	10.6	20
ID12209	W	10.6	20
ID12102	W	10.6	20
ID12110	W	10.6	20
ID11835	W	10.6	20
ID565	M	10.6	20
ID12137	W	10.6	20
ID12065	W	10.6	20
ID12247	W	10.6	20
ID11842	W	10.6	20
ID12274	W	10.6	20
ID12422	W	10.6	20
ID11537	W	10.6	20
ID12352	W	10.6	20
ID11969	W	10.6	20
ID12335	W	10.6	20
ID12327	W	10.6	20
ID11850	W	10.6	20
ID12456	W	10.6	20
ID12318	W	10.6	20
ID12304	W	10.6	20
ID12296	W	10.6	20
ID433	M	10.6	20
ID12291	W	10.6	20
ID11843	W	10.6	20
ID12283	W	10.6	20
ID11815	W	10.6	20
ID12317	W	10.6	20
ID12136	W	10.6	20
ID11864	W	10.6	20
ID11671	W	10.6	20
ID352	M	10.6	20
ID11664	W	10.6	20
ID11756	W	10.6	20
ID11678	W	10.6	20
ID298	M	10.6	20
ID11682	W	10.6	20
ID11743	W	10.6	20
ID12638	W	10.6	20
ID327	M	10.6	20
ID389	M	10.6	20
ID11689	W	10.6	20
ID360	M	10.6	20
ID308	M	10.6	20
ID374	M	10.6	20
ID11741	W	10.6	20
ID12637	W	10.6	20
ID11665	W	10.6	20
ID11607	W	10.7	20
ID441	M	10.7	20
ID12425	W	10.7	20
ID11653	W	10.7	20
ID12198	W	10.7	20
ID12440	W	10.7	20
ID561	M	10.7	20
ID12295	W	10.7	20
ID504	M	10.7	20
ID12416	W	10.7	20
ID12467	W	10.7	20
ID12470	W	10.7	20
ID551	M	10.7	20
ID371	M	10.7	20
ID11714	W	10.7	20
ID462	M	10.7	20
ID673	M	10.7	20
ID636	M	10.7	20
ID12452	W	10.7	20
ID583	M	10.7	20
ID612	M	10.7	20
ID12215	W	10.7	20
ID11983	W	10.7	20
ID11809	W	10.7	20
ID596	M	10.7	20
ID12833	W	10.7	20
ID526	M	10.7	20
ID12276	W	10.7	20
ID12321	W	10.7	20
ID11965	W	10.7	20
ID12257	W	10.7	20
ID12771	W	10.7	20
ID11668	W	10.7	20
ID12736	W	10.7	20
ID12246	W	10.7	20
ID12358	W	10.7	20
ID12245	W	10.7	20
ID326	M	10.7	20
ID12753	W	10.7	20
ID12001	W	10.7	20
ID11951	W	10.7	20
ID12003	W	10.7	20
ID11803	W	10.7	20
ID415	M	10.7	20
ID12042	W	10.7	20
ID11941	W	10.7	20
ID12759	W	10.7	20
ID460	M	10.7	20
ID12830	W	10.7	20
ID11754	W	10.7	20
ID353	M	10.7	20
ID12098	W	10.7	20
ID11493	W	10.7	20
ID12096	W	10.7	20
ID11506	W	10.7	20
ID12576	W	10.7	20
ID11863	W	10.7	20
ID11627	W	10.7	20
ID12584	W	10.7	20
ID12670	W	10.7	20
ID11696	W	10.7	20
ID518	M	10.7	20
ID11779	W	10.7	20
ID12529	W	10.7	20
ID12560	W	10.7	20
ID431	M	10.7	20
ID12515	W	10.7	20
ID11591	W	10.7	20
ID11837	W	10.7	20
ID12619	W	10.7	20
ID343	M	10.8	20
ID11813	W	10.8	20
ID11738	W	10.8	20
ID12379	W	10.8	20
ID11616	W	10.8	20
ID479	M	10.8	20
ID12216	W	10.8	20
ID664	M	10.8	20
ID406	M	10.8	20
ID416	M	10.8	20
ID12235	W	10.8	20
ID11868	W	10.8	20
ID425	M	10.8	20
ID11590	W	10.8	20
ID12224	W	10.8	20
ID661	M	10.8	20
ID12405	W	10.8	20
ID648	M	10.8	20
ID11771	W	10.8	20
ID12375	W	10.8	20
ID11839	W	10.8	20
ID527	M	10.8	20
ID11967	W	10.8	20
ID12336	W	10.8	20
ID491	M	10.8	20
ID12894	W	10.8	20
ID11972	W	10.8	20
ID715	M	10.8	20
ID12260	W	10.8	20
ID358	M	10.8	20
ID11806	W	10.8	20
ID12596	W	10.8	20
ID11592	W	10.8	20
ID11679	W	10.8	20
ID11547	W	10.8	20
ID12269	W	10.8	20
ID12244	W	10.8	20
ID11999	W	10.8	20
ID12817	W	10.8	20
ID12588	W	10.8	20
ID12507	W	10.8	20
ID12937	W	10.8	20
ID12991	W	10.8	20
ID12157	W	10.8	20
ID11692	W	10.8	20
ID12673	W	10.8	20
ID12536	W	10.8	20
ID12674	W	10.8	20
ID12692	W	10.8	20
ID11718	W	10.8	20
ID12719	W	10.8	20
ID12189	W	10.8	20
ID502	M	10.8	20
ID11796	W	10.8	20
ID12541	W	10.8	20
ID701	M	10.8	20
ID507	M	10.8	20
ID12016	W	10.8	20
ID12946	W	10.8	20
ID12045	W	10.8	20
ID11633	W	10.8	20
ID12543	W	10.8	20
ID12684	W	10.8	20
ID11899	W	10.8	20
ID665	M	10.8	20
ID12047	W	10.8	20
ID12514	W	10.8	20
ID12133	W	10.8	20
ID12200	W	10.8	20
ID11991	W	10.9	20
ID13123	W	10.9	20
ID350	M	10.9	20
ID347	M	10.9	20
ID12081	W	10.9	20
ID12999	W	10.9	20
ID12151	W	10.9	20
ID12066	W	10.9	20
ID11691	W	10.9	20
ID12893	W	10.9	20
ID11573	W	10.9	20
ID12259	W	10.9	20
ID432	M	10.9	20
ID13003	W	10.9	20
ID12026	W	10.9	20
ID12168	W	10.9	20
ID13109	W	10.9	20
ID12100	W	10.9	20
ID742	M	10.9	20
ID510	M	10.9	20
ID12947	W	10.9	20
ID13086	W	10.9	20
ID741	M	10.9	20
ID13082	W	10.9	20
ID12007	W	10.9	20
ID12103	W	10.9	20
ID541	M	10.9	20
ID11824	W	10.9	20
ID570	M	10.9	20
ID12177	W	10.9	20
ID12910	W	10.9	20
ID563	M	10.9	20
ID11703	W	10.9	20
ID11819	W	10.9	20
ID12171	W	10.9	20
ID11701	W	10.9	20
ID530	M	10.9	20
ID579	M	10.9	20
ID372	M	10.9	20
ID13136	W	10.9	20
ID12249	W	10.9	20
ID377	M	10.9	20
ID495	M	10.9	20
ID434	M	10.9	20
ID12952	W	10.9	20
ID610	M	10.9	20
ID12484	W	10.9	20
ID12530	W	10.9	20
ID12522	W	10.9	20
ID12436	W	10.9	20
ID625	M	10.9	20
ID12355	W	10.9	20
ID11748	W	10.9	20
ID11655	W	10.9	20
ID712	M	10.9	20
ID481	M	10.9	20
ID12509	W	10.9	20
ID637	M	10.9	20
ID12344	W	10.9	20
ID12505	W	10.9	20
ID705	M	10.9	20
ID11946	W	10.9	20
ID11903	W	10.9	20
ID12393	W	10.9	20
ID11945	W	10.9	20
ID11759	W	10.9	20
ID11658	W	10.9	20
ID11933	W	10.9	20
ID12399	W	10.9	20
ID12742	W	10.9	20
ID12412	W	10.9	20
ID12690	W	10.9	20
ID11854	W	10.9	20
ID12343	W	10.9	20
ID12345	W	10.9	20
ID12531	W	10.9	20
ID12626	W	10.9	20
ID12617	W	10.9	20
ID11869	W	10.9	20
ID12611	W	10.9	20
ID12307	W	10.9	20
ID11768	W	10.9	20
ID11794	W	10.9	20
ID11740	W	10.9	20
ID11974	W	10.9	20
ID12462	W	10.9	20
ID12586	W	10.9	20
ID11884	W	10.9	20
ID613	M	10.9	20
ID12657	W	10.9	20
ID12334	W	10.9	20
ID12725	W	10.9	20
ID12547	W	10.9	20
ID719	M	10.9	20
ID11645	W	10.9	20
ID11644	W	11.0	20
ID506	M	11.0	20
ID564	M	11.0	20
ID11790	W	11.0	20
ID13181	W	11.0	20
ID11642	W	11.0	20
ID12707	W	11.0	20
ID12147	W	11.0	20
ID623	M	11.0	20
ID427	M	11.0	20
ID11643	W	11.0	20
ID557	M	11.0	20
ID12150	W	11.0	20
ID12166	W	11.0	20
ID421	M	11.0	20
ID766	M	11.0	20
ID11613	W	11.0	20
ID12641	W	11.0	20
ID398	M	11.0	20
ID12594	W	11.0	20
ID11876	W	11.0	20
ID537	M	11.0	20
ID521	M	11.0	20
ID12568	W	11.0	20
ID11780	W	11.0	20
ID456	M	11.0	20
ID800	M	11.0	20
ID13075	W	11.0	20
ID12672	W	11.0	20
ID368	M	11.0	20
ID11763	W	11.0	20
ID671	M	11.0	20
ID13401	W	11.0	20
ID11595	W	11.0	20
ID513	M	11.0	20
ID639	M	11.0	20
ID12024	W	11.0	20
ID11788	W	11.0	20
ID429	M	11.0	20
ID12487	W	11.0	20
ID12038	W	11.0	20
ID13018	W	11.0	20
ID12485	W	11.0	20
ID13012	W	11.0	20
ID568	M	11.0	20
ID808	M	11.0	20
ID607	M	11.0	20
ID12226	W	11.0	20
ID12227	W	11.0	20
ID12228	W	11.0	20
ID589	M	11.0	20
ID12233	W	11.0	20
ID708	M	11.0	20
ID608	M	11.0	20
ID11732	W	11.0	20
ID11646	W	11.0	20
ID12361	W	11.0	20
ID12353	W	11.0	20
ID12770	W	11.0	20
ID13223	W	11.0	20
ID12901	W	11.0	20
ID12351	W	11.0	20
ID12342	W	11.0	20
ID12320	W	11.0	20
ID12265	W	11.0	20
ID12827	W	11.0	20
ID12270	W	11.0	20
ID11675	W	11.0	20
ID594	M	11.0	20
ID12881	W	11.0	20
ID12223	W	11.0	20
ID12017	W	11.0	20
ID13183	W	11.0	20
ID12021	W	11.0	20
ID11723	W	11.0	20
ID11608	W	11.0	20
ID11724	W	11.0	20
ID12859	W	11.0	20
ID695	M	11.0	20
ID11725	W	11.0	20
ID12446	W	11.0	20
ID743	M	11.0	20
ID726	M	11.0	20
ID13354	W	11.0	20
ID11816	W	11.0	20
ID724	M	11.0	20
ID12014	W	11.0	20
ID12424	W	11.0	20
ID12866	W	11.0	20
ID12936	W	11.0	20
ID12951	W	11.0	20
ID577	M	11.0	20
ID11982	W	11.0	20
ID11851	W	11.1	20
ID522	M	11.1	20
ID13249	W	11.1	20
ID11988	W	11.1	20
ID13510	W	11.1	20
ID11877	W	11.1	20
ID451	M	11.1	20
ID11978	W	11.1	20
ID13256	W	11.1	20
ID13237	W	11.1	20
ID12060	W	11.1	20
ID11673	W	11.1	20
ID11883	W	11.1	20
ID11976	W	11.1	20
ID12023	W	11.1	20
ID13564	W	11.1	20
ID467	M	11.1	20
ID11912	W	11.1	20
ID13358	W	11.1	20
ID465	M	11.1	20
ID11908	W	11.1	20
ID498	M	11.1	20
ID12013	W	11.1	20
ID11935	W	11.1	20
ID13161	W	11.1	20
ID11936	W	11.1	20
ID13310	W	11.1	20
ID13305	W	11.1	20
ID13158	W	11.1	20
ID13157	W	11.1	20
ID12006	W	11.1	20
ID11895	W	11.1	20
ID515	M	11.1	20
ID11993	W	11.1	20
ID485	M	11.1	20
ID11990	W	11.1	20
ID11892	W	11.1	20
ID13415	W	11.1	20
ID12020	W	11.1	20
ID13065	W	11.1	20
ID12778	W	11.1	20
ID12277	W	11.1	20
ID12883	W	11.1	20
ID12885	W	11.1	20
ID731	M	11.1	20
ID12472	W	11.1	20
ID12903	W	11.1	20
ID632	M	11.1	20
ID12278	W	11.1	20
ID12905	W	11.1	20
ID12921	W	11.1	20
ID12394	W	11.1	20
ID12499	W	11.1	20
ID12922	W	11.1	20
ID12682	W	11.1	20
ID12206	W	11.1	20
ID11823	W	11.1	20
ID12494	W	11.1	20
ID12879	W	11.1	20
ID12855	W	11.1	20
ID601	M	11.1	20
ID12747	W	11.1	20
ID12406	W	11.1	20
ID12407	W	11.1	20
ID12377	W	11.1	20
ID388	M	11.1	20
ID710	M	11.1	20
ID619	M	11.1	20
ID12366	W	11.1	20
ID11747	W	11.1	20
ID702	M	11.1	20
ID12072	W	11.1	20
ID12787	W	11.1	20
ID12727	W	11.1	20
ID12438	W	11.1	20
ID12443	W	11.1	20
ID11753	W	11.1	20
ID12845	W	11.1	20
ID12666	W	11.1	20
ID12979	W	11.1	20
ID11761	W	11.1	20
ID13025	W	11.1	20
ID543	M	11.1	20
ID12646	W	11.1	20
ID11774	W	11.1	20
ID13063	W	11.1	20
ID650	M	11.1	20
ID12124	W	11.1	20
ID780	M	11.1	20
ID370	M	11.1	20
ID13092	W	11.1	20
ID538	M	11.1	20
ID12644	W	11.1	20
ID11702	W	11.1	20
ID13019	W	11.1	20
ID773	M	11.1	20
ID770	M	11.1	20
ID652	M	11.1	20
ID13011	W	11.1	20
ID13117	W	11.1	20
ID552	M	11.1	20
ID761	M	11.1	20
ID555	M	11.1	20
ID13107	W	11.1	20
ID657	M	11.1	20
ID655	M	11.1	20
ID12163	W	11.1	20
ID12170	W	11.1	20
ID12418	W	11.2	20
ID11875	W	11.2	20
ID13654	W	11.2	20
ID13308	W	11.2	20
ID443	M	11.2	20
ID13470	W	11.2	20
ID13332	W	11.2	20
ID12731	W	11.2	20
ID12741	W	11.2	20
ID11929	W	11.2	20
ID616	M	11.2	20
ID12603	W	11.2	20
ID12448	W	11.2	20
ID11934	W	11.2	20
ID13485	W	11.2	20
ID12545	W	11.2	20
ID13615	W	11.2	20
ID13362	W	11.2	20
ID13575	W	11.2	20
ID11785	W	11.2	20
ID12513	W	11.2	20
ID13398	W	11.2	20
ID12680	W	11.2	20
ID11896	W	11.2	20
ID12554	W	11.2	20
ID13393	W	11.2	20
ID13386	W	11.2	20
ID13424	W	11.2	20
ID13605	W	11.2	20
ID12474	W	11.2	20
ID12570	W	11.2	20
ID11791	W	11.2	20
ID11909	W	11.2	20
ID681	M	11.2	20
ID12578	W	11.2	20
ID12649	W	11.2	20
ID684	M	11.2	20
ID12703	W	11.2	20
ID12661	W	11.2	20
ID13512	W	11.2	20
ID690	M	11.2	20
ID12450	W	11.2	20
ID439	M	11.2	20
ID13360	W	11.2	20
ID12403	W	11.2	20
ID12075	W	11.2	20
ID13300	W	11.2	20
ID841	M	11.2	20
ID12236	W	11.2	20
ID12234	W	11.2	20
ID12222	W	11.2	20
ID13196	W	11.2	20
ID835	M	11.2	20
ID12928	W	11.2	20
ID575	M	11.2	20
ID12196	W	11.2	20
ID663	M	11.2	20
ID748	M	11.2	20
ID11722	W	11.2	20
ID758	M	11.2	20
ID11826	W	11.2	20
ID834	M	11.2	20
ID549	M	11.2	20
ID508	M	11.2	20
ID13114	W	11.2	20
ID11840	W	11.2	20
ID13132	W	11.2	20
ID536	M	11.2	20
ID13081	W	11.2	20
ID790	M	11.2	20
ID13301	W	11.2	20
ID13051	W	11.2	20
ID12117	W	11.2	20
ID784	M	11.2	20
ID13040	W	11.2	20
ID783	M	11.2	20
ID12128	W	11.2	20
ID509	M	11.2	20
ID13043	W	11.2	20
ID740	M	11.2	20
ID842	M	11.2	20
ID11818	W	11.2	20
ID11948	W	11.2	20
ID11853	W	11.2	20
ID12381	W	11.2	20
ID13293	W	11.2	20
ID11954	W	11.2	20
ID12373	W	11.2	20
ID13287	W	11.2	20
ID11958	W	11.2	20
ID12340	W	11.2	20
ID13700	W	11.2	20
ID13711	W	11.2	20
ID12788	W	11.2	20
ID11849	W	11.2	20
ID11970	W	11.2	20
ID12811	W	11.2	20
ID12822	W	11.2	20
ID12251	W	11.2	20
ID737	M	11.2	20
ID12896	W	11.2	20
ID12891	W	11.2	20
ID13233	W	11.2	20
ID13262	W	11.2	20
ID12882	W	11.2	20
ID493	M	11.2	20
ID418	M	11.2	20
ID12836	W	11.2	20
ID13258	W	11.2	20
ID382	M	11.2	20
ID11973	W	11.2	20
ID11735	W	11.2	20
ID12630	W	11.2	20
ID414	M	11.3	20
ID11805	W	11.3	20
ID397	M	11.3	20
ID11841	W	11.3	20
ID590	M	11.3	20
ID12863	W	11.3	20
ID679	M	11.3	20
ID13721	W	11.3	20
ID13717	W	11.3	20
ID12686	W	11.3	20
ID667	M	11.3	20
ID13269	W	11.3	20
ID12659	W	11.3	20
ID12658	W	11.3	20
ID13286	W	11.3	20
ID12624	W	11.3	20
ID12607	W	11.3	20
ID12597	W	11.3	20
ID12702	W	11.3	20
ID13695	W	11.3	20
ID13302	W	11.3	20
ID12561	W	11.3	20
ID13689	W	11.3	20
ID12552	W	11.3	20
ID12544	W	11.3	20
ID13679	W	11.3	20
ID13336	W	11.3	20
ID13663	W	11.3	20
ID12503	W	11.3	20
ID12468	W	11.3	20
ID13344	W	11.3	20
ID624	M	11.3	20
ID12585	W	11.3	20
ID13244	W	11.3	20
ID13727	W	11.3	20
ID13742	W	11.3	20
ID794	M	11.3	20
ID13102	W	11.3	20
ID13052	W	11.3	20
ID13033	W	11.3	20
ID13028	W	11.3	20
ID13987	W	11.3	20
ID774	M	11.3	20
ID13009	W	11.3	20
ID13006	W	11.3	20
ID12972	W	11.3	20
ID13134	W	11.3	20
ID12944	W	11.3	20
ID12935	W	11.3	20
ID738	M	11.3	20
ID735	M	11.3	20
ID13177	W	11.3	20
ID13777	W	11.3	20
ID12858	W	11.3	20
ID725	M	11.3	20
ID12837	W	11.3	20
ID13204	W	11.3	20
ID13760	W	11.3	20
ID844	M	11.3	20
ID12782	W	11.3	20
ID714	M	11.3	20
ID13224	W	11.3	20
ID12734	W	11.3	20
ID622	M	11.3	20
ID12442	W	11.3	20
ID13884	W	11.3	20
ID545	M	11.3	20
ID13480	W	11.3	20
ID12030	W	11.3	20
ID12243	W	11.3	20
ID13580	W	11.3	20
ID586	M	11.3	20
ID12207	W	11.3	20
ID576	M	11.3	20
ID12191	W	11.3	20
ID13455	W	11.3	20
ID13526	W	11.3	20
ID12139	W	11.3	20
ID12135	W	11.3	20
ID13407	W	11.3	20
ID12437	W	11.3	20
ID13533	W	11.3	20
ID12122	W	11.3	20
ID12116	W	11.3	20
ID13421	W	11.3	20
ID539	M	11.3	20
ID529	M	11.3	20
ID13436	W	11.3	20
ID13505	W	11.3	20
ID12273	W	11.3	20
ID13434	W	11.3	20
ID13612	W	11.3	20
ID471	M	11.3	20
ID464	M	11.3	20
ID12408	W	11.3	20
ID11927	W	11.3	20
ID11930	W	11.3	20
ID11931	W	11.3	20
ID13508	W	11.3	20
ID12350	W	11.3	20
ID478	M	11.3	20
ID604	M	11.3	20
ID13373	W	11.3	20
ID12305	W	11.3	20
ID12302	W	11.3	20
ID13494	W	11.3	20
ID13356	W	11.3	20
ID12289	W	11.3	20
ID12341	W	11.3	20
ID13620	W	11.3	20
ID13881	W	11.4	20
ID13175	W	11.4	20
ID13162	W	11.4	20
ID13446	W	11.4	20
ID818	M	11.4	20
ID826	M	11.4	20
ID13118	W	11.4	20
ID13834	W	11.4	20
ID819	M	11.4	20
ID13843	W	11.4	20
ID820	M	11.4	20
ID13481	W	11.4	20
ID13815	W	11.4	20
ID13127	W	11.4	20
ID13651	W	11.4	20
ID13193	W	11.4	20
ID13653	W	11.4	20
ID13364	W	11.4	20
ID13342	W	11.4	20
ID891	M	11.4	20
ID907	M	11.4	20
ID13608	W	11.4	20
ID13671	W	11.4	20
ID887	M	11.4	20
ID805	M	11.4	20
ID13692	W	11.4	20
ID13289	W	11.4	20
ID13375	W	11.4	20
ID13185	W	11.4	20
ID13589	W	11.4	20
ID13696	W	11.4	20
ID13697	W	11.4	20
ID928	M	11.4	20
ID13406	W	11.4	20
ID13724	W	11.4	20
ID13560	W	11.4	20
ID13410	W	11.4	20
ID846	M	11.4	20
ID932	M	11.4	20
ID13200	W	11.4	20
ID13542	W	11.4	20
ID13431	W	11.4	20
ID926	M	11.4	20
ID13677	W	11.4	20
ID455	M	11.4	20
ID13093	W	11.4	20
ID12279	W	11.4	20
ID11814	W	11.4	20
ID602	M	11.4	20
ID12383	W	11.4	20
ID12385	W	11.4	20
ID12386	W	11.4	20
ID12390	W	11.4	20
ID12402	W	11.4	20
ID12417	W	11.4	20
ID12444	W	11.4	20
ID12458	W	11.4	20
ID12466	W	11.4	20
ID12475	W	11.4	20
ID12489	W	11.4	20
ID12506	W	11.4	20
ID12517	W	11.4	20
ID12537	W	11.4	20
ID12248	W	11.4	20
ID12538	W	11.4	20
ID12241	W	11.4	20
ID550	M	11.4	20
ID469	M	11.4	20
ID11975	W	11.4	20
ID11984	W	11.4	20
ID11995	W	11.4	20
ID497	M	11.4	20
ID12008	W	11.4	20
ID12012	W	11.4	20
ID12022	W	11.4	20
ID11845	W	11.4	20
ID505	M	11.4	20
ID12046	W	11.4	20
ID12085	W	11.4	20
ID12114	W	11.4	20
ID12115	W	11.4	20
ID12125	W	11.4	20
ID11832	W	11.4	20
ID12131	W	11.4	20
ID12181	W	11.4	20
ID11783	W	11.4	20
ID11782	W	11.4	20
ID642	M	11.4	20
ID12869	W	11.4	20
ID730	M	11.4	20
ID12899	W	11.4	20
ID12906	W	11.4	20
ID744	M	11.4	20
ID12938	W	11.4	20
ID745	M	11.4	20
ID749	M	11.4	20
ID14072	W	11.4	20
ID753	M	11.4	20
ID12969	W	11.4	20
ID12986	W	11.4	20
ID12988	W	11.4	20
ID13036	W	11.4	20
ID13073	W	11.4	20
ID13080	W	11.4	20
ID13090	W	11.4	20
ID12864	W	11.4	20
ID11882	W	11.4	20
ID12835	W	11.4	20
ID12810	W	11.4	20
ID12563	W	11.4	20
ID647	M	11.4	20
ID12574	W	11.4	20
ID653	M	11.4	20
ID12634	W	11.4	20
ID12640	W	11.4	20
ID12654	W	11.4	20
ID12667	W	11.4	20
ID13914	W	11.4	20
ID14262	W	11.4	20
ID12694	W	11.4	20
ID14230	W	11.4	20
ID14229	W	11.4	20
ID14208	W	11.4	20
ID14174	W	11.4	20
ID12762	W	11.4	20
ID14145	W	11.4	20
ID14137	W	11.4	20
ID14260	W	11.4	20
ID13495	W	11.4	20
ID12587	W	11.5	20
ID11890	W	11.5	20
ID13795	W	11.5	20
ID13838	W	11.5	20
ID12695	W	11.5	20
ID12691	W	11.5	20
ID12689	W	11.5	20
ID799	M	11.5	20
ID13915	W	11.5	20
ID13920	W	11.5	20
ID13955	W	11.5	20
ID12655	W	11.5	20
ID12651	W	11.5	20
ID785	M	11.5	20
[truncated: 19,629 more rows]
