# Supplementary material for: KETOS: Clinical decision support and machine learning as a service – A training and deployment platform based on Docker, OMOP-CDM, and FHIR Web Services
Source: PLoS One. 2019 Oct 3;14(10):e0223010. doi: 10.1371/journal.pone.0223010 (PMC6776354; doi:10.1371/journal.pone.0223010)
Supplement: S1 File — ketos_metadata/metadata.json (json) model.ipynb (ipynb) prog (directory). (ZIP) [file pone.0223010.s001.zip › example_1_refInt/prog/data/input30-40.csv.anon.rand.csv]

ID9252	W	3.8	20
ID9255	W	4.4	20
ID9254	W	4.9	20
ID1	M	5.3	20
ID9253	W	5.4	20
ID2	M	5.4	20
ID9259	W	5.5	20
ID9264	W	5.5	20
ID5	M	5.6	20
ID9258	W	5.7	20
ID7	M	5.7	20
ID6	M	5.8	20
ID9257	W	5.9	20
ID9265	W	5.9	20
ID9283	W	6.0	20
ID9256	W	6.0	20
ID9271	W	6.0	20
ID9282	W	6.1	20
ID9268	W	6.2	20
ID9294	W	6.2	20
ID9291	W	6.2	20
ID9298	W	6.3	20
ID9280	W	6.3	20
ID9261	W	6.3	20
ID9270	W	6.4	20
ID8	M	6.4	20
ID9331	W	6.4	20
ID9289	W	6.4	20
ID9277	W	6.5	20
ID9304	W	6.5	20
ID9310	W	6.5	20
ID9324	W	6.5	20
ID9266	W	6.5	20
ID9334	W	6.5	20
ID9306	W	6.6	20
ID9362	W	6.6	20
ID9262	W	6.6	20
ID9319	W	6.6	20
ID9272	W	6.6	20
ID9276	W	6.7	20
ID9325	W	6.7	20
ID9287	W	6.7	20
ID9260	W	6.7	20
ID9285	W	6.7	20
ID9278	W	6.7	20
ID9273	W	6.8	20
ID9392	W	6.8	20
ID9359	W	6.8	20
ID9376	W	6.8	20
ID9340	W	6.8	20
ID19	M	6.8	20
ID9313	W	6.8	20
ID9367	W	6.8	20
ID9308	W	6.8	20
ID9369	W	6.8	20
ID9288	W	6.8	20
ID9281	W	6.8	20
ID9347	W	6.8	20
ID3	M	6.9	20
ID9372	W	6.9	20
ID9395	W	6.9	20
ID9344	W	6.9	20
ID9383	W	6.9	20
ID9293	W	6.9	20
ID9326	W	6.9	20
ID9318	W	6.9	20
ID9384	W	7.0	20
ID9296	W	7.0	20
ID9375	W	7.0	20
ID9263	W	7.0	20
ID9371	W	7.0	20
ID9269	W	7.0	20
ID9295	W	7.0	20
ID9407	W	7.0	20
ID9355	W	7.0	20
ID31	M	7.0	20
ID9279	W	7.1	20
ID9396	W	7.1	20
ID9428	W	7.1	20
ID9299	W	7.1	20
ID37	M	7.1	20
ID9292	W	7.1	20
ID9349	W	7.1	20
ID9408	W	7.2	20
ID9464	W	7.2	20
ID9336	W	7.2	20
ID9472	W	7.2	20
ID9459	W	7.2	20
ID9410	W	7.2	20
ID9335	W	7.2	20
ID9450	W	7.2	20
ID9456	W	7.2	20
ID9317	W	7.2	20
ID9358	W	7.2	20
ID9338	W	7.2	20
ID9449	W	7.3	20
ID9444	W	7.3	20
ID21	M	7.3	20
ID9477	W	7.3	20
ID9502	W	7.3	20
ID9393	W	7.3	20
ID29	M	7.3	20
ID9307	W	7.3	20
ID9366	W	7.3	20
ID9314	W	7.3	20
ID9509	W	7.4	20
ID9495	W	7.4	20
ID9390	W	7.4	20
ID15	M	7.4	20
ID9507	W	7.4	20
ID9386	W	7.4	20
ID9380	W	7.4	20
ID9305	W	7.4	20
ID9339	W	7.4	20
ID9505	W	7.4	20
ID9346	W	7.5	20
ID11	M	7.5	20
ID9421	W	7.5	20
ID9438	W	7.5	20
ID9402	W	7.5	20
ID9489	W	7.5	20
ID9274	W	7.5	20
ID9275	W	7.5	20
ID9328	W	7.5	20
ID9323	W	7.5	20
ID9354	W	7.5	20
ID10	M	7.5	20
ID9316	W	7.5	20
ID9356	W	7.5	20
ID9545	W	7.5	20
ID4	M	7.6	20
ID9536	W	7.6	20
ID9360	W	7.6	20
ID9401	W	7.6	20
ID9345	W	7.6	20
ID9448	W	7.6	20
ID9515	W	7.6	20
ID9512	W	7.6	20
ID9462	W	7.6	20
ID9284	W	7.6	20
ID17	M	7.6	20
ID9374	W	7.6	20
ID9486	W	7.6	20
ID9297	W	7.6	20
ID9286	W	7.6	20
ID9365	W	7.6	20
ID9473	W	7.6	20
ID9433	W	7.6	20
ID9322	W	7.6	20
ID9387	W	7.7	20
ID9290	W	7.7	20
ID9585	W	7.7	20
ID9558	W	7.7	20
ID9598	W	7.7	20
ID9422	W	7.7	20
ID9548	W	7.7	20
ID9370	W	7.7	20
ID9315	W	7.7	20
ID9492	W	7.7	20
ID46	M	7.7	20
ID9567	W	7.7	20
ID9488	W	7.7	20
ID9504	W	7.7	20
ID9519	W	7.7	20
ID55	M	7.8	20
ID9514	W	7.8	20
ID9442	W	7.8	20
ID9572	W	7.8	20
ID48	M	7.8	20
ID32	M	7.8	20
ID13	M	7.8	20
ID9341	W	7.8	20
ID9301	W	7.8	20
ID9443	W	7.8	20
ID9522	W	7.8	20
ID30	M	7.8	20
ID59	M	7.8	20
ID9329	W	7.8	20
ID9607	W	7.8	20
ID9426	W	7.8	20
ID9385	W	7.8	20
ID9357	W	7.8	20
ID9453	W	7.9	20
ID9581	W	7.9	20
ID9594	W	7.9	20
ID9500	W	7.9	20
ID9584	W	7.9	20
ID40	M	7.9	20
ID20	M	7.9	20
ID12	M	7.9	20
ID9549	W	7.9	20
ID9352	W	7.9	20
ID9312	W	7.9	20
ID9351	W	7.9	20
ID27	M	7.9	20
ID9368	W	7.9	20
ID9337	W	7.9	20
ID9619	W	7.9	20
ID9373	W	7.9	20
ID9404	W	7.9	20
ID9403	W	7.9	20
ID35	M	7.9	20
ID9465	W	8.0	20
ID14	M	8.0	20
ID53	M	8.0	20
ID24	M	8.0	20
ID9303	W	8.0	20
ID9350	W	8.0	20
ID9381	W	8.0	20
ID9327	W	8.0	20
ID9496	W	8.0	20
ID9364	W	8.0	20
ID9493	W	8.0	20
ID95	M	8.0	20
ID67	M	8.0	20
ID9483	W	8.1	20
ID9487	W	8.1	20
ID9469	W	8.1	20
ID9382	W	8.1	20
ID9636	W	8.1	20
ID9578	W	8.1	20
ID9343	W	8.1	20
ID9432	W	8.1	20
ID76	M	8.1	20
ID9425	W	8.1	20
ID9423	W	8.1	20
ID9417	W	8.1	20
ID9441	W	8.1	20
ID9544	W	8.1	20
ID9678	W	8.1	20
ID9399	W	8.1	20
ID9565	W	8.1	20
ID9680	W	8.1	20
ID9722	W	8.1	20
ID9568	W	8.1	20
ID9468	W	8.2	20
ID9420	W	8.2	20
ID91	M	8.2	20
ID9531	W	8.2	20
ID60	M	8.2	20
ID90	M	8.2	20
ID89	M	8.2	20
ID9377	W	8.2	20
ID9342	W	8.2	20
ID9311	W	8.2	20
ID9532	W	8.2	20
ID9593	W	8.2	20
ID25	M	8.2	20
ID9730	W	8.2	20
ID9461	W	8.2	20
ID9418	W	8.2	20
ID9363	W	8.2	20
ID9411	W	8.2	20
ID9809	W	8.2	20
ID9625	W	8.2	20
ID9717	W	8.2	20
ID9586	W	8.2	20
ID9806	W	8.2	20
ID9624	W	8.2	20
ID45	M	8.2	20
ID9398	W	8.2	20
ID9494	W	8.2	20
ID9614	W	8.2	20
ID9785	W	8.2	20
ID9703	W	8.2	20
ID9753	W	8.2	20
ID9321	W	8.3	20
ID9348	W	8.3	20
ID9613	W	8.3	20
ID9439	W	8.3	20
ID9637	W	8.3	20
ID9862	W	8.3	20
ID9482	W	8.3	20
ID9490	W	8.3	20
ID9388	W	8.3	20
ID9648	W	8.3	20
ID9758	W	8.3	20
ID9378	W	8.3	20
ID9736	W	8.3	20
ID92	M	8.3	20
ID9776	W	8.3	20
ID9606	W	8.3	20
ID39	M	8.3	20
ID9815	W	8.3	20
ID9766	W	8.3	20
ID9416	W	8.3	20
ID9595	W	8.4	20
ID9591	W	8.4	20
ID9582	W	8.4	20
ID9560	W	8.4	20
ID9485	W	8.4	20
ID9609	W	8.4	20
ID9447	W	8.4	20
ID9610	W	8.4	20
ID9436	W	8.4	20
ID9829	W	8.4	20
ID9413	W	8.4	20
ID9673	W	8.4	20
ID9682	W	8.4	20
ID9683	W	8.4	20
ID9397	W	8.4	20
ID9693	W	8.4	20
ID9726	W	8.4	20
ID9389	W	8.4	20
ID9934	W	8.4	20
ID9765	W	8.4	20
ID9770	W	8.4	20
ID9777	W	8.4	20
ID9797	W	8.4	20
ID9906	W	8.4	20
ID9665	W	8.4	20
ID9677	W	8.4	20
ID9668	W	8.4	20
ID54	M	8.4	20
ID16	M	8.4	20
ID56	M	8.4	20
ID52	M	8.4	20
ID9333	W	8.4	20
ID71	M	8.4	20
ID64	M	8.4	20
ID9590	W	8.5	20
ID9429	W	8.5	20
ID38	M	8.5	20
ID9574	W	8.5	20
ID9763	W	8.5	20
ID10019	W	8.5	20
ID9556	W	8.5	20
ID50	M	8.5	20
ID93	M	8.5	20
ID9764	W	8.5	20
ID10010	W	8.5	20
ID9649	W	8.5	20
ID9800	W	8.5	20
ID9780	W	8.5	20
ID9950	W	8.5	20
ID9475	W	8.5	20
ID9476	W	8.5	20
ID10006	W	8.5	20
ID10004	W	8.5	20
ID9541	W	8.5	20
ID9484	W	8.5	20
ID9742	W	8.5	20
ID68	M	8.5	20
ID9740	W	8.5	20
ID9691	W	8.5	20
ID9728	W	8.5	20
ID9497	W	8.5	20
ID9694	W	8.5	20
ID65	M	8.5	20
ID9546	W	8.5	20
ID9400	W	8.5	20
ID9700	W	8.5	20
ID9844	W	8.5	20
ID9853	W	8.5	20
ID9859	W	8.5	20
ID9933	W	8.5	20
ID9603	W	8.5	20
ID28	M	8.5	20
ID78	M	8.5	20
ID9908	W	8.5	20
ID9685	W	8.6	20
ID9434	W	8.6	20
ID9951	W	8.6	20
ID23	M	8.6	20
ID9787	W	8.6	20
ID9573	W	8.6	20
ID9540	W	8.6	20
ID9826	W	8.6	20
ID9732	W	8.6	20
ID9451	W	8.6	20
ID9910	W	8.6	20
ID9454	W	8.6	20
ID10040	W	8.6	20
ID113	M	8.6	20
ID9914	W	8.6	20
ID9955	W	8.6	20
ID9901	W	8.6	20
ID86	M	8.6	20
ID10020	W	8.6	20
ID9602	W	8.6	20
ID9820	W	8.6	20
ID120	M	8.6	20
ID9525	W	8.6	20
ID9932	W	8.6	20
ID9729	W	8.6	20
ID63	M	8.6	20
ID9663	W	8.6	20
ID9419	W	8.6	20
ID9946	W	8.6	20
ID10049	W	8.6	20
ID9498	W	8.6	20
ID9361	W	8.6	20
ID9424	W	8.6	20
ID9801	W	8.6	20
ID131	M	8.6	20
ID9873	W	8.7	20
ID9702	W	8.7	20
ID9896	W	8.7	20
ID9471	W	8.7	20
ID9697	W	8.7	20
ID26	M	8.7	20
ID9645	W	8.7	20
ID9634	W	8.7	20
ID9688	W	8.7	20
ID9995	W	8.7	20
ID9527	W	8.7	20
ID10052	W	8.7	20
ID9902	W	8.7	20
ID9863	W	8.7	20
ID10141	W	8.7	20
ID109	M	8.7	20
ID10012	W	8.7	20
ID9798	W	8.7	20
ID9577	W	8.7	20
ID9605	W	8.7	20
ID10075	W	8.7	20
ID10034	W	8.7	20
ID9805	W	8.7	20
ID10058	W	8.7	20
ID99	M	8.7	20
ID9659	W	8.7	20
ID9596	W	8.7	20
ID9816	W	8.7	20
ID9652	W	8.7	20
ID9936	W	8.7	20
ID77	M	8.7	20
ID9810	W	8.7	20
ID10120	W	8.7	20
ID9889	W	8.7	20
ID10184	W	8.7	20
ID9926	W	8.7	20
ID9771	W	8.7	20
ID10083	W	8.7	20
ID10061	W	8.7	20
ID107	M	8.7	20
ID110	M	8.7	20
ID9957	W	8.7	20
ID9669	W	8.8	20
ID10008	W	8.8	20
ID9633	W	8.8	20
ID9608	W	8.8	20
ID10064	W	8.8	20
ID9640	W	8.8	20
ID9564	W	8.8	20
ID84	M	8.8	20
ID9538	W	8.8	20
ID10068	W	8.8	20
ID9571	W	8.8	20
ID9670	W	8.8	20
ID9689	W	8.8	20
ID9575	W	8.8	20
ID9662	W	8.8	20
ID88	M	8.8	20
ID9985	W	8.8	20
ID10179	W	8.8	20
ID9974	W	8.8	20
ID9761	W	8.8	20
ID10158	W	8.8	20
ID10173	W	8.8	20
ID9445	W	8.8	20
ID10001	W	8.8	20
ID9786	W	8.8	20
ID9481	W	8.8	20
ID9430	W	8.8	20
ID34	M	8.8	20
ID9414	W	8.8	20
ID9406	W	8.8	20
ID10255	W	8.8	20
ID9927	W	8.8	20
ID9912	W	8.8	20
ID9871	W	8.8	20
ID9948	W	8.8	20
ID9747	W	8.8	20
ID10041	W	8.8	20
ID10145	W	8.8	20
ID9709	W	8.8	20
ID9739	W	8.8	20
ID9704	W	8.8	20
ID9714	W	8.8	20
ID10025	W	8.9	20
ID9814	W	8.9	20
ID9660	W	8.9	20
ID9811	W	8.9	20
ID10147	W	8.9	20
ID75	M	8.9	20
ID9666	W	8.9	20
ID9427	W	8.9	20
ID9996	W	8.9	20
ID10077	W	8.9	20
ID9524	W	8.9	20
ID94	M	8.9	20
ID9940	W	8.9	20
ID10240	W	8.9	20
ID9706	W	8.9	20
ID9828	W	8.9	20
ID10259	W	8.9	20
ID9841	W	8.9	20
ID9855	W	8.9	20
ID9857	W	8.9	20
ID10344	W	8.9	20
ID9698	W	8.9	20
ID10314	W	8.9	20
ID9631	W	8.9	20
ID33	M	8.9	20
ID10002	W	8.9	20
ID10070	W	8.9	20
ID9491	W	8.9	20
ID9628	W	8.9	20
ID9547	W	8.9	20
ID9466	W	8.9	20
ID9463	W	8.9	20
ID10086	W	8.9	20
ID10167	W	8.9	20
ID9559	W	8.9	20
ID9534	W	8.9	20
ID9752	W	8.9	20
ID10007	W	8.9	20
ID43	M	8.9	20
ID42	M	8.9	20
ID9984	W	8.9	20
ID9731	W	8.9	20
ID9529	W	8.9	20
ID9869	W	9.0	20
ID9893	W	9.0	20
ID9846	W	9.0	20
ID9978	W	9.0	20
ID9882	W	9.0	20
ID69	M	9.0	20
ID9856	W	9.0	20
ID9632	W	9.0	20
ID9921	W	9.0	20
ID9687	W	9.0	20
ID9866	W	9.0	20
ID9788	W	9.0	20
ID9928	W	9.0	20
ID41	M	9.0	20
ID9778	W	9.0	20
ID9803	W	9.0	20
ID36	M	9.0	20
ID10016	W	9.0	20
ID74	M	9.0	20
ID9695	W	9.0	20
ID9661	W	9.0	20
ID9690	W	9.0	20
ID9674	W	9.0	20
ID9958	W	9.0	20
ID9938	W	9.0	20
ID9792	W	9.0	20
ID9968	W	9.0	20
ID66	M	9.0	20
ID9699	W	9.0	20
ID10317	W	9.0	20
ID10066	W	9.0	20
ID108	M	9.0	20
ID9511	W	9.0	20
ID9588	W	9.0	20
ID10067	W	9.0	20
ID9455	W	9.0	20
ID9551	W	9.0	20
ID9458	W	9.0	20
ID10089	W	9.0	20
ID10198	W	9.0	20
ID10281	W	9.0	20
ID10091	W	9.0	20
ID10339	W	9.0	20
ID156	M	9.0	20
ID9431	W	9.0	20
ID10101	W	9.0	20
ID10155	W	9.0	20
ID10425	W	9.0	20
ID135	M	9.0	20
ID9526	W	9.0	20
ID9479	W	9.0	20
ID82	M	9.0	20
ID9620	W	9.0	20
ID10324	W	9.0	20
ID10411	W	9.0	20
ID10150	W	9.0	20
ID97	M	9.0	20
ID10439	W	9.0	20
ID10219	W	9.1	20
ID121	M	9.1	20
ID9516	W	9.1	20
ID9518	W	9.1	20
ID119	M	9.1	20
ID125	M	9.1	20
ID10213	W	9.1	20
ID9480	W	9.1	20
ID10207	W	9.1	20
ID9750	W	9.1	20
ID141	M	9.1	20
ID9474	W	9.1	20
ID9467	W	9.1	20
ID61	M	9.1	20
ID9723	W	9.1	20
ID10171	W	9.1	20
ID9508	W	9.1	20
ID9721	W	9.1	20
ID9503	W	9.1	20
ID167	M	9.1	20
ID10480	W	9.1	20
ID10466	W	9.1	20
ID10546	W	9.1	20
ID10112	W	9.1	20
ID9711	W	9.1	20
ID9720	W	9.1	20
ID9942	W	9.1	20
ID148	M	9.1	20
ID9980	W	9.1	20
ID9611	W	9.1	20
ID10038	W	9.1	20
ID10063	W	9.1	20
ID10614	W	9.1	20
ID10030	W	9.1	20
ID9860	W	9.1	20
ID10283	W	9.1	20
ID10056	W	9.1	20
ID9868	W	9.1	20
ID10628	W	9.1	20
ID9600	W	9.1	20
ID9922	W	9.1	20
ID9865	W	9.1	20
ID10362	W	9.1	20
ID9561	W	9.1	20
ID9937	W	9.1	20
ID9907	W	9.1	20
ID10243	W	9.1	20
ID10390	W	9.1	20
ID10257	W	9.1	20
ID9884	W	9.1	20
ID9961	W	9.2	20
ID10156	W	9.2	20
ID9975	W	9.2	20
ID10310	W	9.2	20
ID9470	W	9.2	20
ID10325	W	9.2	20
ID10510	W	9.2	20
ID10300	W	9.2	20
ID9749	W	9.2	20
ID9757	W	9.2	20
ID9913	W	9.2	20
ID10288	W	9.2	20
ID9930	W	9.2	20
ID10270	W	9.2	20
ID9838	W	9.2	20
ID10365	W	9.2	20
ID10216	W	9.2	20
ID9804	W	9.2	20
ID10361	W	9.2	20
ID10352	W	9.2	20
ID10360	W	9.2	20
ID9916	W	9.2	20
ID9794	W	9.2	20
ID10282	W	9.2	20
ID10355	W	9.2	20
ID10237	W	9.2	20
ID10759	W	9.2	20
ID10287	W	9.2	20
ID10684	W	9.2	20
ID10239	W	9.2	20
ID9622	W	9.2	20
ID9743	W	9.2	20
ID9616	W	9.2	20
ID9990	W	9.2	20
ID10003	W	9.2	20
ID10615	W	9.2	20
ID116	M	9.2	20
ID9530	W	9.2	20
ID10619	W	9.2	20
ID9988	W	9.2	20
ID10135	W	9.2	20
ID58	M	9.2	20
ID112	M	9.2	20
ID10526	W	9.2	20
ID9506	W	9.2	20
ID9997	W	9.2	20
ID9707	W	9.2	20
ID9517	W	9.2	20
ID9623	W	9.2	20
ID10590	W	9.2	20
ID10127	W	9.2	20
ID10144	W	9.2	20
ID9589	W	9.2	20
ID9604	W	9.2	20
ID9566	W	9.2	20
ID9523	W	9.2	20
ID9650	W	9.2	20
ID115	M	9.3	20
ID10234	W	9.3	20
ID10235	W	9.3	20
ID9601	W	9.3	20
ID10674	W	9.3	20
ID10350	W	9.3	20
ID10617	W	9.3	20
ID10105	W	9.3	20
ID10601	W	9.3	20
ID9580	W	9.3	20
ID10080	W	9.3	20
ID10858	W	9.3	20
ID9658	W	9.3	20
ID10088	W	9.3	20
ID9552	W	9.3	20
ID10889	W	9.3	20
ID9830	W	9.3	20
ID10385	W	9.3	20
ID10031	W	9.3	20
ID10558	W	9.3	20
ID10246	W	9.3	20
ID10676	W	9.3	20
ID9823	W	9.3	20
ID9686	W	9.3	20
ID9513	W	9.3	20
ID9708	W	9.3	20
ID9802	W	9.3	20
ID9510	W	9.3	20
ID10496	W	9.3	20
ID47	M	9.3	20
ID9967	W	9.3	20
ID10500	W	9.3	20
ID79	M	9.3	20
ID9885	W	9.3	20
ID10515	W	9.3	20
ID9987	W	9.3	20
ID57	M	9.3	20
ID10311	W	9.3	20
ID10819	W	9.3	20
ID10613	W	9.3	20
ID9751	W	9.3	20
ID9741	W	9.3	20
ID9991	W	9.3	20
ID10787	W	9.3	20
ID130	M	9.3	20
ID10174	W	9.3	20
ID102	M	9.3	20
ID10298	W	9.3	20
ID9795	W	9.3	20
ID180	M	9.3	20
ID9713	W	9.3	20
ID9993	W	9.3	20
ID10479	W	9.3	20
ID9638	W	9.3	20
ID10833	W	9.3	20
ID168	M	9.3	20
ID10642	W	9.3	20
ID9779	W	9.3	20
ID10180	W	9.3	20
ID10280	W	9.3	20
ID10335	W	9.4	20
ID10065	W	9.4	20
ID9905	W	9.4	20
ID10054	W	9.4	20
ID10304	W	9.4	20
ID9890	W	9.4	20
ID10046	W	9.4	20
ID10409	W	9.4	20
ID9925	W	9.4	20
ID10152	W	9.4	20
ID10646	W	9.4	20
ID10514	W	9.4	20
ID9986	W	9.4	20
ID10509	W	9.4	20
ID9970	W	9.4	20
ID10644	W	9.4	20
ID10660	W	9.4	20
ID10481	W	9.4	20
ID10670	W	9.4	20
ID10530	W	9.4	20
ID10188	W	9.4	20
ID10190	W	9.4	20
ID10194	W	9.4	20
ID10432	W	9.4	20
ID9944	W	9.4	20
ID10422	W	9.4	20
ID9983	W	9.4	20
ID10106	W	9.4	20
ID10407	W	9.4	20
ID10405	W	9.4	20
ID10098	W	9.4	20
ID10579	W	9.4	20
ID10273	W	9.4	20
ID10085	W	9.4	20
ID10358	W	9.4	20
ID10612	W	9.4	20
ID9835	W	9.4	20
ID9692	W	9.4	20
ID9576	W	9.4	20
ID9842	W	9.4	20
ID9762	W	9.4	20
ID179	M	9.4	20
ID9833	W	9.4	20
ID178	M	9.4	20
ID10766	W	9.4	20
ID9769	W	9.4	20
ID10960	W	9.4	20
ID9543	W	9.4	20
ID9772	W	9.4	20
ID10749	W	9.4	20
ID9542	W	9.4	20
ID128	M	9.4	20
ID9807	W	9.4	20
ID9539	W	9.4	20
ID9799	W	9.4	20
ID11080	W	9.4	20
ID9537	W	9.4	20
ID85	M	9.4	20
ID9854	W	9.4	20
ID117	M	9.4	20
ID9656	W	9.4	20
ID10885	W	9.4	20
ID9642	W	9.4	20
ID10718	W	9.4	20
ID10851	W	9.4	20
ID9878	W	9.4	20
ID9719	W	9.4	20
ID9672	W	9.4	20
ID10821	W	9.4	20
ID9867	W	9.4	20
ID9671	W	9.4	20
ID10315	W	9.5	20
ID10573	W	9.5	20
ID9675	W	9.5	20
ID10096	W	9.5	20
ID10807	W	9.5	20
ID10576	W	9.5	20
ID10093	W	9.5	20
ID10011	W	9.5	20
ID10021	W	9.5	20
ID10057	W	9.5	20
ID9644	W	9.5	20
ID9626	W	9.5	20
ID10044	W	9.5	20
ID9557	W	9.5	20
ID10084	W	9.5	20
ID9569	W	9.5	20
ID11040	W	9.5	20
ID10047	W	9.5	20
ID9533	W	9.5	20
ID11065	W	9.5	20
ID11055	W	9.5	20
ID9599	W	9.5	20
ID83	M	9.5	20
ID9612	W	9.5	20
ID10078	W	9.5	20
ID10104	W	9.5	20
ID10117	W	9.5	20
ID11212	W	9.5	20
ID10921	W	9.5	20
ID11219	W	9.5	20
ID10245	W	9.5	20
ID10395	W	9.5	20
ID10389	W	9.5	20
ID10896	W	9.5	20
ID10387	W	9.5	20
ID10383	W	9.5	20
ID10367	W	9.5	20
ID10357	W	9.5	20
ID10284	W	9.5	20
ID10842	W	9.5	20
ID10831	W	9.5	20
ID10332	W	9.5	20
ID10824	W	9.5	20
ID10323	W	9.5	20
ID10930	W	9.5	20
ID10415	W	9.5	20
ID10932	W	9.5	20
ID11202	W	9.5	20
ID10556	W	9.5	20
ID10124	W	9.5	20
ID9679	W	9.5	20
ID10159	W	9.5	20
ID10502	W	9.5	20
ID11137	W	9.5	20
ID10978	W	9.5	20
ID10494	W	9.5	20
ID10561	W	9.5	20
ID11141	W	9.5	20
ID10471	W	9.5	20
ID10951	W	9.5	20
ID10202	W	9.5	20
ID10205	W	9.5	20
ID10453	W	9.5	20
ID10445	W	9.5	20
ID10217	W	9.5	20
ID192	M	9.5	20
ID10185	W	9.5	20
ID11087	W	9.5	20
ID10816	W	9.5	20
ID10668	W	9.5	20
ID10736	W	9.5	20
ID9845	W	9.5	20
ID9832	W	9.5	20
ID10782	W	9.5	20
ID9827	W	9.5	20
ID10681	W	9.5	20
ID9755	W	9.5	20
ID10690	W	9.5	20
ID10691	W	9.5	20
ID9931	W	9.5	20
ID10655	W	9.5	20
ID9992	W	9.5	20
ID9716	W	9.5	20
ID10748	W	9.5	20
ID10669	W	9.5	20
ID9953	W	9.5	20
ID9701	W	9.5	20
ID10754	W	9.5	20
ID9812	W	9.5	20
ID10507	W	9.6	20
ID10470	W	9.6	20
ID177	M	9.6	20
ID10123	W	9.6	20
ID10742	W	9.6	20
ID9947	W	9.6	20
ID10750	W	9.6	20
ID11173	W	9.6	20
ID11159	W	9.6	20
ID10672	W	9.6	20
ID10483	W	9.6	20
ID11155	W	9.6	20
ID10967	W	9.6	20
ID10486	W	9.6	20
ID10487	W	9.6	20
ID10169	W	9.6	20
ID9821	W	9.6	20
ID10140	W	9.6	20
ID10164	W	9.6	20
ID11133	W	9.6	20
ID10803	W	9.6	20
ID9818	W	9.6	20
ID10995	W	9.6	20
ID10994	W	9.6	20
ID10516	W	9.6	20
ID10191	W	9.6	20
ID9681	W	9.6	20
ID10812	W	9.6	20
ID10264	W	9.6	20
ID10379	W	9.6	20
ID10709	W	9.6	20
ID11248	W	9.6	20
ID10857	W	9.6	20
ID10855	W	9.6	20
ID10850	W	9.6	20
ID10698	W	9.6	20
ID10292	W	9.6	20
ID10299	W	9.6	20
ID10834	W	9.6	20
ID9892	W	9.6	20
ID10822	W	9.6	20
ID11431	W	9.6	20
ID10321	W	9.6	20
ID10694	W	9.6	20
ID10192	W	9.6	20
ID10262	W	9.6	20
ID10714	W	9.6	20
ID10199	W	9.6	20
ID10567	W	9.6	20
ID10678	W	9.6	20
ID11199	W	9.6	20
ID10218	W	9.6	20
ID10423	W	9.6	20
ID9851	W	9.6	20
ID10418	W	9.6	20
ID10920	W	9.6	20
ID9909	W	9.6	20
ID10401	W	9.6	20
ID9872	W	9.6	20
ID11223	W	9.6	20
ID11226	W	9.6	20
ID10258	W	9.6	20
ID11441	W	9.6	20
ID10204	W	9.6	20
ID10501	W	9.6	20
ID10055	W	9.6	20
ID10035	W	9.6	20
ID10793	W	9.6	20
ID11072	W	9.6	20
ID9553	W	9.6	20
ID9579	W	9.6	20
ID11353	W	9.6	20
ID9715	W	9.6	20
ID10023	W	9.6	20
ID9727	W	9.6	20
ID10024	W	9.6	20
ID9657	W	9.6	20
ID9725	W	9.6	20
ID9756	W	9.6	20
ID9653	W	9.6	20
ID10037	W	9.6	20
ID9735	W	9.6	20
ID9587	W	9.6	20
ID11078	W	9.6	20
ID9618	W	9.6	20
ID10632	W	9.6	20
ID11046	W	9.6	20
ID10611	W	9.6	20
ID9738	W	9.6	20
ID11350	W	9.6	20
ID11049	W	9.6	20
ID10013	W	9.6	20
ID9960	W	9.6	20
ID9705	W	9.6	20
ID9615	W	9.7	20
ID10214	W	9.7	20
ID10413	W	9.7	20
ID10196	W	9.7	20
ID10925	W	9.7	20
ID10408	W	9.7	20
ID11409	W	9.7	20
ID10778	W	9.7	20
ID11402	W	9.7	20
ID10455	W	9.7	20
ID11355	W	9.7	20
ID9627	W	9.7	20
ID10222	W	9.7	20
ID10221	W	9.7	20
ID10947	W	9.7	20
ID11201	W	9.7	20
ID11445	W	9.7	20
ID11390	W	9.7	20
ID11047	W	9.7	20
ID11310	W	9.7	20
ID10036	W	9.7	20
ID10100	W	9.7	20
ID9646	W	9.7	20
ID10818	W	9.7	20
ID11487	W	9.7	20
ID10701	W	9.7	20
ID70	M	9.7	20
ID10307	W	9.7	20
ID9676	W	9.7	20
ID11484	W	9.7	20
ID11282	W	9.7	20
ID10338	W	9.7	20
ID10351	W	9.7	20
ID10843	W	9.7	20
ID10844	W	9.7	20
ID10845	W	9.7	20
ID10014	W	9.7	20
ID9880	W	9.7	20
ID9898	W	9.7	20
ID10854	W	9.7	20
ID11220	W	9.7	20
ID10808	W	9.7	20
ID9651	W	9.7	20
ID10955	W	9.7	20
ID9655	W	9.7	20
ID11233	W	9.7	20
ID11215	W	9.7	20
ID10029	W	9.7	20
ID9900	W	9.7	20
ID11239	W	9.7	20
ID10879	W	9.7	20
ID11269	W	9.7	20
ID11438	W	9.7	20
ID11322	W	9.7	20
ID10382	W	9.7	20
ID11411	W	9.7	20
ID81	M	9.7	20
ID9745	W	9.7	20
ID10593	W	9.7	20
ID10773	W	9.7	20
ID11109	W	9.7	20
ID11107	W	9.7	20
ID9971	W	9.7	20
ID10151	W	9.7	20
ID10149	W	9.7	20
ID10677	W	9.7	20
ID10146	W	9.7	20
ID11096	W	9.7	20
ID10513	W	9.7	20
ID11007	W	9.7	20
ID139	M	9.7	20
ID10650	W	9.7	20
ID10139	W	9.7	20
ID11084	W	9.7	20
ID11017	W	9.7	20
ID11018	W	9.7	20
ID11453	W	9.7	20
ID11378	W	9.7	20
ID10663	W	9.7	20
ID11028	W	9.7	20
ID11373	W	9.7	20
ID10664	W	9.7	20
ID10113	W	9.7	20
ID9887	W	9.7	20
ID10103	W	9.7	20
ID10760	W	9.7	20
ID11008	W	9.7	20
ID10594	W	9.7	20
ID9888	W	9.7	20
ID11044	W	9.7	20
ID9822	W	9.7	20
ID10475	W	9.7	20
ID9597	W	9.7	20
ID11527	W	9.7	20
ID11176	W	9.7	20
ID87	M	9.7	20
ID10186	W	9.7	20
ID11175	W	9.7	20
ID9748	W	9.7	20
ID11570	W	9.8	20
ID11690	W	9.8	20
ID11702	W	9.8	20
ID11597	W	9.8	20
ID11600	W	9.8	20
ID11544	W	9.8	20
ID11177	W	9.8	20
ID10853	W	9.8	20
ID10549	W	9.8	20
ID10349	W	9.8	20
ID10348	W	9.8	20
ID10420	W	9.8	20
ID11674	W	9.8	20
ID11683	W	9.8	20
ID11557	W	9.8	20
ID11472	W	9.8	20
ID10462	W	9.8	20
ID10666	W	9.8	20
ID10823	W	9.8	20
ID10757	W	9.8	20
ID10699	W	9.8	20
ID10565	W	9.8	20
ID11425	W	9.8	20
ID10333	W	9.8	20
ID10563	W	9.8	20
ID11870	W	9.8	20
ID11284	W	9.8	20
ID11545	W	9.8	20
ID11501	W	9.8	20
ID10838	W	9.8	20
ID11281	W	9.8	20
ID11860	W	9.8	20
ID10862	W	9.8	20
ID10534	W	9.8	20
ID10745	W	9.8	20
ID11531	W	9.8	20
ID11124	W	9.8	20
ID11454	W	9.8	20
ID10993	W	9.8	20
ID10723	W	9.8	20
ID11062	W	9.8	20
ID11539	W	9.8	20
ID10505	W	9.8	20
ID10926	W	9.8	20
ID10433	W	9.8	20
ID10729	W	9.8	20
ID10597	W	9.8	20
ID11643	W	9.8	20
ID11210	W	9.8	20
ID10914	W	9.8	20
ID11036	W	9.8	20
ID10996	W	9.8	20
ID10630	W	9.8	20
ID11732	W	9.8	20
ID11739	W	9.8	20
ID10378	W	9.8	20
ID11745	W	9.8	20
ID11191	W	9.8	20
ID11090	W	9.8	20
ID11489	W	9.8	20
ID11234	W	9.8	20
ID10786	W	9.8	20
ID11492	W	9.8	20
ID11196	W	9.8	20
ID11061	W	9.8	20
ID11841	W	9.8	20
ID11636	W	9.8	20
ID11620	W	9.8	20
ID11099	W	9.8	20
ID10018	W	9.8	20
ID9904	W	9.8	20
ID124	M	9.8	20
ID9817	W	9.8	20
ID9989	W	9.8	20
ID10157	W	9.8	20
ID127	M	9.8	20
ID10154	W	9.8	20
ID162	M	9.8	20
ID10177	W	9.8	20
ID10251	W	9.8	20
ID9768	W	9.8	20
ID9924	W	9.8	20
ID9929	W	9.8	20
ID9959	W	9.8	20
ID212	M	9.8	20
ID9791	W	9.8	20
ID169	M	9.8	20
ID206	M	9.8	20
ID9712	W	9.8	20
ID9667	W	9.8	20
ID10095	W	9.8	20
ID72	M	9.8	20
ID80	M	9.8	20
ID9852	W	9.8	20
ID98	M	9.8	20
ID9639	W	9.8	20
ID122	M	9.8	20
ID9864	W	9.8	20
ID9935	W	9.8	20
ID103	M	9.8	20
ID104	M	9.8	20
ID9875	W	9.8	20
ID9840	W	9.8	20
ID10301	W	9.8	20
ID10119	W	9.8	20
ID9684	W	9.8	20
ID9848	W	9.9	20
ID10187	W	9.9	20
ID9808	W	9.9	20
ID10739	W	9.9	20
ID10743	W	9.9	20
ID11720	W	9.9	20
ID11679	W	9.9	20
ID10434	W	9.9	20
ID9647	W	9.9	20
ID10806	W	9.9	20
ID10211	W	9.9	20
ID11542	W	9.9	20
ID9710	W	9.9	20
ID11327	W	9.9	20
ID9718	W	9.9	20
ID10785	W	9.9	20
ID11723	W	9.9	20
ID10206	W	9.9	20
ID9746	W	9.9	20
ID10770	W	9.9	20
ID10764	W	9.9	20
ID9781	W	9.9	20
ID9784	W	9.9	20
ID11394	W	9.9	20
ID10319	W	9.9	20
ID9849	W	9.9	20
ID10649	W	9.9	20
ID10648	W	9.9	20
ID11054	W	9.9	20
ID11488	W	9.9	20
ID10627	W	9.9	20
ID11595	W	9.9	20
ID11571	W	9.9	20
ID10620	W	9.9	20
ID10043	W	9.9	20
ID10599	W	9.9	20
ID10596	W	9.9	20
ID10595	W	9.9	20
ID10076	W	9.9	20
ID10592	W	9.9	20
ID10585	W	9.9	20
ID11612	W	9.9	20
ID10651	W	9.9	20
ID10129	W	9.9	20
ID11463	W	9.9	20
ID11399	W	9.9	20
ID11408	W	9.9	20
ID11646	W	9.9	20
ID11420	W	9.9	20
ID9891	W	9.9	20
ID11294	W	9.9	20
ID9915	W	9.9	20
ID11661	W	9.9	20
ID10142	W	9.9	20
ID10671	W	9.9	20
ID10523	W	9.9	20
ID10525	W	9.9	20
ID11625	W	9.9	20
ID9962	W	9.9	20
ID9965	W	9.9	20
ID10533	W	9.9	20
ID10137	W	9.9	20
ID11773	W	9.9	20
ID10092	W	9.9	20
ID11027	W	9.9	20
ID10336	W	9.9	20
ID11030	W	9.9	20
ID10397	W	9.9	20
ID11935	W	9.9	20
ID11857	W	9.9	20
ID10393	W	9.9	20
ID11863	W	9.9	20
ID195	M	9.9	20
ID10942	W	9.9	20
ID11843	W	9.9	20
ID10384	W	9.9	20
ID10903	W	9.9	20
ID10263	W	9.9	20
ID10294	W	9.9	20
ID10291	W	9.9	20
ID133	M	9.9	20
ID183	M	9.9	20
ID145	M	9.9	20
ID11163	W	9.9	20
ID11154	W	9.9	20
ID10277	W	9.9	20
ID11149	W	9.9	20
ID10986	W	9.9	20
ID10977	W	9.9	20
ID11019	W	9.9	20
ID10901	W	9.9	20
ID11138	W	9.9	20
ID10230	W	9.9	20
ID10229	W	9.9	20
ID11264	W	9.9	20
ID10421	W	9.9	20
ID10897	W	9.9	20
ID100	M	9.9	20
ID10328	W	9.9	20
ID10871	W	9.9	20
ID10847	W	9.9	20
ID11244	W	9.9	20
ID11879	W	9.9	20
ID11277	W	9.9	20
ID10326	W	9.9	20
ID12025	W	9.9	20
ID11243	W	9.9	20
ID11235	W	9.9	20
ID10892	W	9.9	20
ID10225	W	9.9	20
ID96	M	9.9	20
ID11902	W	9.9	20
ID10990	W	10.0	20
ID134	M	10.0	20
ID153	M	10.0	20
ID11104	W	10.0	20
ID10658	W	10.0	20
ID11128	W	10.0	20
ID12325	W	10.0	20
ID10588	W	10.0	20
ID9963	W	10.0	20
ID106	M	10.0	20
ID11085	W	10.0	20
ID12250	W	10.0	20
ID10608	W	10.0	20
ID10028	W	10.0	20
ID10607	W	10.0	20
ID12236	W	10.0	20
ID10623	W	10.0	20
ID10081	W	10.0	20
ID101	M	10.0	20
ID11081	W	10.0	20
ID10634	W	10.0	20
ID12282	W	10.0	20
ID10641	W	10.0	20
ID11480	W	10.0	20
ID10079	W	10.0	20
ID11026	W	10.0	20
ID12375	W	10.0	20
ID174	M	10.0	20
ID160	M	10.0	20
ID199	M	10.0	20
ID11374	W	10.0	20
ID208	M	10.0	20
ID11356	W	10.0	20
ID10900	W	10.0	20
ID9775	W	10.0	20
ID10895	W	10.0	20
ID11354	W	10.0	20
ID9760	W	10.0	20
ID9744	W	10.0	20
ID9737	W	10.0	20
ID9724	W	10.0	20
ID11252	W	10.0	20
ID10864	W	10.0	20
ID10859	W	10.0	20
ID10852	W	10.0	20
ID11288	W	10.0	20
ID12353	W	10.0	20
ID11299	W	10.0	20
ID10927	W	10.0	20
ID11385	W	10.0	20
ID9825	W	10.0	20
ID11206	W	10.0	20
ID10976	W	10.0	20
ID11446	W	10.0	20
ID10687	W	10.0	20
ID10689	W	10.0	20
ID11160	W	10.0	20
ID10963	W	10.0	20
ID9903	W	10.0	20
ID12361	W	10.0	20
ID9883	W	10.0	20
ID10981	W	10.0	20
ID9881	W	10.0	20
ID9879	W	10.0	20
ID11183	W	10.0	20
ID9870	W	10.0	20
ID10949	W	10.0	20
ID9861	W	10.0	20
ID11190	W	10.0	20
ID11193	W	10.0	20
ID10933	W	10.0	20
ID10931	W	10.0	20
ID10950	W	10.0	20
ID11321	W	10.0	20
ID11050	W	10.0	20
ID10168	W	10.0	20
ID10293	W	10.0	20
ID11775	W	10.0	20
ID10118	W	10.0	20
ID11963	W	10.0	20
ID10428	W	10.0	20
ID12043	W	10.0	20
ID10438	W	10.0	20
ID11817	W	10.0	20
ID10398	W	10.0	20
ID11972	W	10.0	20
ID10253	W	10.0	20
ID12000	W	10.0	20
ID11861	W	10.0	20
ID10524	W	10.0	20
ID10468	W	10.0	20
ID10469	W	10.0	20
ID12089	W	10.0	20
ID12090	W	10.0	20
ID11665	W	10.0	20
ID11991	W	10.0	20
ID11855	W	10.0	20
ID10170	W	10.0	20
ID10503	W	10.0	20
ID12120	W	10.0	20
ID10492	W	10.0	20
ID10163	W	10.0	20
ID10381	W	10.0	20
ID11805	W	10.0	20
ID11603	W	10.0	20
ID10575	W	10.0	20
ID11869	W	10.0	20
ID11799	W	10.0	20
ID11556	W	10.0	20
ID11804	W	10.0	20
ID10108	W	10.0	20
ID11546	W	10.0	20
ID11779	W	10.0	20
ID10569	W	10.0	20
ID11876	W	10.0	20
ID10102	W	10.0	20
ID11286	W	10.1	20
ID9824	W	10.1	20
ID9819	W	10.1	20
ID12481	W	10.1	20
ID9793	W	10.1	20
ID11188	W	10.1	20
ID12032	W	10.1	20
ID12075	W	10.1	20
ID9774	W	10.1	20
ID9773	W	10.1	20
ID12010	W	10.1	20
ID12471	W	10.1	20
ID11667	W	10.1	20
ID10738	W	10.1	20
ID10201	W	10.1	20
ID9876	W	10.1	20
ID11412	W	10.1	20
ID10417	W	10.1	20
ID10869	W	10.1	20
ID11267	W	10.1	20
ID10972	W	10.1	20
ID10491	W	10.1	20
ID11405	W	10.1	20
ID11251	W	10.1	20
ID11396	W	10.1	20
ID12100	W	10.1	20
ID12488	W	10.1	20
ID10958	W	10.1	20
ID10266	W	10.1	20
ID10181	W	10.1	20
ID11389	W	10.1	20
ID12012	W	10.1	20
ID11718	W	10.1	20
ID10830	W	10.1	20
ID10441	W	10.1	20
ID11222	W	10.1	20
ID11748	W	10.1	20
ID12060	W	10.1	20
ID12037	W	10.1	20
ID10893	W	10.1	20
ID10224	W	10.1	20
ID10801	W	10.1	20
ID10814	W	10.1	20
ID12438	W	10.1	20
ID10904	W	10.1	20
ID12429	W	10.1	20
ID12366	W	10.1	20
ID12373	W	10.1	20
ID10898	W	10.1	20
ID10899	W	10.1	20
ID11229	W	10.1	20
ID10233	W	10.1	20
ID211	M	10.1	20
ID10917	W	10.1	20
ID9759	W	10.1	20
ID10846	W	10.1	20
ID11346	W	10.1	20
ID11831	W	10.1	20
ID11343	W	10.1	20
ID196	M	10.1	20
ID10784	W	10.1	20
ID10928	W	10.1	20
ID10394	W	10.1	20
ID11829	W	10.1	20
ID202	M	10.1	20
ID10446	W	10.1	20
ID10209	W	10.1	20
ID11416	W	10.1	20
ID10795	W	10.1	20
ID10922	W	10.1	20
ID11236	W	10.1	20
ID11715	W	10.1	20
ID12119	W	10.1	20
ID12365	W	10.1	20
ID11423	W	10.1	20
ID10353	W	10.1	20
ID10550	W	10.1	20
ID11006	W	10.1	20
ID12195	W	10.1	20
ID11482	W	10.1	20
ID10638	W	10.1	20
ID10128	W	10.1	20
ID9994	W	10.1	20
ID11602	W	10.1	20
ID10165	W	10.1	20
ID11093	W	10.1	20
ID10647	W	10.1	20
ID10354	W	10.1	20
ID10999	W	10.1	20
ID11098	W	10.1	20
ID11465	W	10.1	20
ID10657	W	10.1	20
ID12185	W	10.1	20
ID9972	W	10.1	20
ID10009	W	10.1	20
ID10551	W	10.1	20
ID12268	W	10.1	20
ID10553	W	10.1	20
ID11540	W	10.1	20
ID12211	W	10.1	20
ID11041	W	10.1	20
ID10591	W	10.1	20
ID105	M	10.1	20
ID11927	W	10.1	20
ID10598	W	10.1	20
ID12233	W	10.1	20
ID12235	W	10.1	20
ID11106	W	10.1	20
ID114	M	10.1	20
ID11938	W	10.1	20
ID11862	W	10.1	20
ID11083	W	10.1	20
ID10560	W	10.1	20
ID12205	W	10.1	20
ID10027	W	10.1	20
ID11491	W	10.1	20
ID10121	W	10.1	20
ID12256	W	10.1	20
ID10340	W	10.1	20
ID11623	W	10.1	20
ID11253	W	10.1	20
ID11121	W	10.1	20
ID9918	W	10.1	20
ID12156	W	10.1	20
ID10688	W	10.1	20
ID11892	W	10.1	20
ID151	M	10.1	20
ID12342	W	10.1	20
ID12157	W	10.1	20
ID11635	W	10.1	20
ID9895	W	10.1	20
ID10366	W	10.1	20
ID10695	W	10.1	20
ID10988	W	10.1	20
ID11136	W	10.1	20
ID11148	W	10.1	20
ID10529	W	10.1	20
ID11448	W	10.1	20
ID10269	W	10.1	20
ID11435	W	10.1	20
ID10162	W	10.1	20
ID12132	W	10.1	20
ID10693	W	10.1	20
ID9954	W	10.1	20
ID11432	W	10.1	20
ID155	M	10.1	20
ID10271	W	10.1	20
ID10341	W	10.2	20
ID12557	W	10.2	20
ID10369	W	10.2	20
ID12554	W	10.2	20
ID111	M	10.2	20
ID10412	W	10.2	20
ID11068	W	10.2	20
ID10368	W	10.2	20
ID11145	W	10.2	20
ID228	M	10.2	20
ID11033	W	10.2	20
ID10371	W	10.2	20
ID12508	W	10.2	20
ID10874	W	10.2	20
ID10308	W	10.2	20
ID10231	W	10.2	20
ID11048	W	10.2	20
ID10973	W	10.2	20
ID11788	W	10.2	20
ID10236	W	10.2	20
ID12020	W	10.2	20
ID161	M	10.2	20
ID10373	W	10.2	20
ID10252	W	10.2	20
ID11976	W	10.2	20
ID12720	W	10.2	20
ID12733	W	10.2	20
ID11830	W	10.2	20
ID12810	W	10.2	20
ID11977	W	10.2	20
ID11993	W	10.2	20
ID10359	W	10.2	20
ID11846	W	10.2	20
ID12855	W	10.2	20
ID12660	W	10.2	20
ID12612	W	10.2	20
ID11181	W	10.2	20
ID10983	W	10.2	20
ID10274	W	10.2	20
ID11010	W	10.2	20
ID12606	W	10.2	20
ID11980	W	10.2	20
ID11224	W	10.2	20
ID10289	W	10.2	20
ID12590	W	10.2	20
ID11228	W	10.2	20
ID10374	W	10.2	20
ID10250	W	10.2	20
ID10902	W	10.2	20
ID11014	W	10.2	20
ID11021	W	10.2	20
ID11088	W	10.2	20
ID12216	W	10.2	20
ID11782	W	10.2	20
ID10522	W	10.2	20
ID12327	W	10.2	20
ID10519	W	10.2	20
ID10682	W	10.2	20
ID10685	W	10.2	20
ID9911	W	10.2	20
ID9899	W	10.2	20
ID10719	W	10.2	20
ID11647	W	10.2	20
ID11653	W	10.2	20
ID9956	W	10.2	20
ID12101	W	10.2	20
ID10485	W	10.2	20
ID11395	W	10.2	20
ID10733	W	10.2	20
ID10178	W	10.2	20
ID10735	W	10.2	20
ID11669	W	10.2	20
ID11377	W	10.2	20
ID11676	W	10.2	20
ID12080	W	10.2	20
ID10762	W	10.2	20
ID10728	W	10.2	20
ID12162	W	10.2	20
ID9966	W	10.2	20
ID12321	W	10.2	20
ID10572	W	10.2	20
ID10589	W	10.2	20
ID10107	W	10.2	20
ID10566	W	10.2	20
ID10074	W	10.2	20
ID10602	W	10.2	20
ID11558	W	10.2	20
ID11506	W	10.2	20
ID10111	W	10.2	20
ID10059	W	10.2	20
ID10048	W	10.2	20
ID10114	W	10.2	20
ID12246	W	10.2	20
ID12252	W	10.2	20
ID11497	W	10.2	20
ID12255	W	10.2	20
ID10622	W	10.2	20
ID10626	W	10.2	20
ID10633	W	10.2	20
ID10541	W	10.2	20
ID11606	W	10.2	20
ID12303	W	10.2	20
ID10535	W	10.2	20
ID12072	W	10.2	20
ID10203	W	10.2	20
ID9919	W	10.2	20
ID11721	W	10.2	20
ID11314	W	10.2	20
ID10802	W	10.2	20
ID10805	W	10.2	20
ID11757	W	10.2	20
ID11307	W	10.2	20
ID11290	W	10.2	20
ID10094	W	10.2	20
ID11774	W	10.2	20
ID10776	W	10.2	20
ID10829	W	10.2	20
ID12406	W	10.2	20
ID10841	W	10.2	20
ID12454	W	10.2	20
ID250	M	10.2	20
ID10227	W	10.2	20
ID12461	W	10.2	20
ID12468	W	10.2	20
ID239	M	10.2	20
ID12500	W	10.2	20
ID10798	W	10.2	20
ID11740	W	10.2	20
ID12387	W	10.2	20
ID11333	W	10.2	20
ID11848	W	10.3	20
ID12551	W	10.3	20
ID12656	W	10.3	20
ID13074	W	10.3	20
ID12770	W	10.3	20
ID12761	W	10.3	20
ID12439	W	10.3	20
ID11722	W	10.3	20
ID12024	W	10.3	20
ID12198	W	10.3	20
ID12431	W	10.3	20
ID12757	W	10.3	20
ID12277	W	10.3	20
ID12283	W	10.3	20
ID12803	W	10.3	20
ID12295	W	10.3	20
ID12430	W	10.3	20
ID12547	W	10.3	20
ID11710	W	10.3	20
ID11568	W	10.3	20
ID12523	W	10.3	20
ID11889	W	10.3	20
ID12219	W	10.3	20
ID11906	W	10.3	20
ID11532	W	10.3	20
ID11909	W	10.3	20
ID11888	W	10.3	20
ID12507	W	10.3	20
ID11918	W	10.3	20
ID11730	W	10.3	20
ID11922	W	10.3	20
ID12897	W	10.3	20
ID12641	W	10.3	20
ID12644	W	10.3	20
ID12655	W	10.3	20
ID13060	W	10.3	20
ID11928	W	10.3	20
ID11507	W	10.3	20
ID11276	W	10.3	20
ID11265	W	10.3	20
ID12667	W	10.3	20
ID12589	W	10.3	20
ID12402	W	10.3	20
ID12098	W	10.3	20
ID11443	W	10.3	20
ID12143	W	10.3	20
ID12142	W	10.3	20
ID11178	W	10.3	20
ID11330	W	10.3	20
ID12349	W	10.3	20
ID11415	W	10.3	20
ID12662	W	10.3	20
ID11313	W	10.3	20
ID12620	W	10.3	20
ID12062	W	10.3	20
ID12682	W	10.3	20
ID11256	W	10.3	20
ID11819	W	10.3	20
ID12868	W	10.3	20
ID12614	W	10.3	20
ID11444	W	10.3	20
ID11761	W	10.3	20
ID11631	W	10.3	20
ID12355	W	10.3	20
ID12400	W	10.3	20
ID11455	W	10.3	20
ID11105	W	10.3	20
ID12826	W	10.3	20
ID12658	W	10.3	20
ID11450	W	10.3	20
ID12712	W	10.3	20
ID11118	W	10.3	20
ID11617	W	10.3	20
ID12169	W	10.3	20
ID12071	W	10.3	20
ID11126	W	10.3	20
ID12631	W	10.3	20
ID11737	W	10.3	20
ID12328	W	10.3	20
ID12684	W	10.3	20
ID11979	W	10.3	20
ID11134	W	10.3	20
ID12081	W	10.3	20
ID12677	W	10.3	20
ID12775	W	10.3	20
ID149	M	10.3	20
ID10952	W	10.3	20
ID10915	W	10.3	20
ID10799	W	10.3	20
ID247	M	10.3	20
ID10072	W	10.3	20
ID10265	W	10.3	20
ID10730	W	10.3	20
ID10911	W	10.3	20
ID10721	W	10.3	20
ID220	M	10.3	20
ID10652	W	10.3	20
ID10267	W	10.3	20
ID10136	W	10.3	20
ID10427	W	10.3	20
ID10071	W	10.3	20
ID9939	W	10.3	20
ID9982	W	10.3	20
ID10197	W	10.3	20
ID10974	W	10.3	20
ID10815	W	10.3	20
ID10295	W	10.3	20
ID10073	W	10.3	20
ID9979	W	10.3	20
ID10005	W	10.3	20
ID10536	W	10.3	20
ID9976	W	10.3	20
ID10828	W	10.3	20
ID249	M	10.3	20
ID213	M	10.3	20
ID10022	W	10.3	20
ID10645	W	10.3	20
ID10132	W	10.3	20
ID152	M	10.3	20
ID11000	W	10.3	20
ID10998	W	10.3	20
ID10905	W	10.3	20
ID10906	W	10.3	20
ID10875	W	10.3	20
ID11051	W	10.3	20
ID10297	W	10.3	20
ID10026	W	10.3	20
ID10868	W	10.3	20
ID10033	W	10.3	20
ID11043	W	10.3	20
ID10686	W	10.3	20
ID10172	W	10.3	20
ID10399	W	10.3	20
ID237	M	10.3	20
ID10662	W	10.3	20
ID10161	W	10.3	20
ID10488	W	10.3	20
ID10232	W	10.3	20
ID10228	W	10.3	20
ID10090	W	10.3	20
ID9952	W	10.3	20
ID144	M	10.3	20
ID9886	W	10.3	20
ID10249	W	10.3	20
ID10894	W	10.3	20
ID10890	W	10.3	20
ID10876	W	10.3	20
ID10082	W	10.3	20
ID10131	W	10.3	20
ID10388	W	10.3	20
ID10458	W	10.3	20
ID11025	W	10.3	20
ID10582	W	10.3	20
ID10570	W	10.3	20
ID10261	W	10.3	20
ID11513	W	10.4	20
ID11309	W	10.4	20
ID11311	W	10.4	20
ID11515	W	10.4	20
ID12604	W	10.4	20
ID11930	W	10.4	20
ID11648	W	10.4	20
ID13093	W	10.4	20
ID10442	W	10.4	20
ID12421	W	10.4	20
ID10278	W	10.4	20
ID12622	W	10.4	20
ID11973	W	10.4	20
ID203	M	10.4	20
ID10861	W	10.4	20
ID10584	W	10.4	20
ID10285	W	10.4	20
ID10856	W	10.4	20
ID13306	W	10.4	20
ID11969	W	10.4	20
ID12915	W	10.4	20
ID11967	W	10.4	20
ID12922	W	10.4	20
ID11962	W	10.4	20
ID11285	W	10.4	20
ID277	M	10.4	20
ID13304	W	10.4	20
ID11289	W	10.4	20
ID11526	W	10.4	20
ID11519	W	10.4	20
ID11508	W	10.4	20
ID11900	W	10.4	20
ID12286	W	10.4	20
ID12995	W	10.4	20
ID10722	W	10.4	20
ID13242	W	10.4	20
ID10343	W	10.4	20
ID12237	W	10.4	20
ID10711	W	10.4	20
ID11856	W	10.4	20
ID12245	W	10.4	20
ID10707	W	10.4	20
ID13268	W	10.4	20
ID10042	W	10.4	20
ID13039	W	10.4	20
ID11851	W	10.4	20
ID10380	W	10.4	20
ID11457	W	10.4	20
ID11429	W	10.4	20
ID233	M	10.4	20
ID12482	W	10.4	20
ID13033	W	10.4	20
ID10039	W	10.4	20
ID13247	W	10.4	20
ID13248	W	10.4	20
ID10661	W	10.4	20
ID13017	W	10.4	20
ID10696	W	10.4	20
ID10032	W	10.4	20
ID10400	W	10.4	20
ID13050	W	10.4	20
ID11791	W	10.4	20
ID10732	W	10.4	20
ID12533	W	10.4	20
ID10606	W	10.4	20
ID12443	W	10.4	20
ID11913	W	10.4	20
ID11332	W	10.4	20
ID11334	W	10.4	20
ID11338	W	10.4	20
ID11907	W	10.4	20
ID12221	W	10.4	20
ID11905	W	10.4	20
ID12575	W	10.4	20
ID13229	W	10.4	20
ID12570	W	10.4	20
ID12957	W	10.4	20
ID11926	W	10.4	20
ID12564	W	10.4	20
ID10756	W	10.4	20
ID221	M	10.4	20
ID12556	W	10.4	20
ID12552	W	10.4	20
ID10327	W	10.4	20
ID10000	W	10.4	20
ID12542	W	10.4	20
ID12281	W	10.4	20
ID11381	W	10.4	20
ID12536	W	10.4	20
ID10330	W	10.4	20
ID11479	W	10.4	20
ID12463	W	10.4	20
ID12230	W	10.4	20
ID11258	W	10.4	20
ID10872	W	10.4	20
ID10865	W	10.4	20
ID13405	W	10.4	20
ID150	M	10.4	20
ID12336	W	10.4	20
ID10991	W	10.4	20
ID10208	W	10.4	20
ID10987	W	10.4	20
ID13178	W	10.4	20
ID10210	W	10.4	20
ID12057	W	10.4	20
ID12138	W	10.4	20
ID11140	W	10.4	20
ID12709	W	10.4	20
ID12139	W	10.4	20
ID12333	W	10.4	20
ID13425	W	10.4	20
ID12839	W	10.4	20
ID11608	W	10.4	20
ID12053	W	10.4	20
ID12901	W	10.4	20
ID12697	W	10.4	20
ID10544	W	10.4	20
ID10552	W	10.4	20
ID10223	W	10.4	20
ID10965	W	10.4	20
ID13185	W	10.4	20
ID13132	W	10.4	20
ID12389	W	10.4	20
ID11119	W	10.4	20
ID11116	W	10.4	20
ID11628	W	10.4	20
ID11675	W	10.4	20
ID12103	W	10.4	20
ID129	M	10.4	20
ID12768	W	10.4	20
ID10490	W	10.4	20
ID11063	W	10.4	20
ID12097	W	10.4	20
ID12096	W	10.4	20
[truncated: 24,078 more rows]
