# Supplementary material for: KETOS: Clinical decision support and machine learning as a service – A training and deployment platform based on Docker, OMOP-CDM, and FHIR Web Services
Source: PLoS One. 2019 Oct 3;14(10):e0223010. doi: 10.1371/journal.pone.0223010 (PMC6776354; doi:10.1371/journal.pone.0223010)
Supplement: S1 File — ketos_metadata/metadata.json (json) model.ipynb (ipynb) prog (directory). (ZIP) [file pone.0223010.s001.zip › example_1_refInt/prog/data/input20-30.csv.anon.rand.csv]

ID1	M	4.4	20
ID5	M	5.6	20
ID2	M	5.7	20
ID10736	W	5.7	20
ID4	M	5.7	20
ID10737	W	5.8	20
ID10742	W	5.8	20
ID10746	W	5.8	20
ID10747	W	5.8	20
ID10734	W	5.8	20
ID3	M	5.8	20
ID9	M	5.8	20
ID10740	W	6.0	20
ID10745	W	6.0	20
ID10758	W	6.0	20
ID10750	W	6.1	20
ID10738	W	6.1	20
ID10749	W	6.2	20
ID13	M	6.3	20
ID10739	W	6.3	20
ID10751	W	6.3	20
ID10735	W	6.4	20
ID10764	W	6.4	20
ID10776	W	6.4	20
ID10768	W	6.5	20
ID12	M	6.5	20
ID19	M	6.5	20
ID10744	W	6.6	20
ID10748	W	6.6	20
ID10772	W	6.6	20
ID10766	W	6.6	20
ID23	M	6.7	20
ID10741	W	6.7	20
ID8	M	6.7	20
ID10743	W	6.7	20
ID10805	W	6.8	20
ID10796	W	6.8	20
ID10771	W	6.8	20
ID10775	W	6.9	20
ID10760	W	6.9	20
ID10759	W	6.9	20
ID10783	W	6.9	20
ID10757	W	6.9	20
ID14	M	6.9	20
ID10811	W	6.9	20
ID10813	W	6.9	20
ID10784	W	6.9	20
ID10755	W	7.0	20
ID29	M	7.0	20
ID33	M	7.0	20
ID10793	W	7.1	20
ID10795	W	7.1	20
ID10779	W	7.1	20
ID10825	W	7.1	20
ID10763	W	7.2	20
ID10791	W	7.2	20
ID10780	W	7.2	20
ID10782	W	7.2	20
ID10808	W	7.2	20
ID11	M	7.2	20
ID18	M	7.2	20
ID10792	W	7.3	20
ID10790	W	7.3	20
ID10824	W	7.3	20
ID39	M	7.3	20
ID10868	W	7.4	20
ID10826	W	7.4	20
ID10787	W	7.4	20
ID10850	W	7.4	20
ID42	M	7.5	20
ID10762	W	7.5	20
ID10827	W	7.5	20
ID10838	W	7.5	20
ID10833	W	7.5	20
ID25	M	7.5	20
ID10754	W	7.5	20
ID10806	W	7.5	20
ID10856	W	7.6	20
ID10815	W	7.6	20
ID10810	W	7.6	20
ID10876	W	7.6	20
ID10877	W	7.6	20
ID10818	W	7.6	20
ID21	M	7.6	20
ID10788	W	7.6	20
ID10786	W	7.6	20
ID10781	W	7.6	20
ID10774	W	7.6	20
ID7	M	7.6	20
ID20	M	7.7	20
ID10831	W	7.7	20
ID10	M	7.7	20
ID10799	W	7.7	20
ID10879	W	7.7	20
ID34	M	7.7	20
ID10778	W	7.7	20
ID10858	W	7.7	20
ID10859	W	7.7	20
ID10893	W	7.7	20
ID10769	W	7.8	20
ID49	M	7.8	20
ID10753	W	7.8	20
ID10892	W	7.8	20
ID10816	W	7.8	20
ID10765	W	7.8	20
ID38	M	7.8	20
ID30	M	7.8	20
ID17	M	7.8	20
ID10846	W	7.8	20
ID10854	W	7.8	20
ID37	M	7.9	20
ID28	M	7.9	20
ID10756	W	7.9	20
ID68	M	7.9	20
ID50	M	7.9	20
ID10908	W	7.9	20
ID10904	W	7.9	20
ID10873	W	7.9	20
ID10794	W	7.9	20
ID10832	W	7.9	20
ID10906	W	8.0	20
ID15	M	8.0	20
ID10802	W	8.0	20
ID10939	W	8.0	20
ID32	M	8.0	20
ID79	M	8.0	20
ID10834	W	8.0	20
ID10864	W	8.0	20
ID10954	W	8.0	20
ID58	M	8.0	20
ID10912	W	8.1	20
ID10945	W	8.1	20
ID73	M	8.1	20
ID10916	W	8.1	20
ID10978	W	8.1	20
ID10798	W	8.1	20
ID10940	W	8.1	20
ID10777	W	8.1	20
ID10770	W	8.1	20
ID10883	W	8.1	20
ID53	M	8.1	20
ID10803	W	8.1	20
ID10773	W	8.2	20
ID10884	W	8.2	20
ID10944	W	8.2	20
ID61	M	8.2	20
ID10857	W	8.2	20
ID10956	W	8.2	20
ID10845	W	8.2	20
ID10819	W	8.3	20
ID10901	W	8.3	20
ID10891	W	8.3	20
ID10951	W	8.3	20
ID10835	W	8.3	20
ID10998	W	8.3	20
ID63	M	8.3	20
ID10789	W	8.4	20
ID10987	W	8.4	20
ID11017	W	8.4	20
ID11028	W	8.4	20
ID10938	W	8.4	20
ID11066	W	8.4	20
ID10918	W	8.4	20
ID10910	W	8.4	20
ID10890	W	8.4	20
ID10882	W	8.4	20
ID10875	W	8.4	20
ID10874	W	8.4	20
ID10863	W	8.4	20
ID10852	W	8.4	20
ID10820	W	8.4	20
ID10836	W	8.4	20
ID10801	W	8.4	20
ID31	M	8.4	20
ID10785	W	8.4	20
ID10809	W	8.5	20
ID11050	W	8.5	20
ID10837	W	8.5	20
ID11027	W	8.5	20
ID10843	W	8.5	20
ID40	M	8.5	20
ID10800	W	8.5	20
ID10844	W	8.5	20
ID10804	W	8.5	20
ID10960	W	8.5	20
ID11003	W	8.5	20
ID11109	W	8.5	20
ID11068	W	8.5	20
ID11037	W	8.5	20
ID10907	W	8.5	20
ID45	M	8.5	20
ID11120	W	8.5	20
ID11095	W	8.5	20
ID11075	W	8.5	20
ID10975	W	8.5	20
ID10872	W	8.6	20
ID10869	W	8.6	20
ID27	M	8.6	20
ID10886	W	8.6	20
ID10933	W	8.6	20
ID87	M	8.6	20
ID11034	W	8.6	20
ID36	M	8.6	20
ID83	M	8.6	20
ID35	M	8.6	20
ID10807	W	8.6	20
ID80	M	8.6	20
ID11043	W	8.6	20
ID11055	W	8.6	20
ID10797	W	8.6	20
ID10988	W	8.6	20
ID72	M	8.6	20
ID10851	W	8.6	20
ID10821	W	8.6	20
ID11160	W	8.7	20
ID10895	W	8.7	20
ID10812	W	8.7	20
ID10963	W	8.7	20
ID11102	W	8.7	20
ID51	M	8.7	20
ID86	M	8.7	20
ID11132	W	8.7	20
ID10929	W	8.7	20
ID10911	W	8.7	20
ID11099	W	8.7	20
ID81	M	8.7	20
ID11147	W	8.7	20
ID11146	W	8.7	20
ID10814	W	8.7	20
ID11036	W	8.7	20
ID11083	W	8.7	20
ID41	M	8.7	20
ID10822	W	8.7	20
ID55	M	8.7	20
ID11105	W	8.7	20
ID11200	W	8.7	20
ID10974	W	8.7	20
ID10971	W	8.7	20
ID11128	W	8.7	20
ID103	M	8.7	20
ID10841	W	8.7	20
ID11008	W	8.7	20
ID11059	W	8.7	20
ID10991	W	8.8	20
ID74	M	8.8	20
ID10922	W	8.8	20
ID11193	W	8.8	20
ID10913	W	8.8	20
ID11149	W	8.8	20
ID75	M	8.8	20
ID11063	W	8.8	20
ID10866	W	8.8	20
ID10928	W	8.8	20
ID10980	W	8.8	20
ID94	M	8.8	20
ID10823	W	8.8	20
ID57	M	8.8	20
ID11182	W	8.8	20
ID11157	W	8.8	20
ID10842	W	8.8	20
ID10896	W	8.8	20
ID96	M	8.8	20
ID10894	W	8.8	20
ID10848	W	8.8	20
ID11111	W	8.8	20
ID11165	W	8.8	20
ID11020	W	8.8	20
ID11169	W	8.8	20
ID10888	W	8.8	20
ID10934	W	8.9	20
ID11238	W	8.9	20
ID10950	W	8.9	20
ID11062	W	8.9	20
ID11221	W	8.9	20
ID11100	W	8.9	20
ID11158	W	8.9	20
ID11173	W	8.9	20
ID11138	W	8.9	20
ID109	M	8.9	20
ID10961	W	8.9	20
ID11014	W	8.9	20
ID106	M	8.9	20
ID10865	W	8.9	20
ID10977	W	8.9	20
ID10898	W	8.9	20
ID10902	W	8.9	20
ID11226	W	8.9	20
ID11240	W	8.9	20
ID11235	W	8.9	20
ID10966	W	9.0	20
ID11005	W	9.0	20
ID10985	W	9.0	20
ID10986	W	9.0	20
ID11103	W	9.0	20
ID11233	W	9.0	20
ID11199	W	9.0	20
ID11194	W	9.0	20
ID44	M	9.0	20
ID11046	W	9.0	20
ID10840	W	9.0	20
ID11174	W	9.0	20
ID10885	W	9.0	20
ID10861	W	9.0	20
ID91	M	9.0	20
ID10829	W	9.0	20
ID11264	W	9.0	20
ID11101	W	9.0	20
ID10920	W	9.0	20
ID11088	W	9.0	20
ID11329	W	9.0	20
ID10926	W	9.0	20
ID10897	W	9.0	20
ID11263	W	9.1	20
ID11328	W	9.1	20
ID11297	W	9.1	20
ID11016	W	9.1	20
ID11116	W	9.1	20
ID11001	W	9.1	20
ID11218	W	9.1	20
ID11267	W	9.1	20
ID11219	W	9.1	20
ID11031	W	9.1	20
ID11090	W	9.1	20
ID11077	W	9.1	20
ID11275	W	9.1	20
ID11350	W	9.1	20
ID10949	W	9.1	20
ID98	M	9.1	20
ID10909	W	9.1	20
ID10957	W	9.1	20
ID10855	W	9.1	20
ID107	M	9.1	20
ID100	M	9.1	20
ID10880	W	9.1	20
ID10870	W	9.1	20
ID10984	W	9.1	20
ID43	M	9.1	20
ID134	M	9.1	20
ID84	M	9.1	20
ID10930	W	9.1	20
ID46	M	9.1	20
ID117	M	9.1	20
ID47	M	9.2	20
ID10867	W	9.2	20
ID11097	W	9.2	20
ID10903	W	9.2	20
ID11383	W	9.2	20
ID11395	W	9.2	20
ID11414	W	9.2	20
ID11434	W	9.2	20
ID10925	W	9.2	20
ID10881	W	9.2	20
ID48	M	9.2	20
ID11315	W	9.2	20
ID10853	W	9.2	20
ID11252	W	9.2	20
ID60	M	9.2	20
ID92	M	9.2	20
ID97	M	9.2	20
ID11204	W	9.2	20
ID110	M	9.2	20
ID10860	W	9.2	20
ID11179	W	9.2	20
ID114	M	9.2	20
ID59	M	9.2	20
ID11301	W	9.2	20
ID11302	W	9.2	20
ID11312	W	9.2	20
ID10932	W	9.2	20
ID11292	W	9.2	20
ID11064	W	9.2	20
ID10878	W	9.2	20
ID10937	W	9.2	20
ID11009	W	9.2	20
ID11463	W	9.2	20
ID11019	W	9.2	20
ID10970	W	9.2	20
ID11026	W	9.2	20
ID11002	W	9.2	20
ID10965	W	9.2	20
ID11060	W	9.2	20
ID11144	W	9.3	20
ID11159	W	9.3	20
ID11298	W	9.3	20
ID121	M	9.3	20
ID52	M	9.3	20
ID11126	W	9.3	20
ID11452	W	9.3	20
ID112	M	9.3	20
ID11286	W	9.3	20
ID11011	W	9.3	20
ID11512	W	9.3	20
ID11208	W	9.3	20
ID10983	W	9.3	20
ID93	M	9.3	20
ID11281	W	9.3	20
ID10992	W	9.3	20
ID71	M	9.3	20
ID11277	W	9.3	20
ID11243	W	9.3	20
ID11244	W	9.3	20
ID11255	W	9.3	20
ID11190	W	9.3	20
ID11344	W	9.3	20
ID129	M	9.3	20
ID10915	W	9.3	20
ID11506	W	9.3	20
ID11270	W	9.3	20
ID10917	W	9.3	20
ID11078	W	9.3	20
ID11468	W	9.3	20
ID11108	W	9.3	20
ID11417	W	9.3	20
ID10905	W	9.3	20
ID11444	W	9.3	20
ID10958	W	9.3	20
ID11047	W	9.3	20
ID11290	W	9.4	20
ID11181	W	9.4	20
ID11010	W	9.4	20
ID11467	W	9.4	20
ID11287	W	9.4	20
ID11187	W	9.4	20
ID11473	W	9.4	20
ID11216	W	9.4	20
ID11283	W	9.4	20
ID10948	W	9.4	20
ID77	M	9.4	20
ID10927	W	9.4	20
ID70	M	9.4	20
ID10999	W	9.4	20
ID11251	W	9.4	20
ID11253	W	9.4	20
ID11061	W	9.4	20
ID10972	W	9.4	20
ID11210	W	9.4	20
ID64	M	9.4	20
ID115	M	9.4	20
ID10969	W	9.4	20
ID10959	W	9.4	20
ID11162	W	9.4	20
ID11038	W	9.4	20
ID11353	W	9.4	20
ID124	M	9.4	20
ID11024	W	9.4	20
ID11134	W	9.4	20
ID11552	W	9.4	20
ID11493	W	9.4	20
ID11114	W	9.4	20
ID11145	W	9.4	20
ID11539	W	9.4	20
ID11436	W	9.5	20
ID11513	W	9.5	20
ID11335	W	9.5	20
ID11336	W	9.5	20
ID11614	W	9.5	20
ID11445	W	9.5	20
ID11361	W	9.5	20
ID11427	W	9.5	20
ID11524	W	9.5	20
ID11461	W	9.5	20
ID11294	W	9.5	20
ID11426	W	9.5	20
ID11544	W	9.5	20
ID11285	W	9.5	20
ID11387	W	9.5	20
ID11565	W	9.5	20
ID11379	W	9.5	20
ID11479	W	9.5	20
ID11557	W	9.5	20
ID11279	W	9.5	20
ID11348	W	9.5	20
ID10997	W	9.5	20
ID11130	W	9.5	20
ID130	M	9.5	20
ID11084	W	9.5	20
ID11125	W	9.5	20
ID11124	W	9.5	20
ID11025	W	9.5	20
ID11121	W	9.5	20
ID10979	W	9.5	20
ID11117	W	9.5	20
ID11045	W	9.5	20
ID10953	W	9.5	20
ID11049	W	9.5	20
ID11052	W	9.5	20
ID10919	W	9.5	20
ID11073	W	9.5	20
ID10900	W	9.5	20
ID125	M	9.5	20
ID11080	W	9.5	20
ID122	M	9.5	20
ID11170	W	9.5	20
ID11177	W	9.5	20
ID10993	W	9.5	20
ID69	M	9.5	20
ID11237	W	9.5	20
ID11186	W	9.5	20
ID11220	W	9.5	20
ID11591	W	9.6	20
ID11774	W	9.6	20
ID65	M	9.6	20
ID11767	W	9.6	20
ID11733	W	9.6	20
ID11699	W	9.6	20
ID11044	W	9.6	20
ID11516	W	9.6	20
ID11032	W	9.6	20
ID11007	W	9.6	20
ID10964	W	9.6	20
ID11675	W	9.6	20
ID11525	W	9.6	20
ID11662	W	9.6	20
ID11022	W	9.6	20
ID11612	W	9.6	20
ID11508	W	9.6	20
ID62	M	9.6	20
ID11067	W	9.6	20
ID11122	W	9.6	20
ID11184	W	9.6	20
ID11098	W	9.6	20
ID11175	W	9.6	20
ID10995	W	9.6	20
ID11093	W	9.6	20
ID11112	W	9.6	20
ID11291	W	9.6	20
ID11115	W	9.6	20
ID11217	W	9.6	20
ID11230	W	9.6	20
ID11150	W	9.6	20
ID11258	W	9.6	20
ID11154	W	9.7	20
ID10990	W	9.7	20
ID11300	W	9.7	20
ID11602	W	9.7	20
ID11076	W	9.7	20
ID11690	W	9.7	20
ID11705	W	9.7	20
ID11713	W	9.7	20
ID11718	W	9.7	20
ID11746	W	9.7	20
ID11769	W	9.7	20
ID11562	W	9.7	20
ID11196	W	9.7	20
ID11540	W	9.7	20
ID10968	W	9.7	20
ID10923	W	9.7	20
ID11412	W	9.7	20
ID11446	W	9.7	20
ID11447	W	9.7	20
ID10936	W	9.7	20
ID11459	W	9.7	20
ID11779	W	9.7	20
ID11054	W	9.7	20
ID10952	W	9.7	20
ID11337	W	9.7	20
ID11096	W	9.7	20
ID11381	W	9.7	20
ID11507	W	9.7	20
ID11358	W	9.7	20
ID10962	W	9.7	20
ID11357	W	9.7	20
ID11113	W	9.7	20
ID11341	W	9.7	20
ID11030	W	9.7	20
ID10924	W	9.7	20
ID11474	W	9.7	20
ID11856	W	9.7	20
ID11598	W	9.7	20
ID146	M	9.7	20
ID160	M	9.7	20
ID155	M	9.7	20
ID119	M	9.7	20
ID153	M	9.7	20
ID11166	W	9.8	20
ID11363	W	9.8	20
ID11797	W	9.8	20
ID11799	W	9.8	20
ID11155	W	9.8	20
ID11677	W	9.8	20
ID11577	W	9.8	20
ID11546	W	9.8	20
ID11141	W	9.8	20
ID11723	W	9.8	20
ID11592	W	9.8	20
ID11104	W	9.8	20
ID11390	W	9.8	20
ID11667	W	9.8	20
ID11058	W	9.8	20
ID11843	W	9.8	20
ID11601	W	9.8	20
ID11620	W	9.8	20
ID11202	W	9.8	20
ID11469	W	9.8	20
ID11520	W	9.8	20
ID11521	W	9.8	20
ID11288	W	9.8	20
ID11731	W	9.8	20
ID11711	W	9.8	20
ID11250	W	9.8	20
ID11704	W	9.8	20
ID11609	W	9.8	20
ID11578	W	9.8	20
ID11757	W	9.8	20
ID11309	W	9.8	20
ID11770	W	9.8	20
ID11773	W	9.8	20
ID11205	W	9.8	20
ID11846	W	9.8	20
ID11692	W	9.8	20
ID11848	W	9.8	20
ID11371	W	9.8	20
ID10935	W	9.8	20
ID11000	W	9.8	20
ID120	M	9.8	20
ID11012	W	9.8	20
ID10981	W	9.8	20
ID11587	W	9.8	20
ID11582	W	9.8	20
ID10994	W	9.8	20
ID10976	W	9.8	20
ID11499	W	9.8	20
ID10942	W	9.8	20
ID95	M	9.8	20
ID169	M	9.8	20
ID10931	W	9.8	20
ID11029	W	9.8	20
ID67	M	9.8	20
ID10982	W	9.8	20
ID11697	W	9.9	20
ID11946	W	9.9	20
ID11766	W	9.9	20
ID11342	W	9.9	20
ID11207	W	9.9	20
ID11756	W	9.9	20
ID11606	W	9.9	20
ID11241	W	9.9	20
ID105	M	9.9	20
ID11526	W	9.9	20
ID11744	W	9.9	20
ID11925	W	9.9	20
ID11303	W	9.9	20
ID11740	W	9.9	20
ID11456	W	9.9	20
ID11716	W	9.9	20
ID82	M	9.9	20
ID11519	W	9.9	20
ID157	M	9.9	20
ID11033	W	9.9	20
ID11394	W	9.9	20
ID11176	W	9.9	20
ID11849	W	9.9	20
ID11855	W	9.9	20
ID11845	W	9.9	20
ID12037	W	9.9	20
ID11837	W	9.9	20
ID11085	W	9.9	20
ID11585	W	9.9	20
ID11998	W	9.9	20
ID11865	W	9.9	20
ID11619	W	9.9	20
ID11369	W	9.9	20
ID11152	W	9.9	20
ID11722	W	9.9	20
ID12032	W	9.9	20
ID11788	W	9.9	20
ID11366	W	9.9	20
ID11600	W	9.9	20
ID10967	W	9.9	20
ID11881	W	9.9	20
ID11999	W	10.0	20
ID11957	W	10.0	20
ID12014	W	10.0	20
ID11655	W	10.0	20
ID11515	W	10.0	20
ID11391	W	10.0	20
ID11514	W	10.0	20
ID12036	W	10.0	20
ID12072	W	10.0	20
ID11510	W	10.0	20
ID12063	W	10.0	20
ID11648	W	10.0	20
ID11442	W	10.0	20
ID11423	W	10.0	20
ID11698	W	10.0	20
ID11958	W	10.0	20
ID12002	W	10.0	20
ID12076	W	10.0	20
ID11666	W	10.0	20
ID11308	W	10.0	20
ID11197	W	10.0	20
ID11276	W	10.0	20
ID11811	W	10.0	20
ID11119	W	10.0	20
ID11092	W	10.0	20
ID11091	W	10.0	20
ID11561	W	10.0	20
ID11847	W	10.0	20
ID11976	W	10.0	20
ID11023	W	10.0	20
ID11859	W	10.0	20
ID11004	W	10.0	20
ID11974	W	10.0	20
ID11889	W	10.0	20
ID164	M	10.0	20
ID162	M	10.0	20
ID11566	W	10.0	20
ID11924	W	10.0	20
ID104	M	10.0	20
ID11280	W	10.0	20
ID11807	W	10.0	20
ID11475	W	10.0	20
ID11796	W	10.0	20
ID11269	W	10.0	20
ID11266	W	10.0	20
ID11736	W	10.0	20
ID11259	W	10.0	20
ID12122	W	10.0	20
ID11745	W	10.0	20
ID11239	W	10.0	20
ID12140	W	10.0	20
ID11761	W	10.0	20
ID11153	W	10.0	20
ID11228	W	10.0	20
ID11223	W	10.0	20
ID11222	W	10.0	20
ID11209	W	10.0	20
ID11531	W	10.0	20
ID11984	W	10.0	20
ID11963	W	10.0	20
ID11172	W	10.0	20
ID12148	W	10.0	20
ID11559	W	10.1	20
ID11554	W	10.1	20
ID11979	W	10.1	20
ID11573	W	10.1	20
ID11541	W	10.1	20
ID12124	W	10.1	20
ID11448	W	10.1	20
ID12234	W	10.1	20
ID11148	W	10.1	20
ID11133	W	10.1	20
ID11127	W	10.1	20
ID12271	W	10.1	20
ID11072	W	10.1	20
ID11156	W	10.1	20
ID11051	W	10.1	20
ID11018	W	10.1	20
ID11013	W	10.1	20
ID10973	W	10.1	20
ID158	M	10.1	20
ID154	M	10.1	20
ID88	M	10.1	20
ID11042	W	10.1	20
ID11171	W	10.1	20
ID12205	W	10.1	20
ID11180	W	10.1	20
ID11439	W	10.1	20
ID11392	W	10.1	20
ID11384	W	10.1	20
ID11367	W	10.1	20
ID12049	W	10.1	20
ID11351	W	10.1	20
ID12085	W	10.1	20
ID11295	W	10.1	20
ID12107	W	10.1	20
ID12109	W	10.1	20
ID12112	W	10.1	20
ID11249	W	10.1	20
ID11248	W	10.1	20
ID12174	W	10.1	20
ID11192	W	10.1	20
ID11488	W	10.1	20
ID11242	W	10.1	20
ID11603	W	10.1	20
ID11907	W	10.1	20
ID11669	W	10.1	20
ID11700	W	10.1	20
ID11882	W	10.1	20
ID11908	W	10.1	20
ID11819	W	10.1	20
ID11678	W	10.1	20
ID11854	W	10.1	20
ID11630	W	10.1	20
ID11786	W	10.1	20
ID11817	W	10.1	20
ID11654	W	10.1	20
ID11776	W	10.1	20
ID11943	W	10.1	20
ID11650	W	10.1	20
ID11588	W	10.1	20
ID11862	W	10.1	20
ID11672	W	10.2	20
ID11378	W	10.2	20
ID11339	W	10.2	20
ID11673	W	10.2	20
ID11347	W	10.2	20
ID12328	W	10.2	20
ID11365	W	10.2	20
ID11838	W	10.2	20
ID12056	W	10.2	20
ID11074	W	10.2	20
ID11079	W	10.2	20
ID11143	W	10.2	20
ID165	M	10.2	20
ID12042	W	10.2	20
ID12023	W	10.2	20
ID12030	W	10.2	20
ID12031	W	10.2	20
ID11432	W	10.2	20
ID12413	W	10.2	20
ID11428	W	10.2	20
ID11385	W	10.2	20
ID11656	W	10.2	20
ID11658	W	10.2	20
ID12035	W	10.2	20
ID11853	W	10.2	20
ID12389	W	10.2	20
ID128	M	10.2	20
ID131	M	10.2	20
ID11425	W	10.2	20
ID11086	W	10.2	20
ID12301	W	10.2	20
ID12307	W	10.2	20
ID11742	W	10.2	20
ID11935	W	10.2	20
ID12125	W	10.2	20
ID11947	W	10.2	20
ID11246	W	10.2	20
ID12220	W	10.2	20
ID11161	W	10.2	20
ID147	M	10.2	20
ID11178	W	10.2	20
ID11227	W	10.2	20
ID12150	W	10.2	20
ID11782	W	10.2	20
ID151	M	10.2	20
ID12170	W	10.2	20
ID11941	W	10.2	20
ID12229	W	10.2	20
ID11806	W	10.2	20
ID144	M	10.2	20
ID11260	W	10.2	20
ID12077	W	10.2	20
ID11450	W	10.2	20
ID11313	W	10.2	20
ID11703	W	10.2	20
ID11307	W	10.2	20
ID12088	W	10.2	20
ID12258	W	10.2	20
ID12324	W	10.2	20
ID11823	W	10.2	20
ID11135	W	10.2	20
ID11729	W	10.2	20
ID11278	W	10.2	20
ID12238	W	10.2	20
ID12116	W	10.2	20
ID11735	W	10.2	20
ID11265	W	10.2	20
ID143	M	10.2	20
ID11458	W	10.2	20
ID12355	W	10.2	20
ID11206	W	10.2	20
ID11930	W	10.2	20
ID11535	W	10.2	20
ID11883	W	10.2	20
ID101	M	10.2	20
ID11551	W	10.2	20
ID11877	W	10.2	20
ID11477	W	10.2	20
ID118	M	10.2	20
ID11530	W	10.2	20
ID11496	W	10.2	20
ID11497	W	10.2	20
ID11502	W	10.2	20
ID11988	W	10.2	20
ID11983	W	10.2	20
ID11885	W	10.2	20
ID11564	W	10.2	20
ID12001	W	10.2	20
ID11319	W	10.3	20
ID11814	W	10.3	20
ID11317	W	10.3	20
ID11106	W	10.3	20
ID108	M	10.3	20
ID12302	W	10.3	20
ID12079	W	10.3	20
ID11311	W	10.3	20
ID132	M	10.3	20
ID11053	W	10.3	20
ID12573	W	10.3	20
ID11896	W	10.3	20
ID11268	W	10.3	20
ID12114	W	10.3	20
ID12571	W	10.3	20
ID11375	W	10.3	20
ID12274	W	10.3	20
ID12332	W	10.3	20
ID12273	W	10.3	20
ID11955	W	10.3	20
ID11354	W	10.3	20
ID11500	W	10.3	20
ID11527	W	10.3	20
ID12261	W	10.3	20
ID11683	W	10.3	20
ID11396	W	10.3	20
ID12349	W	10.3	20
ID11717	W	10.3	20
ID11082	W	10.3	20
ID12250	W	10.3	20
ID11522	W	10.3	20
ID12067	W	10.3	20
ID11665	W	10.3	20
ID12117	W	10.3	20
ID11791	W	10.3	20
ID11841	W	10.3	20
ID12415	W	10.3	20
ID12472	W	10.3	20
ID11234	W	10.3	20
ID12142	W	10.3	20
ID11787	W	10.3	20
ID11977	W	10.3	20
ID11645	W	10.3	20
ID11863	W	10.3	20
ID12193	W	10.3	20
ID12026	W	10.3	20
ID123	M	10.3	20
ID11460	W	10.3	20
ID11781	W	10.3	20
ID12171	W	10.3	20
ID11211	W	10.3	20
ID11931	W	10.3	20
ID11424	W	10.3	20
ID12200	W	10.3	20
ID11919	W	10.3	20
ID11547	W	10.3	20
ID166	M	10.3	20
ID12385	W	10.3	20
ID11661	W	10.3	20
ID11415	W	10.3	20
ID11419	W	10.3	20
ID11545	W	10.3	20
ID11911	W	10.3	20
ID11542	W	10.3	20
ID11405	W	10.3	20
ID12404	W	10.3	20
ID12291	W	10.4	20
ID11189	W	10.4	20
ID12621	W	10.4	20
ID11990	W	10.4	20
ID11809	W	10.4	20
ID11962	W	10.4	20
ID12230	W	10.4	20
ID11183	W	10.4	20
ID140	M	10.4	20
ID11318	W	10.4	20
ID11191	W	10.4	20
ID11702	W	10.4	20
ID11272	W	10.4	20
ID11610	W	10.4	20
ID12243	W	10.4	20
ID12084	W	10.4	20
ID11708	W	10.4	20
ID11139	W	10.4	20
ID11824	W	10.4	20
ID11296	W	10.4	20
ID11790	W	10.4	20
ID90	M	10.4	20
ID12102	W	10.4	20
ID12126	W	10.4	20
ID11289	W	10.4	20
ID12731	W	10.4	20
ID11749	W	10.4	20
ID12192	W	10.4	20
ID12299	W	10.4	20
ID11457	W	10.4	20
ID11322	W	10.4	20
ID12353	W	10.4	20
ID12046	W	10.4	20
ID11495	W	10.4	20
ID11492	W	10.4	20
ID11898	W	10.4	20
ID11057	W	10.4	20
ID11631	W	10.4	20
ID12544	W	10.4	20
ID11056	W	10.4	20
ID12365	W	10.4	20
ID138	M	10.4	20
ID11404	W	10.4	20
ID11408	W	10.4	20
ID11409	W	10.4	20
ID175	M	10.4	20
ID12402	W	10.4	20
ID12511	W	10.4	20
ID12500	W	10.4	20
ID12009	W	10.4	20
ID11860	W	10.4	20
ID12467	W	10.4	20
ID12429	W	10.4	20
ID12464	W	10.4	20
ID11653	W	10.4	20
ID12430	W	10.4	20
ID12435	W	10.4	20
ID11451	W	10.4	20
ID12019	W	10.4	20
ID12444	W	10.4	20
ID12352	W	10.4	20
ID11372	W	10.4	20
ID11324	W	10.4	20
ID11679	W	10.4	20
ID11696	W	10.4	20
ID12330	W	10.4	20
ID111	M	10.4	20
ID12333	W	10.4	20
ID12564	W	10.4	20
ID12055	W	10.4	20
ID12051	W	10.4	20
ID11360	W	10.4	20
ID11618	W	10.4	20
ID11065	W	10.4	20
ID11071	W	10.4	20
ID11326	W	10.4	20
ID12597	W	10.4	20
ID12453	W	10.4	20
ID12600	W	10.4	20
ID11089	W	10.4	20
ID11701	W	10.4	20
ID12305	W	10.5	20
ID12605	W	10.5	20
ID12314	W	10.5	20
ID12196	W	10.5	20
ID11110	W	10.5	20
ID12414	W	10.5	20
ID12764	W	10.5	20
ID12296	W	10.5	20
ID12768	W	10.5	20
ID12456	W	10.5	20
ID171	M	10.5	20
ID12786	W	10.5	20
ID12473	W	10.5	20
ID12840	W	10.5	20
ID152	M	10.5	20
ID12175	W	10.5	20
ID12864	W	10.5	20
ID12608	W	10.5	20
ID12912	W	10.5	20
ID200	M	10.5	20
ID11870	W	10.5	20
ID12165	W	10.5	20
ID215	M	10.5	20
ID12186	W	10.5	20
ID12759	W	10.5	20
ID12750	W	10.5	20
ID12215	W	10.5	20
ID12561	W	10.5	20
ID11895	W	10.5	20
ID11778	W	10.5	20
ID12247	W	10.5	20
ID12360	W	10.5	20
ID11140	W	10.5	20
ID12361	W	10.5	20
ID12648	W	10.5	20
ID12253	W	10.5	20
ID11576	W	10.5	20
ID12624	W	10.5	20
ID12368	W	10.5	20
ID12540	W	10.5	20
ID12206	W	10.5	20
ID12651	W	10.5	20
ID12656	W	10.5	20
ID11081	W	10.5	20
ID12659	W	10.5	20
ID11803	W	10.5	20
ID11800	W	10.5	20
ID11851	W	10.5	20
ID12289	W	10.5	20
ID12522	W	10.5	20
ID12225	W	10.5	20
ID11897	W	10.5	20
ID12549	W	10.5	20
ID12490	W	10.5	20
ID11164	W	10.5	20
ID12622	W	10.5	20
ID12374	W	10.5	20
ID12181	W	10.5	20
ID12024	W	10.5	20
ID12131	W	10.5	20
ID12013	W	10.5	20
ID11247	W	10.5	20
ID11743	W	10.5	20
ID11257	W	10.5	20
ID12120	W	10.5	20
ID12115	W	10.5	20
ID11420	W	10.5	20
ID11730	W	10.5	20
ID12113	W	10.5	20
ID11727	W	10.5	20
ID12086	W	10.5	20
ID11429	W	10.5	20
ID11305	W	10.5	20
ID11320	W	10.5	20
ID11332	W	10.5	20
ID12064	W	10.5	20
ID11345	W	10.5	20
ID12061	W	10.5	20
ID136	M	10.5	20
ID11498	W	10.5	20
ID11355	W	10.5	20
ID11688	W	10.5	20
ID12048	W	10.5	20
ID11380	W	10.5	20
ID11636	W	10.5	20
ID11310	W	10.5	20
ID12137	W	10.5	20
ID12100	W	10.5	20
ID12004	W	10.5	20
ID11430	W	10.5	20
ID11764	W	10.5	20
ID11437	W	10.5	20
ID11214	W	10.5	20
ID12144	W	10.5	20
ID11231	W	10.5	20
ID11225	W	10.5	20
ID149	M	10.5	20
ID12141	W	10.5	20
ID11876	W	10.6	20
ID12379	W	10.6	20
ID12075	W	10.6	20
ID11992	W	10.6	20
ID11471	W	10.6	20
ID11407	W	10.6	20
ID12480	W	10.6	20
ID11605	W	10.6	20
ID12311	W	10.6	20
ID11484	W	10.6	20
ID12425	W	10.6	20
ID11330	W	10.6	20
ID12654	W	10.6	20
ID11323	W	10.6	20
ID12479	W	10.6	20
ID11647	W	10.6	20
ID11831	W	10.6	20
ID12297	W	10.6	20
ID11969	W	10.6	20
ID12434	W	10.6	20
ID12585	W	10.6	20
ID11410	W	10.6	20
ID11340	W	10.6	20
ID12153	W	10.6	20
ID11373	W	10.6	20
ID12542	W	10.6	20
ID11364	W	10.6	20
ID11487	W	10.6	20
ID11203	W	10.6	20
ID11489	W	10.6	20
ID12345	W	10.6	20
ID12526	W	10.6	20
ID11440	W	10.6	20
ID11389	W	10.6	20
ID12340	W	10.6	20
ID11480	W	10.6	20
ID11628	W	10.6	20
ID12158	W	10.6	20
ID11195	W	10.6	20
ID12362	W	10.6	20
ID11399	W	10.6	20
ID202	M	10.6	20
ID12329	W	10.6	20
ID12515	W	10.6	20
ID12674	W	10.6	20
ID11871	W	10.6	20
ID11435	W	10.6	20
ID12386	W	10.6	20
ID11909	W	10.6	20
ID12866	W	10.6	20
ID11951	W	10.6	20
ID12885	W	10.6	20
ID12119	W	10.6	20
ID11151	W	10.6	20
ID11261	W	10.6	20
ID11229	W	10.6	20
ID11254	W	10.6	20
ID12123	W	10.6	20
ID12194	W	10.6	20
ID12221	W	10.6	20
ID12909	W	10.6	20
ID11421	W	10.6	20
ID11163	W	10.6	20
ID12938	W	10.6	20
ID11795	W	10.6	20
ID11168	W	10.6	20
ID13078	W	10.6	20
ID12842	W	10.6	20
ID13069	W	10.6	20
ID12788	W	10.6	20
ID12283	W	10.6	20
ID12080	W	10.6	20
ID12698	W	10.6	20
ID11299	W	10.6	20
ID186	M	10.6	20
ID11830	W	10.6	20
ID12449	W	10.6	20
ID12722	W	10.6	20
ID12798	W	10.6	20
ID12393	W	10.6	20
ID12477	W	10.6	20
ID188	M	10.6	20
ID12096	W	10.6	20
ID11959	W	10.6	20
ID11129	W	10.6	20
ID12776	W	10.6	20
ID167	M	10.6	20
ID12259	W	10.6	20
ID13104	W	10.6	20
ID11640	W	10.7	20
ID12017	W	10.7	20
ID11466	W	10.7	20
ID12022	W	10.7	20
ID12018	W	10.7	20
ID12502	W	10.7	20
ID11872	W	10.7	20
ID12458	W	10.7	20
ID12163	W	10.7	20
ID11501	W	10.7	20
ID12971	W	10.7	20
ID250	M	10.7	20
ID13020	W	10.7	20
ID13039	W	10.7	20
ID243	M	10.7	20
ID13058	W	10.7	20
ID13308	W	10.7	20
ID232	M	10.7	20
ID13296	W	10.7	20
ID13137	W	10.7	20
ID13188	W	10.7	20
ID13288	W	10.7	20
ID13282	W	10.7	20
ID13238	W	10.7	20
ID13095	W	10.7	20
ID12919	W	10.7	20
ID11933	W	10.7	20
ID12856	W	10.7	20
ID11509	W	10.7	20
ID12591	W	10.7	20
ID12595	W	10.7	20
ID12599	W	10.7	20
ID12620	W	10.7	20
ID11528	W	10.7	20
ID12633	W	10.7	20
ID12647	W	10.7	20
ID12655	W	10.7	20
ID12689	W	10.7	20
ID12736	W	10.7	20
ID11556	W	10.7	20
ID12777	W	10.7	20
ID12785	W	10.7	20
ID11560	W	10.7	20
ID11481	W	10.7	20
ID12673	W	10.7	20
ID11441	W	10.7	20
ID11443	W	10.7	20
ID12336	W	10.7	20
ID12327	W	10.7	20
ID11836	W	10.7	20
ID11338	W	10.7	20
ID12070	W	10.7	20
ID12322	W	10.7	20
ID11832	W	10.7	20
ID11905	W	10.7	20
ID11334	W	10.7	20
ID11316	W	10.7	20
ID12082	W	10.7	20
ID12264	W	10.7	20
ID11953	W	10.7	20
ID11293	W	10.7	20
ID12251	W	10.7	20
ID12103	W	10.7	20
ID142	M	10.7	20
ID12162	W	10.7	20
ID11212	W	10.7	20
ID11213	W	10.7	20
ID12160	W	10.7	20
ID12156	W	10.7	20
ID148	M	10.7	20
ID133	M	10.7	20
ID11942	W	10.7	20
ID11236	W	10.7	20
ID11916	W	10.7	20
ID11752	W	10.7	20
ID11917	W	10.7	20
ID11810	W	10.7	20
ID11724	W	10.7	20
ID11224	W	10.7	20
ID12347	W	10.7	20
ID13253	W	10.7	20
ID11402	W	10.7	20
ID11397	W	10.7	20
ID12040	W	10.7	20
ID12411	W	10.7	20
ID11416	W	10.7	20
ID11386	W	10.7	20
ID12420	W	10.7	20
ID12378	W	10.7	20
ID12033	W	10.7	20
ID12384	W	10.7	20
ID11411	W	10.7	20
ID11659	W	10.7	20
ID12963	W	10.8	20
ID145	M	10.8	20
ID12941	W	10.8	20
ID12982	W	10.8	20
ID11914	W	10.8	20
ID12129	W	10.8	20
ID12996	W	10.8	20
ID12209	W	10.8	20
ID12348	W	10.8	20
ID12874	W	10.8	20
ID12998	W	10.8	20
ID12235	W	10.8	20
ID11584	W	10.8	20
ID11273	W	10.8	20
ID12111	W	10.8	20
ID11282	W	10.8	20
ID12792	W	10.8	20
ID13515	W	10.8	20
ID11952	W	10.8	20
ID11680	W	10.8	20
ID13322	W	10.8	20
ID12869	W	10.8	20
ID13028	W	10.8	20
ID13008	W	10.8	20
ID11454	W	10.8	20
ID211	M	10.8	20
ID170	M	10.8	20
ID13198	W	10.8	20
ID214	M	10.8	20
ID11571	W	10.8	20
ID12417	W	10.8	20
ID13154	W	10.8	20
ID11938	W	10.8	20
ID11570	W	10.8	20
ID12179	W	10.8	20
ID11422	W	10.8	20
ID13100	W	10.8	20
ID13090	W	10.8	20
ID13088	W	10.8	20
ID12182	W	10.8	20
ID13076	W	10.8	20
ID13072	W	10.8	20
ID12184	W	10.8	20
ID13066	W	10.8	20
ID11765	W	10.8	20
ID11232	W	10.8	20
ID244	M	10.8	20
ID11760	W	10.8	20
ID11464	W	10.8	20
ID12381	W	10.8	20
ID12784	W	10.8	20
ID12495	W	10.8	20
ID11325	W	10.8	20
ID11599	W	10.8	20
ID11928	W	10.8	20
ID12006	W	10.8	20
ID11401	W	10.8	20
ID12630	W	10.8	20
ID11985	W	10.8	20
ID11920	W	10.8	20
ID11613	W	10.8	20
ID11835	W	10.8	20
ID11960	W	10.8	20
ID12611	W	10.8	20
ID11617	W	10.8	20
ID12520	W	10.8	20
ID11994	W	10.8	20
ID11621	W	10.8	20
ID11393	W	10.8	20
ID12588	W	10.8	20
ID11504	W	10.8	20
ID11349	W	10.8	20
ID12047	W	10.8	20
ID12558	W	10.8	20
ID12556	W	10.8	20
ID12532	W	10.8	20
ID11377	W	10.8	20
ID12300	W	10.8	20
ID11981	W	10.8	20
ID161	M	10.8	20
ID12272	W	10.8	20
ID12740	W	10.8	20
ID12734	W	10.8	20
ID11553	W	10.8	20
ID11918	W	10.8	20
ID12763	W	10.8	20
ID12707	W	10.8	20
ID173	M	10.8	20
ID12439	W	10.8	20
ID11314	W	10.8	20
ID11558	W	10.8	20
ID11973	W	10.8	20
ID12773	W	10.8	20
ID12295	W	10.8	20
ID13400	W	10.8	20
ID11593	W	10.8	20
ID13542	W	10.9	20
ID13363	W	10.9	20
ID13474	W	10.9	20
ID13730	W	10.9	20
ID13484	W	10.9	20
ID13291	W	10.9	20
ID13348	W	10.9	20
ID13527	W	10.9	20
ID13473	W	10.9	20
ID13326	W	10.9	20
ID11932	W	10.9	20
ID13513	W	10.9	20
ID13472	W	10.9	20
ID13325	W	10.9	20
ID13377	W	10.9	20
ID13530	W	10.9	20
ID13469	W	10.9	20
ID13431	W	10.9	20
ID13365	W	10.9	20
ID13531	W	10.9	20
ID13297	W	10.9	20
ID13335	W	10.9	20
ID13266	W	10.9	20
ID11579	W	10.9	20
ID13239	W	10.9	20
ID11321	W	10.9	20
ID12078	W	10.9	20
ID11304	W	10.9	20
ID12104	W	10.9	20
ID11284	W	10.9	20
ID11738	W	10.9	20
ID11245	W	10.9	20
ID11751	W	10.9	20
ID11755	W	10.9	20
ID12152	W	10.9	20
ID11777	W	10.9	20
ID12173	W	10.9	20
ID11783	W	10.9	20
ID11793	W	10.9	20
ID12217	W	10.9	20
ID12228	W	10.9	20
ID12239	W	10.9	20
ID11956	W	10.9	20
ID12248	W	10.9	20
ID11691	W	10.9	20
ID11382	W	10.9	20
ID11580	W	10.9	20
ID11589	W	10.9	20
ID11555	W	10.9	20
ID11596	W	10.9	20
ID11536	W	10.9	20
ID11533	W	10.9	20
ID11532	W	10.9	20
ID11961	W	10.9	20
ID11626	W	10.9	20
ID11627	W	10.9	20
ID11476	W	10.9	20
ID12005	W	10.9	20
ID11472	W	10.9	20
ID11462	W	10.9	20
ID11433	W	10.9	20
ID11413	W	10.9	20
ID11664	W	10.9	20
ID11352	W	10.9	20
ID13264	W	10.9	20
ID12266	W	10.9	20
ID12309	W	10.9	20
ID12724	W	10.9	20
ID12774	W	10.9	20
ID12775	W	10.9	20
ID12780	W	10.9	20
ID12796	W	10.9	20
ID12806	W	10.9	20
ID12834	W	10.9	20
ID12843	W	10.9	20
ID12895	W	10.9	20
ID12921	W	10.9	20
ID12922	W	10.9	20
ID13112	W	10.9	20
ID13114	W	10.9	20
ID13170	W	10.9	20
ID13179	W	10.9	20
ID13189	W	10.9	20
ID13233	W	10.9	20
ID12708	W	10.9	20
ID12277	W	10.9	20
ID12694	W	10.9	20
ID12639	W	10.9	20
ID12321	W	10.9	20
ID11840	W	10.9	20
ID12377	W	10.9	20
ID12382	W	10.9	20
ID12399	W	10.9	20
ID12401	W	10.9	20
ID12408	W	10.9	20
ID12422	W	10.9	20
ID12441	W	10.9	20
ID12478	W	10.9	20
ID12504	W	10.9	20
ID11873	W	10.9	20
ID12524	W	10.9	20
ID12545	W	10.9	20
ID12565	W	10.9	20
ID12596	W	10.9	20
ID12606	W	10.9	20
ID12640	W	10.9	20
ID11934	W	10.9	20
ID13420	W	10.9	20
ID239	M	10.9	20
ID197	M	10.9	20
ID206	M	10.9	20
ID172	M	10.9	20
ID168	M	10.9	20
ID210	M	10.9	20
ID190	M	10.9	20
ID126	M	10.9	20
ID12433	W	11.0	20
ID12020	W	11.0	20
ID13744	W	11.0	20
ID12027	W	11.0	20
ID12028	W	11.0	20
ID13728	W	11.0	20
ID13804	W	11.0	20
ID12409	W	11.0	20
ID12406	W	11.0	20
ID12060	W	11.0	20
ID13023	W	11.0	20
ID12071	W	11.0	20
ID13670	W	11.0	20
ID13643	W	11.0	20
ID13742	W	11.0	20
ID12964	W	11.0	20
ID12951	W	11.0	20
ID12440	W	11.0	20
ID12821	W	11.0	20
ID11762	W	11.0	20
ID12509	W	11.0	20
ID12822	W	11.0	20
ID11804	W	11.0	20
ID12829	W	11.0	20
ID12863	W	11.0	20
ID12493	W	11.0	20
ID11970	W	11.0	20
ID12867	W	11.0	20
ID11886	W	11.0	20
ID11890	W	11.0	20
ID12911	W	11.0	20
ID11901	W	11.0	20
ID11902	W	11.0	20
ID12917	W	11.0	20
ID12459	W	11.0	20
ID13050	W	11.0	20
ID11884	W	11.0	20
ID12095	W	11.0	20
ID179	M	11.0	20
ID13064	W	11.0	20
ID12610	W	11.0	20
ID13144	W	11.0	20
ID13439	W	11.0	20
ID13172	W	11.0	20
ID183	M	11.0	20
ID13422	W	11.0	20
ID217	M	11.0	20
ID184	M	11.0	20
ID13201	W	11.0	20
ID12232	W	11.0	20
ID13374	W	11.0	20
ID13352	W	11.0	20
ID12254	W	11.0	20
ID13255	W	11.0	20
ID12282	W	11.0	20
ID13320	W	11.0	20
ID13311	W	11.0	20
ID13141	W	11.0	20
ID12101	W	11.0	20
ID12178	W	11.0	20
ID13138	W	11.0	20
ID12820	W	11.0	20
ID13610	W	11.0	20
ID13606	W	11.0	20
ID13603	W	11.0	20
ID12371	W	11.0	20
ID12367	W	11.0	20
ID235	M	11.0	20
ID13560	W	11.0	20
ID13089	W	11.0	20
ID13097	W	11.0	20
ID12145	W	11.0	20
ID13105	W	11.0	20
ID137	M	11.0	20
ID13537	W	11.0	20
ID159	M	11.0	20
ID13502	W	11.0	20
ID13135	W	11.0	20
ID12176	W	11.0	20
ID12521	W	11.0	20
ID13835	W	11.0	20
ID12529	W	11.0	20
ID12683	W	11.0	20
ID12723	W	11.0	20
ID11668	W	11.0	20
ID11449	W	11.0	20
ID11537	W	11.0	20
ID11343	W	11.0	20
ID11376	W	11.0	20
ID11431	W	11.0	20
ID11388	W	11.0	20
ID12543	W	11.0	20
ID12661	W	11.0	20
ID12771	W	11.0	20
ID12712	W	11.0	20
ID12772	W	11.0	20
ID11687	W	11.0	20
ID278	M	11.0	20
ID12650	W	11.0	20
ID11418	W	11.0	20
ID11511	W	11.0	20
ID12632	W	11.0	20
ID11398	W	11.0	20
ID11400	W	11.0	20
ID12783	W	11.0	20
ID11483	W	11.0	20
ID11485	W	11.0	20
ID12594	W	11.0	20
ID11726	W	11.0	20
ID12782	W	11.0	20
ID11486	W	11.0	20
ID11660	W	11.0	20
ID12593	W	11.0	20
ID12616	W	11.0	20
ID11725	W	11.0	20
ID12701	W	11.0	20
ID11374	W	11.0	20
ID12793	W	11.0	20
ID11652	W	11.0	20
ID11712	W	11.0	20
ID13640	W	11.1	20
ID12709	W	11.1	20
ID12566	W	11.1	20
ID13631	W	11.1	20
ID13681	W	11.1	20
ID13666	W	11.1	20
ID12391	W	11.1	20
ID12223	W	11.1	20
ID13200	W	11.1	20
ID12073	W	11.1	20
ID12816	W	11.1	20
ID13022	W	11.1	20
ID13697	W	11.1	20
ID12733	W	11.1	20
ID13399	W	11.1	20
ID12555	W	11.1	20
ID13721	W	11.1	20
ID12383	W	11.1	20
ID13052	W	11.1	20
ID11590	W	11.1	20
ID12105	W	11.1	20
ID11453	W	11.1	20
ID11529	W	11.1	20
ID12645	W	11.1	20
ID13434	W	11.1	20
ID12638	W	11.1	20
ID12343	W	11.1	20
ID12207	W	11.1	20
ID11455	W	11.1	20
ID13480	W	11.1	20
ID11490	W	11.1	20
ID13479	W	11.1	20
ID11478	W	11.1	20
ID13146	W	11.1	20
ID12189	W	11.1	20
ID11470	W	11.1	20
ID12151	W	11.1	20
ID11607	W	11.1	20
ID13183	W	11.1	20
ID12653	W	11.1	20
ID12106	W	11.1	20
ID13053	W	11.1	20
ID12110	W	11.1	20
ID12690	W	11.1	20
ID12751	W	11.1	20
ID11586	W	11.1	20
ID11575	W	11.1	20
ID218	M	11.1	20
ID13184	W	11.1	20
ID12664	W	11.1	20
ID12662	W	11.1	20
ID13576	W	11.1	20
ID13082	W	11.1	20
ID12582	W	11.1	20
ID11563	W	11.1	20
ID13101	W	11.1	20
ID12760	W	11.1	20
ID12015	W	11.1	20
ID12997	W	11.1	20
ID13345	W	11.1	20
ID13990	W	11.1	20
ID11852	W	11.1	20
ID13989	W	11.1	20
ID11359	W	11.1	20
ID12487	W	11.1	20
ID14023	W	11.1	20
ID11864	W	11.1	20
ID11874	W	11.1	20
ID13958	W	11.1	20
ID11720	W	11.1	20
ID265	M	11.1	20
ID12892	W	11.1	20
ID12481	W	11.1	20
ID11869	W	11.1	20
ID11643	W	11.1	20
ID12496	W	11.1	20
ID14059	W	11.1	20
ID12519	W	11.1	20
ID11737	W	11.1	20
ID11734	W	11.1	20
ID11732	W	11.1	20
ID12512	W	11.1	20
ID12813	W	11.1	20
ID12286	W	11.1	20
ID12507	W	11.1	20
ID11789	W	11.1	20
ID11794	W	11.1	20
ID12527	W	11.1	20
ID12628	W	11.1	20
ID12833	W	11.1	20
ID194	M	11.1	20
ID13271	W	11.1	20
ID13347	W	11.1	20
ID13950	W	11.1	20
ID13932	W	11.1	20
ID13451	W	11.1	20
ID13382	W	11.1	20
ID13766	W	11.1	20
ID12992	W	11.1	20
ID12984	W	11.1	20
ID13787	W	11.1	20
ID13799	W	11.1	20
ID13373	W	11.1	20
ID11987	W	11.1	20
ID11978	W	11.1	20
ID12534	W	11.1	20
ID11682	W	11.1	20
ID13810	W	11.1	20
ID12993	W	11.1	20
ID12769	W	11.1	20
ID13820	W	11.1	20
ID12956	W	11.1	20
ID189	M	11.1	20
ID11939	W	11.1	20
ID12455	W	11.1	20
ID13871	W	11.1	20
ID13876	W	11.1	20
ID12929	W	11.1	20
ID13734	W	11.1	20
ID12461	W	11.1	20
ID12920	W	11.1	20
ID14206	W	11.1	20
ID13812	W	11.1	20
ID12770	W	11.1	20
ID13208	W	11.2	20
ID12614	W	11.2	20
ID13243	W	11.2	20
ID209	M	11.2	20
ID13213	W	11.2	20
ID13222	W	11.2	20
ID13191	W	11.2	20
ID12325	W	11.2	20
ID12815	W	11.2	20
ID13162	W	11.2	20
ID12936	W	11.2	20
ID12457	W	11.2	20
ID12791	W	11.2	20
ID264	M	11.2	20
ID12808	W	11.2	20
ID12491	W	11.2	20
ID12811	W	11.2	20
ID12858	W	11.2	20
ID12857	W	11.2	20
ID12498	W	11.2	20
ID12855	W	11.2	20
ID12844	W	11.2	20
ID12837	W	11.2	20
ID12830	W	11.2	20
ID12825	W	11.2	20
ID12506	W	11.2	20
ID12513	W	11.2	20
ID12446	W	11.2	20
ID12957	W	11.2	20
ID12965	W	11.2	20
ID12975	W	11.2	20
ID225	M	11.2	20
ID12637	W	11.2	20
ID12346	W	11.2	20
ID13111	W	11.2	20
ID12584	W	11.2	20
ID12369	W	11.2	20
ID13077	W	11.2	20
ID12678	W	11.2	20
ID12326	W	11.2	20
ID13042	W	11.2	20
ID13025	W	11.2	20
ID12398	W	11.2	20
ID12728	W	11.2	20
ID13011	W	11.2	20
ID13009	W	11.2	20
ID12995	W	11.2	20
ID290	M	11.2	20
ID12418	W	11.2	20
ID13034	W	11.2	20
ID13281	W	11.2	20
ID327	M	11.2	20
ID13836	W	11.2	20
ID14151	W	11.2	20
ID11967	W	11.2	20
ID11975	W	11.2	20
ID13801	W	11.2	20
ID14163	W	11.2	20
ID12000	W	11.2	20
ID14168	W	11.2	20
ID13783	W	11.2	20
ID11719	W	11.2	20
ID14195	W	11.2	20
ID13760	W	11.2	20
ID13737	W	11.2	20
ID13714	W	11.2	20
ID13700	W	11.2	20
ID11671	W	11.2	20
ID13675	W	11.2	20
ID12083	W	11.2	20
ID13668	W	11.2	20
ID11644	W	11.2	20
ID11642	W	11.2	20
ID11639	W	11.2	20
ID11637	W	11.2	20
ID13619	W	11.2	20
ID11741	W	11.2	20
ID13602	W	11.2	20
ID11948	W	11.2	20
ID11747	W	11.2	20
ID14037	W	11.2	20
ID13997	W	11.2	20
ID13991	W	11.2	20
ID11839	W	11.2	20
ID13987	W	11.2	20
ID13977	W	11.2	20
ID11887	W	11.2	20
ID11891	W	11.2	20
ID11808	W	11.2	20
ID13943	W	11.2	20
ID14084	W	11.2	20
ID11801	W	11.2	20
ID14125	W	11.2	20
ID11775	W	11.2	20
ID11904	W	11.2	20
ID14126	W	11.2	20
ID14133	W	11.2	20
ID11759	W	11.2	20
ID13897	W	11.2	20
ID14134	W	11.2	20
ID13885	W	11.2	20
ID14137	W	11.2	20
ID12276	W	11.2	20
ID13833	W	11.2	20
ID13598	W	11.2	20
ID13662	W	11.2	20
ID14460	W	11.2	20
ID13461	W	11.2	20
ID13587	W	11.2	20
ID13446	W	11.2	20
ID13444	W	11.2	20
ID13438	W	11.2	20
ID12211	W	11.2	20
ID12212	W	11.2	20
ID13428	W	11.2	20
ID11549	W	11.2	20
ID13413	W	11.2	20
ID11543	W	11.2	20
ID13391	W	11.2	20
ID11538	W	11.2	20
ID13385	W	11.2	20
ID11505	W	11.2	20
ID11494	W	11.2	20
ID11491	W	11.2	20
ID13340	W	11.2	20
ID193	M	11.2	20
ID14520	W	11.2	20
ID12260	W	11.2	20
ID14474	W	11.2	20
ID13333	W	11.2	20
ID14502	W	11.2	20
ID13321	W	11.2	20
ID13312	W	11.2	20
ID201	M	11.2	20
ID13462	W	11.2	20
ID12187	W	11.2	20
ID14044	W	11.2	20
ID11611	W	11.2	20
ID176	M	11.2	20
ID13569	W	11.2	20
ID139	M	11.2	20
ID11623	W	11.2	20
ID13516	W	11.2	20
ID11604	W	11.2	20
ID11594	W	11.2	20
ID12143	W	11.2	20
ID14386	W	11.2	20
ID14358	W	11.2	20
ID14110	W	11.3	20
ID304	M	11.3	20
ID296	M	11.3	20
ID12636	W	11.3	20
ID14172	W	11.3	20
ID14063	W	11.3	20
ID14079	W	11.3	20
ID14476	W	11.3	20
ID14287	W	11.3	20
ID14497	W	11.3	20
ID14821	W	11.3	20
ID14339	W	11.3	20
ID14369	W	11.3	20
ID14082	W	11.3	20
ID14463	W	11.3	20
ID12697	W	11.3	20
ID14171	W	11.3	20
ID12665	W	11.3	20
ID14561	W	11.3	20
ID14211	W	11.3	20
ID12675	W	11.3	20
ID14225	W	11.3	20
ID14705	W	11.3	20
ID14282	W	11.3	20
ID14254	W	11.3	20
ID14673	W	11.3	20
ID14150	W	11.3	20
ID14145	W	11.3	20
ID14277	W	11.3	20
ID14462	W	11.3	20
ID14664	W	11.3	20
ID14399	W	11.3	20
ID287	M	11.3	20
ID14351	W	11.3	20
ID13289	W	11.3	20
ID13993	W	11.3	20
ID13500	W	11.3	20
ID13134	W	11.3	20
ID13133	W	11.3	20
ID13548	W	11.3	20
ID13103	W	11.3	20
ID13556	W	11.3	20
ID13496	W	11.3	20
ID13559	W	11.3	20
ID13085	W	11.3	20
ID13591	W	11.3	20
ID13592	W	11.3	20
ID13618	W	11.3	20
ID13622	W	11.3	20
ID13627	W	11.3	20
ID13087	W	11.3	20
ID13494	W	11.3	20
ID13477	W	11.3	20
ID13159	W	11.3	20
ID13314	W	11.3	20
ID196	M	11.3	20
ID208	M	11.3	20
ID13251	W	11.3	20
ID13244	W	11.3	20
ID13240	W	11.3	20
ID13353	W	11.3	20
ID13216	W	11.3	20
ID13368	W	11.3	20
ID13212	W	11.3	20
ID13203	W	11.3	20
ID13411	W	11.3	20
ID13193	W	11.3	20
ID13414	W	11.3	20
ID13171	W	11.3	20
ID13641	W	11.3	20
ID14043	W	11.3	20
ID13645	W	11.3	20
ID13037	W	11.3	20
ID257	M	11.3	20
ID13847	W	11.3	20
ID13890	W	11.3	20
ID12928	W	11.3	20
ID13915	W	11.3	20
ID12925	W	11.3	20
ID12947	W	11.3	20
ID13928	W	11.3	20
ID13940	W	11.3	20
ID12900	W	11.3	20
ID12896	W	11.3	20
ID13956	W	11.3	20
ID12873	W	11.3	20
ID12871	W	11.3	20
ID12913	W	11.3	20
ID12948	W	11.3	20
[truncated: 22,155 more rows]
