# Supplementary material for: KETOS: Clinical decision support and machine learning as a service – A training and deployment platform based on Docker, OMOP-CDM, and FHIR Web Services
Source: PLoS One. 2019 Oct 3;14(10):e0223010. doi: 10.1371/journal.pone.0223010 (PMC6776354; doi:10.1371/journal.pone.0223010)
Supplement: S2 File — colRec_relapseModels (Rdata) data_all.csv (csv) ketos_metadata/metadata.json (json) model.ipynb (ipynb) test_data_relapse.csv (csv) training_data_relapse.csv (csv) utils.R (R). (ZIP) [file pone.0223010.s002.zip]

Archive with 9 entries (7 files):
- example_2_relapse/
- example_2_relapse/test_data_relapse.csv
- example_2_relapse/utils.R
- example_2_relapse/training_data_relapse.csv
- example_2_relapse/ketos_metadata/
- example_2_relapse/ketos_metadata/metadata.json
- example_2_relapse/data_all.csv
- example_2_relapse/model.ipynb
- example_2_relapse/colRec_relapseModels
