# Supplementary material for: KETOS: Clinical decision support and machine learning as a service – A training and deployment platform based on Docker, OMOP-CDM, and FHIR Web Services
Source: PLoS One. 2019 Oct 3;14(10):e0223010. doi: 10.1371/journal.pone.0223010 (PMC6776354; doi:10.1371/journal.pone.0223010)
Supplement: S2 File — colRec_relapseModels (Rdata) data_all.csv (csv) ketos_metadata/metadata.json (json) model.ipynb (ipynb) test_data_relapse.csv (csv) training_data_relapse.csv (csv) utils.R (R). (ZIP) [file pone.0223010.s002.zip › example_2_relapse/test_data_relapse.csv]

colRec	diseaseFreeSurvival	gene1	gene10	gene11	gene12	gene13	gene14	gene15	gene16	gene17	gene18	gene19	gene2	gene20	gene21	gene22	gene23	gene24	gene25	gene26	gene27	gene28	gene29	gene3	gene30	gene31	gene32	gene33	gene34	gene35	gene36	gene37	gene38	gene39	gene4	gene40	gene41	gene42	gene43	gene44	gene45	gene46	gene47	gene48	gene49	gene5	gene50	gene51	gene52
Rectum	Yes	31.24	33.46	30.8	33.37	28.65	33.27	31.83	36.24	36.15	35.44	33.49	32.15	33.57	32.3	35.37	30.47	32.6	29.51	30.17	33.01	33.91	31.13	34.25	32.57	30.83	30.79	34.61	34.11	33.63	36.24	30.48	30.53	36.28	33.42	32.19	31.77	31.59	31.01	32.17	33.33	34.17	32.94	34.62	35.87	32.21	34.18	33.65	33.6
Colon	No	29.5	32.86	31.4	34.21	31.07	33.02	31.4	36.64	36.3	37.72	34.5	32.62	35.4	31.4	35.84	29.98	33.21	30.84	31.55	34.77	35.06	32.08	34.66	33.61	31.68	33.06	35.11	34.58	33.76	37.07	31.3	31.53	37.7	35.02	32.29	33.56	33.3	30.44	32.21	34.94	31.76	33.75	33.48	35.68	34.8	35.13	35.2	34.95
Rectum	No	30.15	32.34	31.39	34.62	30.06	33.36	30.76	34.05	35.79	36.97	33.43	31	35.96	29.25	35.09	29.76	32.79	30.04	32.3	34.28	33.56	32.85	36.12	38.07	33.02	34.04	34.13	34.63	34.13	36.27	33.26	32.09	34.37	34.48	32.26	31.09	30.38	29.95	32.75	33.79	29.32	33.05	32.85	34.66	34.92	35.59	33.35	35.46
Colon	Yes	29.93	33.28	29.27	32.98	28.78	31.08	30.47	33.5	34.33	34.67	33.37	30.25	33.62	28.17	33.91	29.38	31.76	29.38	29.99	33.09	32.98	31.43	35.14	34.29	30.34	31.8	33.04	33.98	32.45	35.38	29.08	30.06	33.3	33.43	32.86	31.62	30.52	29.17	31.1	32.29	29.41	32.09	32.72	34.08	32.82	33.94	31.73	33.55
Colon	No	31.16	33.14	30.44	33.75	29.55	35.64	31.75	33.81	35.13	35.28	34.18	31.03	33.93	30.81	35.08	29.83	31.58	30.51	30.3	33.04	33.9	30.49	35.2	32.08	30.18	31.17	34.4	34.04	33.15	35.45	29.48	31.45	35.15	31.97	31.48	31.47	32.28	30.09	32.33	33.17	31.21	32.23	33.7	35.85	31.6	33.66	32.7	32.84
Colon	No	30.93	33.75	29.41	33.09	28.98	32.15	30.5	33.23	35.07	34.98	32.7	31.29	33.17	30.05	34.82	29.77	31.54	28.81	29.69	33.6	33.15	31.97	35	33.05	30.57	31.5	32.35	34	33.86	34.83	29.08	31.5	34.37	33.11	31.19	31.54	33.09	28.36	32.17	33.06	30.04	32.04	33.57	34.52	33.05	34.35	31.26	33.87
Colon	No	29.88	34.07	29.41	33.97	29.96	32.9	30.69	32.21	35.03	36.66	33.3	32.07	33.86	29.44	32.69	28.66	32.04	29.11	28.91	33.34	30.95	31.15	33.91	35.04	31.23	30.46	35.2	32.02	33.69	36.05	28.83	29.75	34.3	32.86	32.63	32.47	32.46	29.54	31.36	32.75	26.58	32.51	33.21	34.15	33.28	32.9	34.53	33.56
Rectum	No	31.27	35.1	30.34	34.3	29.35	33.38	30.18	33.07	34.87	35.89	33.24	31.2	35.44	28.64	35.24	30.2	33.5	30.02	31.07	33.5	33.89	33.66	35.73	32.54	31.55	31.86	32.63	33.64	33.8	35.44	30.68	31.5	34.39	34.2	32.69	31.64	33.28	30.24	32.82	34.49	30.43	32.38	33.2	34.19	35.41	34.77	33.32	34.17
Colon	No	30.5	34.76	31.12	34.96	27.9	32.83	30.38	33.28	34.78	36.21	34.03	31.75	34.74	28.98	33.64	28.89	31.77	30.68	31.03	33.85	33.27	32.88	35.73	33.63	31.17	34.05	35.23	31.74	34.14	36.58	30.22	28.55	34.5	34.08	32.59	30.68	32.75	29.86	32.13	34.25	28.13	32.61	34.34	33.86	33.17	35.07	35.17	33.99
Rectum	No	31.12	34.07	31.01	33.55	28.56	33.02	30.97	34.67	35.7	35.12	33.32	30.82	34.49	30.15	33.94	30.08	32.45	29.86	31.21	33.81	32.67	32.71	35.16	32.67	31.22	32.33	32.41	31.5	33.83	35.02	30.79	30.63	33.44	33.39	32.11	30.78	33.79	29.74	33.18	33.96	31.17	32.93	32.89	34.38	32.16	35.45	33.99	33.73
Colon	No	29.43	33.15	28.22	33.86	27.36	31.72	27.71	31.21	34.82	36.15	33.01	29.01	32.72	27.99	32.8	28.71	31.44	30.37	28.63	32.69	31.78	31.52	34.4	26.31	30.19	31.84	31.47	32.06	33.72	34.62	26.19	28.05	33.53	33.91	31.83	30	31.19	27.4	32.27	32.35	29.06	31.87	31.89	32.3	30.73	33.35	32.69	32.86
Colon	Yes	31.04	34.36	31.09	33.69	29.18	33.27	31.23	35.18	35.25	36.26	34.03	32.32	34.56	30.39	34.38	29.73	32.89	30.74	31.1	32.45	33.67	32.1	35.99	33.31	31.56	33.07	35.55	33.12	35.23	36.64	31.44	32.27	34.56	32.87	32.33	31.07	32.2	30.91	32.65	33.77	27.29	32.87	35.15	35.48	32.58	34.8	32.43	33.67
Rectum	No	30.07	34.06	30.97	34.93	27.7	33.9	32.11	32.99	34.97	35.62	33.68	31.78	34.73	30.31	34.72	31.21	32.32	31.14	31.54	33.6	32.99	32.97	35.77	27.62	31.26	31.99	32.4	33.06	34.39	34.7	31.49	31.65	33.14	33.61	31.78	28.32	33.01	30.47	33.68	34.53	30.07	33.03	33.64	34.63	34.87	34.4	33.03	33.86
Rectum	Yes	28.63	31.34	30.01	33.11	29.17	32	30.62	33.37	35	36.13	33.34	31.19	34.4	29.46	33.79	28.41	30.64	29.89	30.48	32.49	32.14	31.11	34.53	33.21	30.36	32.38	32.95	33.48	32.71	36.19	30.62	29.81	33.94	32.12	30.81	30.59	29.71	28.14	30.62	32.58	29.9	32.23	33.29	33.79	33.21	33.03	32.15	33.79
Colon	No	28.55	33.87	29.85	33.3	28.54	32.64	30.85	32.93	35.41	35.4	32.71	30.6	33.69	30.57	33.23	28.81	31.82	29.86	30.54	33.23	33.39	31.82	34.72	34.14	31.38	32.54	32.22	31.75	32.61	35.89	30.43	30.31	33.07	33.48	31.01	30.05	32.44	28.9	31.79	33.09	31.09	32.59	33.7	33.52	32.43	33.56	32.66	34.43
Rectum	No	29.2	34.37	30.66	33.55	31.28	32.69	30.25	33.99	34.92	35.02	33.28	30.08	34.67	29.45	35.02	30.08	31.92	30.87	30.26	33.82	33.38	31.87	35.51	34.85	31.21	32.23	35.01	31.8	33.32	36.71	30.75	30.63	34.61	33.65	32.1	32.69	31.75	29.49	32.05	32.87	29.89	32.52	32.05	34.43	34.2	34.58	32.73	33.14
Colon	No	28.81	30.48	27.93	31.69	24.94	29.77	27.2	29.93	33.66	33.19	30.93	28.96	31	27.18	31.68	27.06	28.9	26.92	26.42	31.46	29.98	28.51	32.98	28.6	26.78	30	30.17	30.92	29.73	32.53	25.31	26.89	31.85	31.94	29.45	28.45	30.26	25.51	28.56	29.75	27.57	29.76	28.72	32.6	29.38	31.01	29.82	31.49
Rectum	No	30.51	32.27	31.55	33.87	29.81	33.69	31.41	33.52	34.87	35.23	33.25	31.52	34.86	29.97	35.28	29.73	31.19	29.82	30.96	33.13	34.35	31.69	33.98	33.99	30.92	32.37	32.64	35.45	32.89	35.75	30.87	31.72	33.92	33.41	31.92	32.12	32.64	30.17	32.33	33.81	26.76	32.89	36.36	33.82	32.08	34.27	31.33	34.69
Colon	No	30.77	34.02	29.43	34.06	28.27	31.1	29.75	32.48	35.16	36.2	33.57	30.26	34.64	30.98	35.46	30.06	32.08	30.28	29.51	33.08	36.33	33.19	33.85	32.06	29.88	33.6	31.86	37.54	33.47	35.1	30.92	33.73	36.9	34.14	32.03	32.38	30.23	27.85	30.8	32.34	32.38	32.47	33.42	36.77	35.39	34.37	33.54	34.43
Rectum	Yes	30.14	32.34	30.58	34.13	29.64	33.49	32.21	34.49	35.46	35.14	33.25	32.83	35.25	30.46	33.4	28.72	30.25	29.92	30.65	34.99	34.89	31.58	34.35	33.01	30.51	33.56	34.38	34.31	33.88	36.24	30.88	30.53	35.73	32.99	31.68	31.25	30.88	29.56	33.26	34.3	32.38	32.8	35.54	35.11	33.74	34.44	32.78	34.23
Rectum	No	28.79	32.46	30.08	32.95	26.86	32.27	29.72	32.84	34.81	35.8	32.1	32.18	34.66	31.03	34.05	28.91	32.21	29.08	29.91	34.27	34.63	31.85	35.5	33.82	31.11	32.32	32.22	35.27	34.01	35.99	29.86	32.67	36.01	34.38	32.37	31.31	31.2	27.68	31.19	33.6	31.68	33.14	31.9	35.57	33.27	33.6	32.18	34.59
Rectum	No	30.23	33.9	30.03	33.56	29.29	31.68	30.36	32.68	35.66	36.12	33.31	30.66	35.36	31.53	36.59	29.33	32.43	29.9	29.9	33.46	34.48	32.01	34.37	32.8	30.9	31.07	35.54	35.89	34.54	36.52	29.98	33.54	36.26	33.16	31.85	32.37	33.57	29.59	32.82	33.49	30.01	32.32	33.12	34.74	32.45	34.26	34.75	32.89
Rectum	Yes	30.32	32.75	31.05	34.02	28.78	32.85	30.44	32.79	34.78	36.04	33.85	32.39	34.82	30.36	34.39	29.72	32.93	30.18	30.7	33.94	31.09	32.58	35.25	33.63	31.1	33.06	33.02	33.67	33.42	35.69	32.09	31.11	32.69	33.26	33.17	31.5	30.23	28.34	31.67	33.62	30.83	32.1	32.74	34.2	33.38	34.2	33.3	35.34
Colon	No	29.56	33.21	29.05	32.98	28.55	33.19	29.87	32.14	35.35	36.22	33.09	30.24	34.42	29.19	34.16	29.01	31.51	29.94	30.46	33.18	33.3	32.39	35.94	29.98	31.7	32.12	31.46	33.54	34.54	35.1	29.7	30.52	34.87	33.11	31.98	30.88	33.42	26.5	33.2	33.94	31.01	32.56	33.01	34.4	33.99	33.45	32.8	34.21
Colon	No	31.58	33.24	29.7	33.31	28.62	33.25	30.7	33.79	35.14	35.47	33.15	31.12	35.74	31.85	35.32	30.97	31.84	28.58	29.67	32.63	35.33	31.53	34.38	32.27	31.02	31.38	32.34	34.4	35	35.52	31.72	32.71	35.94	32.65	32.29	32.2	32.13	29.48	32.47	33	32.55	31.35	34.97	37.25	32.42	33.49	32.63	34.4
Colon	No	29.44	33.04	28.71	33.31	27.96	31.1	29.27	32.61	34.64	34.82	32.79	29.13	33.71	28.66	34.06	27.68	31.27	29.83	27.71	32.9	31.77	31.22	34.13	32.85	30.49	31.15	32.48	32.63	31.97	35.5	27.31	29.07	34.01	32.69	31.53	30.61	32.46	25.41	31	32.56	29.71	31.67	32.39	34.61	32.03	32.52	30.81	33.64
Rectum	No	28.62	33.37	29.56	33.47	25.82	31	31.68	30.35	34.58	35.87	32.91	29.89	33.43	28.99	31.91	27.89	30.92	30.41	28.58	33.47	33.01	31.81	34.01	32.88	30.18	32.82	30.16	31.95	33.26	35.33	26.72	29.68	34.2	32.72	31.58	28.67	29.33	26.32	31.84	32.35	28	32.47	30.68	32.79	31.27	33.6	29.45	34.6
Rectum	No	30.9	32.86	28.01	33.61	26.34	32.1	29.96	32.38	34.19	34.17	32.31	30.52	33.84	29.93	32.93	28.57	32.48	29.01	29.43	32.93	33.22	32.84	34.33	32.83	30.6	31.89	30.62	33.47	33	35.04	28.89	31.92	33.05	34.4	30.65	29.39	33.38	27.92	31.51	32.85	29.85	31.89	31.78	34.19	32.55	33.47	32.64	33.65
Colon	Yes	30.59	33.42	28.17	33.58	29.26	34.02	31.77	34.64	35.45	36.19	33.29	31.64	33.71	29.68	34	29.22	30.9	30.62	29.99	33.89	33.78	31.69	35.29	33.13	30.74	32.03	33.99	32.32	33.96	37.07	30.02	30.92	35.77	33.14	31.48	30.74	28.5	29.4	32.37	33.4	30.52	31.97	35.29	34.93	32.58	33.77	32.21	34.63
Rectum	Yes	31.01	33.59	28.62	34.65	26.91	34.09	31.32	30.95	35.27	36.3	33.43	30.22	33.72	25.98	33.18	28.94	32.77	29.93	30.59	33.61	28.62	31.99	35.16	32.14	31.51	33.9	31.84	30.26	33.58	33.25	27.5	28.33	31.27	33.46	31.93	27.85	34.22	26.78	32.74	32.87	24.98	32.19	30.42	30.77	32.21	34.82	30.95	34.91
Colon	Yes	31.06	33.44	30.82	33.36	28.72	32.78	30.7	34.08	35.04	36.69	33.12	32.24	34.31	28.28	33.95	29.37	32.58	31.3	30.19	34.31	33.84	32.71	34.62	32.7	30.36	31.92	34.24	33.02	34.47	37.18	31.12	30.54	34.19	33.79	33.08	29.9	32.02	29.79	32.19	33.74	30.81	32.77	34.35	34.94	32.7	33.57	33.16	34.52
Rectum	No	29.34	34.1	31.56	35.34	29.22	34.53	32.39	35.09	34.68	35.16	33.83	32.2	33.82	30.11	33.87	29.83	32.42	30.91	31.18	34.55	34.67	33	35.69	30.91	30.6	32.67	32.62	34.04	34.66	35.15	31.32	31.95	33.33	34.09	32.85	31.26	29.94	31.03	32.13	35.01	30	32.84	31.55	34.74	32.45	33.9	31.91	35.07
Colon	No	29.97	32.69	27.95	32.33	28.78	30.05	29.71	31.88	34.08	36.67	32.51	28.61	32.53	28.03	33.4	28.34	30.13	28.99	29.71	33.07	33	31.31	34.95	34.2	30.25	31.03	31.17	32.5	33.42	35.54	27.45	28.96	33.76	33.22	31.31	32.06	32.96	27.03	30.83	32.32	27.26	31.38	33.32	33.64	32.99	32.98	31.39	33.84
Rectum	No	29.61	32.99	30.21	33.37	27.96	30.48	30.43	32.73	33.75	34.15	32.85	29.85	33.67	27.78	33.08	29.23	32.53	27.92	29.41	33.11	33.11	31.39	33.67	32.99	30.1	31.62	30.53	32.27	32.4	35.11	28.57	30.09	34.32	33.86	30.75	29.68	32.12	26.96	31.98	32.25	29.02	30.97	32.45	34	33.56	33.2	31.31	33.62
Rectum	Yes	32.03	34.22	30.2	33.3	29.67	31.63	30.61	34.18	35.48	35.12	33.39	30.16	34.78	28.22	34.52	29.36	32.7	27.77	30.3	33.26	33.58	31.63	34.54	32.33	28.98	32.42	32.29	34.7	32.76	36.19	30.64	31.58	34.46	33.51	32.26	32.48	29.43	29.6	30.7	33.49	32.15	32.44	33.26	35.37	33.2	34.27	32.2	33.13
Rectum	No	31.21	33.5	30.98	33.98	29.35	32.12	31.38	33.97	35.3	36.73	33.52	30.92	34.87	31.24	36.32	30.2	32.48	29.89	30.73	33.73	35.23	32.99	34.94	29.05	31.96	32.8	34.29	36.18	33.33	35.63	31.94	32.75	34.19	33.81	31.93	31.45	27.65	29.98	32.24	33.51	32.78	33.33	32.72	35.65	35.65	34.9	32.72	34.28
Rectum	No	30.75	33.2	30.34	33.01	29.1	32.64	30.35	33.96	35.01	36	33.35	31.64	35.46	29.95	35.49	29.4	31.7	29.1	29.94	32.75	34.01	30.69	35.13	33.26	29.58	31.1	34.77	36.15	32.36	37.1	30.99	33.07	35.29	33.69	31.42	31.57	30.38	29.51	32.12	32.99	31.13	32.4	35.13	34.59	35.18	33.49	34.15	33.78
Rectum	No	30.39	33.34	30.55	33.01	28.38	33.25	30.52	32.32	35.37	35.96	33.35	31.18	35.43	29.3	34.79	28.78	31.91	29.94	30.41	32.87	33.33	31.75	35.26	36.31	33.31	32.67	31.37	34.26	33.6	34.35	32	32.47	33.38	32.86	30.94	28.33	30.3	27.95	33.13	33.21	30.39	32.28	32.61	34.66	35.44	33.78	34.23	33.94
Colon	Yes	31.9	34.04	31.32	34.13	30.73	31.65	31.35	34.12	36.02	36.25	33.76	31.99	35.16	29.76	36.05	29.6	32.67	29.05	30.13	33.24	35.26	31.99	35.53	36.06	30.27	31.17	33	35.57	33.04	36.18	31.83	33.22	35.91	33.33	32.22	33.65	32.66	30.01	31.8	33.51	32.52	33.34	34.2	36.12	34.42	34.58	33.11	34.77
Colon	Yes	29.78	32.95	29.49	33.74	27.15	32.44	31.17	31.84	34.71	35.09	32.93	28.92	34.61	28.99	33.22	29.12	31.01	31.15	29.24	32.87	31.83	32.25	33.99	33.99	31.57	32.49	31.7	31.33	33.11	35.85	30.17	29.19	33.55	34.37	31.97	29.49	32.64	27.51	32.88	32.03	29.3	32.39	33.45	34.07	32.93	34.34	32.87	34.74
Rectum	No	29.21	32.65	30.98	33.75	25.48	33.24	30.32	33.05	34.41	35.32	32.19	30.22	33.61	29.82	34.01	27.56	32.43	30.47	29.73	32.61	34.29	31.15	34.61	35.41	31.4	33.39	32.35	31.87	33.02	35.12	30.22	28.49	33.04	33.03	31.72	29.26	32.42	25.9	31.93	32.79	28.06	32.38	31.25	33.34	33.19	34.55	31.94	33.71
Rectum	No	31.76	33.99	30.9	33.36	27.79	32.24	31.93	35.21	35.52	36.74	33.71	31.89	34.37	30.83	34.77	30.25	32.55	29.91	29.78	33.15	34.61	32.08	34.87	34.03	31.26	32.02	32.2	33.74	32.47	34.4	30.97	32.32	34.3	32.96	32.32	31.32	29.97	29.21	31.28	33.87	32.51	32.66	32.14	36.19	33.61	34.07	31.31	34.96
Rectum	No	31.62	33.09	30.06	33.11	29.32	31.92	30.27	33.72	35.37	35.08	33.43	30.23	35.29	30.7	35.67	29.16	31.89	29.75	29.83	33.64	32.79	31.68	35.4	34.23	30.94	32.73	31.84	33.48	33.26	34.28	32.25	33.26	34.57	33.04	32.66	30.24	34.53	29.16	32.41	33.92	30.93	32.67	32.56	35.41	34.43	33.51	34.16	33.64
Rectum	No	31.04	34.73	30.32	33.57	28.59	33.72	32.25	32.01	35.42	35.99	33.6	31.66	35.44	30.34	35.3	30.3	33.51	30.79	32.19	34.89	33.48	32.83	35.68	35.62	32.42	32.56	32.31	33.74	34.35	34.54	30.98	30.03	33.2	34.44	32.06	30.2	33.26	29	33.01	35.42	30.26	33.3	31.95	34.33	34.11	35.36	32.78	33.99
Rectum	Yes	30.27	33.13	30.4	34.37	28.68	31.44	31.63	32.8	35.34	35.34	33.25	30.7	33.59	28.37	34.29	29.13	31.99	28.08	30.33	32.85	33.02	32.34	34.53	34.45	31.03	31.99	32.62	32.48	32.87	35.65	30.71	30.2	34.32	33.85	30.99	29.78	32.64	29.29	31.79	33.33	30.71	32.87	32.36	34.5	34.4	33.87	32.47	33.8
Rectum	No	30.72	32.56	32.71	35.33	30.08	33.12	31.55	33.66	35.68	36.7	33.88	32.37	36.96	32.41	36.94	30.56	32.32	30.94	32.17	34.05	34.91	32.72	36.02	33.57	31.94	32.39	34.91	35.78	33.64	36.49	33.77	35.83	35.11	34.74	32.86	32.34	33.26	31.79	32.46	34.12	33.92	34.15	33.44	36.49	34.36	35.33	34.52	34.25
Colon	No	29.01	33.88	27.53	33.41	27.97	31.56	29.01	32	35.13	36.52	32.51	30.42	35.48	31.14	34.91	28.65	31.37	29.97	29.16	33.49	34.59	32.99	33.73	31.68	31.33	32.86	32.28	35.45	33.56	35.33	30.67	32.29	37.11	33.17	31	31.43	32.07	27.44	31.82	32.73	31.34	32.21	33.16	35.39	32.57	33.61	32.67	33.68
Rectum	Yes	29.8	34.53	29.94	33.35	27.89	32.14	30.45	34.08	35.57	35.55	32.66	30.23	34.36	29.07	33.45	29.26	32.12	30.31	30.83	34.08	33.01	30.78	35.06	33.7	31.92	32.35	33.37	31.38	34.1	35.36	30.18	29.36	34.37	32.76	32.45	30.46	33.19	27.94	32.55	34.58	25.14	32.73	33.01	33.63	32.84	33.86	30.17	32.85
Rectum	No	27.6	34.5	28.94	33.07	30.36	34.54	28.41	31.39	34.6	36.41	33.25	29.45	37.24	30.68	36.22	29.7	29.96	32.21	31.05	32.96	33.86	31.33	35.14	33.07	31.76	32.25	33.07	36.25	34.35	34.77	30.43	31.78	35.97	33.72	32.01	33.92	32.96	28.38	33.05	33.94	32.3	32.7	31.73	34.85	34.41	33.18	31.83	33.09
Colon	No	28.51	30.55	27.28	33.69	26.27	31.22	28.53	28.35	34.77	33.8	32.45	30.26	32.5	28.51	33.29	27.19	30.88	30.21	28.48	32.86	31.18	30.12	33.17	30.58	28.07	30.83	29.87	31.53	33.1	35	27.18	28.98	32.56	32.58	30.52	27.86	33.27	24.63	31.21	31.4	27.55	31.28	30.69	32.84	31.25	32.85	30.98	34.41
Colon	Yes	29.97	32.49	30.51	33.59	28.79	33.55	31.7	32.21	34.46	34.61	34.19	31.5	33.88	29.48	32.6	29.49	30.96	30.18	30.9	33	33.42	32.14	34.79	30.06	29.9	31.98	31.65	33.46	33.67	35.42	29.98	28.86	33.71	32.25	32.58	31.72	31.92	29.6	31.29	33.91	29.75	32.15	34.53	33.09	31.04	33.69	32.42	34.43
[truncated: 11 more columns]
