# Supplementary material for: KETOS: Clinical decision support and machine learning as a service – A training and deployment platform based on Docker, OMOP-CDM, and FHIR Web Services
Source: PLoS One. 2019 Oct 3;14(10):e0223010. doi: 10.1371/journal.pone.0223010 (PMC6776354; doi:10.1371/journal.pone.0223010)
Supplement: S3 File — colRec_mlrModels (Rdata) data_all.csv (csv) ketos_metadata/metadata.json (json) model.ipynb (ipynb) test_data.csv (csv) training_data.csv (csv) utils.R (R). (ZIP) [file pone.0223010.s003.zip]

Archive with 9 entries (7 files):
- example_2_survival/
- example_2_survival/utils.R
- example_2_survival/training_data.csv
- example_2_survival/ketos_metadata/
- example_2_survival/ketos_metadata/metadata.json
- example_2_survival/data_all.csv
- example_2_survival/colRec_mlrModels
- example_2_survival/model.ipynb
- example_2_survival/test_data.csv
