# Supplementary material for: KETOS: Clinical decision support and machine learning as a service – A training and deployment platform based on Docker, OMOP-CDM, and FHIR Web Services
Source: PLoS One. 2019 Oct 3;14(10):e0223010. doi: 10.1371/journal.pone.0223010 (PMC6776354; doi:10.1371/journal.pone.0223010)
Supplement: S3 File — colRec_mlrModels (Rdata) data_all.csv (csv) ketos_metadata/metadata.json (json) model.ipynb (ipynb) test_data.csv (csv) training_data.csv (csv) utils.R (R). (ZIP) [file pone.0223010.s003.zip › example_2_survival/training_data.csv]

DeathEvent	colRec	gene1	gene10	gene11	gene12	gene13	gene14	gene15	gene16	gene17	gene18	gene19	gene2	gene20	gene21	gene22	gene23	gene24	gene25	gene26	gene27	gene28	gene29	gene3	gene30	gene31	gene32	gene33	gene34	gene35	gene36	gene37	gene38	gene39	gene4	gene40	gene41	gene42	gene43	gene44	gene45	gene46	gene47	gene48	gene49	gene5	gene50	gene51	gene52
FALSE	Rectum	30.75	33.2	31.44	33.53	29.55	33.92	31.42	33.88	34.85	34.98	33.12	32.3	35.12	32.36	35.12	29.31	31.7	30.94	29.78	32.54	33.42	31.3	34.07	32.25	30.04	31.98	31.7	35.17	34.21	35.04	30.33	30.48	35.63	33.1	31.33	29.92	31.4	29.21	31.89	33.6	30.18	32.27	35.04	36.14	32.47	34.19	30.9	34.74
FALSE	Colon	29.35	32.16	28.72	33.16	27.06	30.59	29.93	32.9	34.39	34.92	32.81	30.86	33.39	29.89	33.93	27.41	32.02	27.97	28.25	32.55	32.75	30.06	33.76	31.59	29.41	31.01	31.37	33.78	34.04	36.06	28.51	30.45	34.18	32.04	29.18	29.14	32.47	28.35	31.34	32.06	31.13	31.61	32.45	34.82	32.6	32.03	32.46	32.97
TRUE	Rectum	31.24	33.46	30.8	33.37	28.65	33.27	31.83	36.24	36.15	35.44	33.49	32.15	33.57	32.3	35.37	30.47	32.6	29.51	30.17	33.01	33.91	31.13	34.25	32.57	30.83	30.79	34.61	34.11	33.63	36.24	30.48	30.53	36.28	33.42	32.19	31.77	31.59	31.01	32.17	33.33	34.17	32.94	34.62	35.87	32.21	34.18	33.65	33.6
FALSE	Rectum	31.01	33.64	30.94	33.68	28.61	31.99	29.31	33.48	34.44	35.79	33.82	30.36	33.89	28.54	34.9	29.89	32.29	28.93	30.11	33.4	32.84	32.55	34.52	33.99	30.14	32.9	33.03	33.36	33.05	35.39	29.38	31.38	33.86	33.1	31.42	30.1	32.03	29.46	31.83	34.09	27.81	32.67	32.58	35.6	33.4	34.41	32.97	32.93
FALSE	Rectum	30.03	33.61	30.43	33.64	28.09	32.02	29.11	32.7	34.67	37.53	33.87	30.21	34.55	29.05	34.17	28.91	31.75	29.38	29.21	33.1	32.75	33.28	35.42	34.46	30.06	33.01	33.19	34.33	32.57	36.87	29.34	30.53	33.48	33.29	31.81	29.15	32.68	29.56	31.27	33.75	29.02	33.25	32.63	33.31	34.03	34.23	32.61	33.87
TRUE	Colon	31.41	32.73	29.28	32.73	30.21	31.66	31.69	34.4	36.37	35.8	32.96	30.78	33.16	31.12	35.75	28.92	31.02	29.56	28.54	33.04	34.23	30.16	34.02	36.96	29	32.77	34.17	35.59	33	36.26	29.28	31.17	35.44	32.55	30.28	31.56	32.71	29.51	30.9	31.79	32.25	32.89	33.49	36.11	34.58	33.41	34.29	34.18
TRUE	Colon	29.28	33.63	31.24	34.15	31.83	32.92	30.45	34.41	35.21	35.7	33.82	30.86	34.52	28.07	32.87	28.34	31.42	30.26	30.2	34.17	34.12	32.26	33.79	36.17	31.7	31.1	33.56	30.09	35.13	34.11	30.31	30.95	35.89	32.53	31.37	33.96	31.32	29.31	32.7	34.05	25.54	33.11	32.33	33.88	31.59	33.31	35.2	34.15
FALSE	Rectum	29.86	32.7	30.65	34.71	28.79	33.45	30.89	33.91	35.21	36.15	32.92	31.54	35.84	31.31	35.25	28.38	32.51	31.15	30.96	34.28	33.91	32.21	35.05	31.99	30.38	32.85	32.29	35.97	33.86	36.28	29.93	33.19	34.17	34.84	33.53	30.83	33.48	28.4	32.62	33.06	31.57	33.72	32.92	36.28	32.45	34.12	32.5	33.6
FALSE	Rectum	30.22	34.06	29.45	33.66	29.42	31.07	30.72	31.96	33.91	34.77	32.95	30.29	33.08	28.36	32.41	28.67	31.75	29.07	28.36	32.97	31.26	31.05	34.82	30.35	29.81	31.28	32.83	32.9	33.13	35.3	27.67	30.1	33.04	32.58	31.02	30.4	29.29	28.68	31.33	33.19	28.1	31.8	32.24	33.33	31.95	34.03	31.54	34.18
FALSE	Rectum	30.15	32.34	31.39	34.62	30.06	33.36	30.76	34.05	35.79	36.97	33.43	31	35.96	29.25	35.09	29.76	32.79	30.04	32.3	34.28	33.56	32.85	36.12	38.07	33.02	34.04	34.13	34.63	34.13	36.27	33.26	32.09	34.37	34.48	32.26	31.09	30.38	29.95	32.75	33.79	29.32	33.05	32.85	34.66	34.92	35.59	33.35	35.46
FALSE	Rectum	32.46	33.75	30.72	33.67	29.77	33.57	30.22	35.42	34.8	35.71	33.71	31.97	34.74	31.1	35.56	30.7	31.46	30.4	31.08	33.3	34.05	31.48	35.31	32.9	31.94	31.05	36.33	35.78	33.52	36.22	32.59	31.34	36.09	32.69	30.97	33.09	32.85	30.81	32.4	33.32	32.34	32.02	36.18	36.42	34.01	34.41	35.43	32.93
TRUE	Colon	28.21	32.08	30.12	33.87	27.8	32.14	31.06	32.55	35.05	36.41	33.58	30.97	33.64	29	33.2	28.44	30.77	29.24	29.64	33.98	32.65	30.92	34.61	33.75	30.08	33.57	33.34	34.26	33.71	36.36	27.95	28.49	32.97	33.22	31.96	28.92	31.74	28.08	32.06	32.52	28.89	32.38	32.82	34.04	33.97	33	31.77	33.9
FALSE	Colon	29.83	33.7	29.76	33.36	29.16	32.64	31.48	34.73	34.72	35.51	32.95	31.77	34.41	28.93	33.01	28.24	32.56	29.85	29.51	32.85	32.35	31.81	34.2	32.5	31.74	33.12	32.03	32.5	34.57	34.99	30.92	28.86	34.14	33.45	30.18	29.22	31.41	27.23	32.37	33.11	26.6	32.56	31.76	34.02	33.73	33.22	32.44	33.7
TRUE	Colon	29.93	33.28	29.27	32.98	28.78	31.08	30.47	33.5	34.33	34.67	33.37	30.25	33.62	28.17	33.91	29.38	31.76	29.38	29.99	33.09	32.98	31.43	35.14	34.29	30.34	31.8	33.04	33.98	32.45	35.38	29.08	30.06	33.3	33.43	32.86	31.62	30.52	29.17	31.1	32.29	29.41	32.09	32.72	34.08	32.82	33.94	31.73	33.55
FALSE	Colon	31.16	33.14	30.44	33.75	29.55	35.64	31.75	33.81	35.13	35.28	34.18	31.03	33.93	30.81	35.08	29.83	31.58	30.51	30.3	33.04	33.9	30.49	35.2	32.08	30.18	31.17	34.4	34.04	33.15	35.45	29.48	31.45	35.15	31.97	31.48	31.47	32.28	30.09	32.33	33.17	31.21	32.23	33.7	35.85	31.6	33.66	32.7	32.84
FALSE	Rectum	30.71	34.64	31.81	33.9	28.19	33.3	32.3	33.92	35.41	36.71	33.52	31.73	34.03	31.65	34.2	30.78	32.4	30.19	31.62	33.53	34.13	33.23	36.26	34.76	31.86	33.41	33.09	32.49	34.24	35.99	31.27	30.62	33.84	33.8	31.77	29.91	32.08	30.43	33.27	34.86	31.56	32.51	33.36	34.65	34.6	34.49	33.36	35
FALSE	Colon	31.19	33.49	29.84	34.03	29.37	33.74	31.08	32.76	34.6	35.26	33.34	32.29	35.53	29.07	33.89	29.51	31.44	30.89	30.05	32.71	33.54	32.2	35	31.25	30.96	32.78	32	34.06	34.41	34.45	30.03	30.98	33.67	33.5	33.31	30.87	33.54	28.26	31.3	33.03	29.96	32.81	31.99	34.21	33.36	33.14	33.23	34.52
FALSE	Colon	30.93	33.75	29.41	33.09	28.98	32.15	30.5	33.23	35.07	34.98	32.7	31.29	33.17	30.05	34.82	29.77	31.54	28.81	29.69	33.6	33.15	31.97	35	33.05	30.57	31.5	32.35	34	33.86	34.83	29.08	31.5	34.37	33.11	31.19	31.54	33.09	28.36	32.17	33.06	30.04	32.04	33.57	34.52	33.05	34.35	31.26	33.87
FALSE	Colon	29.88	34.07	29.41	33.97	29.96	32.9	30.69	32.21	35.03	36.66	33.3	32.07	33.86	29.44	32.69	28.66	32.04	29.11	28.91	33.34	30.95	31.15	33.91	35.04	31.23	30.46	35.2	32.02	33.69	36.05	28.83	29.75	34.3	32.86	32.63	32.47	32.46	29.54	31.36	32.75	26.58	32.51	33.21	34.15	33.28	32.9	34.53	33.56
FALSE	Rectum	29.24	34.37	31.65	34.35	30.13	33.59	30.93	33.49	35.82	37	34.43	32.15	35.28	29.26	35.44	30.15	33.55	30.85	31.25	34.24	34.22	34.07	34.92	36.7	29.51	32.36	31.8	32.42	34.42	36.32	33.22	30.95	35.28	34.52	32.15	31.82	32.67	30.69	32.8	34.3	28.19	33.67	33.78	33.89	35.68	35.88	32.63	35.22
FALSE	Rectum	30.16	33.77	31.66	33.54	29.64	31.83	31.15	33.4	36.32	36.8	33.99	32.05	33.81	29.81	36.74	29.99	33.52	29.76	30.76	33.46	33.41	32.12	34.56	34.83	30.98	31.98	35.65	35.26	33.48	37.78	31.63	31.18	35.51	33.3	32.17	31.27	30.44	31.01	31.63	34.09	29.96	32.85	33.42	35.32	35.18	34.56	36.02	34.38
FALSE	Colon	30.69	33.58	32.16	34.69	30.69	34.16	31.34	33.6	35.31	36.1	33.97	32.22	35.46	29.03	34.25	29.88	32.17	31.12	30.63	34.01	34.72	32.83	34.62	37.11	31.91	32.93	34.28	34.05	34.4	36.41	30.44	30.35	35.57	34.42	32.73	32.5	33.6	28.84	32.6	33.83	31.94	33.57	32.9	35.13	31.37	33.92	33.08	34.52
FALSE	Rectum	30.2	33.74	31.36	34.38	29.9	33.51	30.37	34.49	35.59	36.96	33.48	32.76	36.19	31.88	36.17	30.52	32.87	30.31	31.42	33.9	35.66	32.98	35.8	38.41	31.49	34.73	33.02	36.54	34.89	35.69	32.12	32.75	36.36	34.75	32.84	33.66	32.44	31.39	33	34.35	32.49	32.36	33.89	36.09	35.89	35.48	33.52	34.24
FALSE	Rectum	31.18	34.6	30.75	33.75	28.35	32.4	31.08	32.86	34.81	35.56	32.58	31.52	32.52	30.25	34.56	30.12	32.59	30.71	31.06	34.21	33.48	32.47	35.81	32.55	32.68	31.96	33.03	33.42	33.76	34.7	31.46	31.83	33.85	34.39	32.8	30.87	33.73	29.52	31.47	35.07	32.04	33	32.42	35.68	33.63	34.08	32.5	33.49
FALSE	Rectum	31.27	35.1	30.34	34.3	29.35	33.38	30.18	33.07	34.87	35.89	33.24	31.2	35.44	28.64	35.24	30.2	33.5	30.02	31.07	33.5	33.89	33.66	35.73	32.54	31.55	31.86	32.63	33.64	33.8	35.44	30.68	31.5	34.39	34.2	32.69	31.64	33.28	30.24	32.82	34.49	30.43	32.38	33.2	34.19	35.41	34.77	33.32	34.17
FALSE	Rectum	29.47	34.16	30.97	33.49	29.04	32.5	29.53	34.03	35.59	36.05	33.32	31.23	35.22	29.42	35.37	30.48	32.86	29.3	30.5	33.67	33.28	33.05	36.14	32.18	30.96	32.84	32.68	34.79	34.12	35.53	32.1	33.05	34.46	33.93	32.86	29.92	33.04	30.54	32.08	34.43	29.52	33.21	32.11	33.67	34.19	35.36	33.16	33.91
FALSE	Colon	32.28	31.96	31.16	33.81	31.73	32.54	31.34	33.86	35.58	36.31	33.32	31.3	35.74	30.11	35.6	30.12	30.48	29.28	30.58	33.88	35.72	31.9	35.63	34.07	31.33	31.73	33.89	35.93	33.03	35.82	31.86	31.58	36.65	32.74	32.67	34.36	32.81	30.53	32.21	34.48	34.29	32.99	35.96	35.76	33	34.88	34.14	34.46
TRUE	Rectum	29.43	31.94	30.92	34.42	32.88	33.06	30.26	35.37	35.43	35.87	34.18	31.59	35.79	28.99	34.12	28.73	30.88	29.17	30.16	32.83	34.83	31.85	34.26	37.87	30.71	33.8	33.7	32.45	32.16	35.87	31.76	29.19	36.92	33.45	30.54	34.17	30.85	29.42	31.71	33.03	28.07	33.22	34.95	34.03	30.84	33.95	31.59	34.54
FALSE	Rectum	31.5	34.28	29.84	33.67	29.66	31.28	30.69	34.7	35.07	35.19	32.43	31.36	33.45	30.83	34.77	30.55	32.02	30.56	30.73	32.58	32.45	33.09	35.41	33.61	30.16	33.94	32.87	32.2	31.9	34.99	30.99	31.31	33.66	33.85	31.52	30.85	32.35	29.4	32	33.14	29.49	33.15	33.4	34	34.17	33.88	32.68	34.46
FALSE	Colon	30.61	34.51	30.79	33.86	30.22	32.36	29.34	33.57	35.45	36.88	33.41	31.32	34.87	28.25	33.79	29.12	32.47	30.39	30.76	33.66	34.64	32.3	35.39	33.57	32.01	31.48	33.78	32.92	34.48	36.66	30.19	30.81	35.2	34	32.4	32.19	31.78	29.74	31.96	33.75	30.71	32.5	35.34	35.04	33.9	34.27	32.99	34.4
FALSE	Colon	31.04	33.29	30.26	32.96	27.02	31.39	30.71	33.03	34.95	34.84	33.56	32.11	32.5	29.74	33.26	29.89	31.4	30.34	28.57	33.05	32.65	31.4	34.48	27.92	29.9	32.1	31.17	34.26	34.69	35.56	28.72	31.45	34.11	33.65	31.77	29.91	31.31	30.19	32.23	33.21	31.06	31.56	33.76	35.15	32.07	33.43	31.18	33.82
TRUE	Rectum	31.85	33.73	30.76	34.26	27.47	33.49	31.79	32.35	35.22	36.9	33	32.07	35.02	29.86	34.62	30.06	31.6	30.34	31.46	33.85	35.03	32.05	34.51	34.73	30.59	33.21	31.75	35.5	34.19	35.16	29.92	30.34	34.11	32.94	32.44	31.32	31.4	29.85	32.28	33.84	29	32.21	32.15	35	34.02	33.78	32.18	33.65
FALSE	Rectum	31.12	34.07	31.01	33.55	28.56	33.02	30.97	34.67	35.7	35.12	33.32	30.82	34.49	30.15	33.94	30.08	32.45	29.86	31.21	33.81	32.67	32.71	35.16	32.67	31.22	32.33	32.41	31.5	33.83	35.02	30.79	30.63	33.44	33.39	32.11	30.78	33.79	29.74	33.18	33.96	31.17	32.93	32.89	34.38	32.16	35.45	33.99	33.73
TRUE	Rectum	31.34	32.88	32.61	34.15	29.72	33.78	31.98	34.74	35.47	36.06	33.73	32.97	35.41	31.21	34.38	30.69	30.74	30.32	30.51	32.26	33.78	31.1	34.71	30.14	31	32.27	33.72	33.49	32.3	36.49	31.12	31.8	34.82	30.83	32.21	30.28	30.99	30.31	32.85	34.02	31.79	33.32	37.17	35.77	32.87	33.43	32.16	34.59
FALSE	Colon	29.43	33.15	28.22	33.86	27.36	31.72	27.71	31.21	34.82	36.15	33.01	29.01	32.72	27.99	32.8	28.71	31.44	30.37	28.63	32.69	31.78	31.52	34.4	26.31	30.19	31.84	31.47	32.06	33.72	34.62	26.19	28.05	33.53	33.91	31.83	30	31.19	27.4	32.27	32.35	29.06	31.87	31.89	32.3	30.73	33.35	32.69	32.86
TRUE	Colon	31.04	34.36	31.09	33.69	29.18	33.27	31.23	35.18	35.25	36.26	34.03	32.32	34.56	30.39	34.38	29.73	32.89	30.74	31.1	32.45	33.67	32.1	35.99	33.31	31.56	33.07	35.55	33.12	35.23	36.64	31.44	32.27	34.56	32.87	32.33	31.07	32.2	30.91	32.65	33.77	27.29	32.87	35.15	35.48	32.58	34.8	32.43	33.67
FALSE	Colon	30.84	34.14	29.54	32.61	31.34	33.12	30.68	33.48	35.22	36.26	32.91	30.85	35.25	30.1	33.52	29.69	32.66	29.42	28.76	33.66	33.29	31.77	34.03	31.96	31.24	31.64	32.46	33.49	33.77	35.95	30.22	30.53	34.65	34.89	31.69	33.03	33.06	28.25	31.7	32.89	29.49	32.75	32.34	33.76	32.78	34.57	32.12	33.86
FALSE	Colon	30.29	33.67	30.93	33.47	28.81	32.29	31.34	32.78	34.84	35.57	33.14	31.29	34.25	29.01	34.46	29.82	33.02	28.94	30.3	32.59	32.99	32.76	34.05	32.29	30.96	31.74	31.61	33.61	33.51	35.55	31.4	29.66	34.68	33.37	32.01	31.45	33.39	29.11	32.38	33.45	29.59	32.93	32.37	34.02	33.21	34.17	32.53	33.91
FALSE	Rectum	30.72	32.97	29.9	34.02	28.99	32.96	29.44	32.4	34.54	35.44	32.38	30.72	35.1	29.79	33.86	28.83	32.95	30.44	30.54	33.48	33.13	32.45	33.92	30.11	30.55	33.65	31.78	33.59	33.98	34.62	30.2	32.38	35.45	33.04	31.99	32	28.74	29.39	31.93	33.18	32.01	33.08	31.93	34.6	35.26	34.62	32.29	33.61
FALSE	Rectum	30.07	34.06	30.97	34.93	27.7	33.9	32.11	32.99	34.97	35.62	33.68	31.78	34.73	30.31	34.72	31.21	32.32	31.14	31.54	33.6	32.99	32.97	35.77	27.62	31.26	31.99	32.4	33.06	34.39	34.7	31.49	31.65	33.14	33.61	31.78	28.32	33.01	30.47	33.68	34.53	30.07	33.03	33.64	34.63	34.87	34.4	33.03	33.86
FALSE	Rectum	29.59	33.68	30.58	33.2	30.18	32.71	30.69	33.74	35.07	35.64	32.62	29.89	35.4	29.63	34.73	29.91	31.54	30.58	30.69	33.53	33	31.3	34.1	33.68	31.13	32.21	33.96	35.32	34.31	35.94	30.02	31.97	34.51	32.79	30.74	32.2	31.16	29.07	32.52	33.13	30.46	31.33	33.99	34.62	34.01	34.46	32.09	33.84
TRUE	Colon	30.76	32.44	30.55	33.23	30.54	32.38	27.43	33.54	35.14	35.06	33.09	31.65	34.38	30.42	34.09	29.33	31.47	29.43	29.05	33.51	32.4	31.5	34.04	34.8	30.45	31.78	33.53	32.53	33.76	35.69	28.1	28.93	35.06	33.74	32.45	32.44	28.84	26.98	31.37	32.75	30.51	31.65	33.29	34.48	32.68	33.37	32.41	33.69
FALSE	Rectum	30.33	31.49	31.26	34.64	30.39	33.37	31.42	33.86	34.97	35.64	33.87	31.8	35.77	32.33	34.53	29.41	30.27	30.91	29.31	34.49	35.73	32.53	34.8	34.19	30.2	33.08	32.44	35.61	34.35	36.56	29.83	33.54	34.98	34.66	32.48	32.62	31.57	30.02	31.93	34.01	33.02	32.12	34.33	37.19	33.43	33.18	32.07	34
FALSE	Rectum	30.85	31.79	30.5	33.46	27.83	32.71	31.44	33.61	34.99	35.03	33.36	30.72	34.35	31.09	35.06	28.2	31.52	28.79	29.08	32.59	33.28	31.55	34.14	31.21	30.37	32.91	31.73	34.33	33.58	35.33	30.2	32.67	35.17	33.5	31.01	29.85	32.41	28.68	31.51	32.87	31.16	32.55	32.99	35.35	33.92	34.86	33.45	34.97
FALSE	Colon	29.88	32.66	28.35	32.41	28	31.29	28.47	32.06	34.9	35.65	33.28	30.32	32.86	30.05	33.32	28.43	30.92	28.13	29.12	32.92	32.39	31.62	34.72	35.23	29.66	30.74	34.22	33.56	32.41	36.07	27.74	30.42	34.07	33.62	29.69	28.93	32.32	28.12	31.05	31.2	28.23	32.06	32.61	35.09	31.89	32.86	33.61	32.95
FALSE	Colon	29.19	31.65	28.45	33.9	28.78	32.4	28.85	32.02	34.2	33.95	32.79	30.59	33.78	30.92	34.44	28.21	30.79	29.07	28.66	34.18	34.15	31.54	33.67	34.32	30.41	31.35	31.26	35.69	32.34	34.73	28.55	30.67	34.04	33.31	30.28	31.96	31.98	27.85	31.11	33.23	30.57	31.3	30.85	35.45	32.76	32.56	31.51	33.88
TRUE	Rectum	28.63	31.34	30.01	33.11	29.17	32	30.62	33.37	35	36.13	33.34	31.19	34.4	29.46	33.79	28.41	30.64	29.89	30.48	32.49	32.14	31.11	34.53	33.21	30.36	32.38	32.95	33.48	32.71	36.19	30.62	29.81	33.94	32.12	30.81	30.59	29.71	28.14	30.62	32.58	29.9	32.23	33.29	33.79	33.21	33.03	32.15	33.79
FALSE	Colon	30.68	31.46	28.96	33.27	27.06	30.34	29.87	32.27	34.28	35.37	32.61	30.31	33.05	28.48	33.1	26.83	30.31	28.79	28.03	32.47	32.62	29.4	33.54	33.37	30.74	31.11	31.33	31.54	32.8	35.46	28.42	29.27	34.58	31.85	30.31	28.67	30.69	26.85	30.78	31.46	29.07	30.64	33.91	35.41	33.02	32.53	32.38	32.63
FALSE	Rectum	30.65	34.01	30.68	33.17	29.41	32.39	30.3	34.74	35.53	37.75	33.02	30.36	34.35	29.27	34.66	29.57	31.18	29.28	30.16	33.85	32.77	32.09	35.96	34.64	30.84	33.03	33.5	33.35	33.33	36.03	30.02	30.18	34.02	33.69	31.66	30.87	30.01	29.35	31.32	33.84	30.58	32.69	32.5	33.97	35.55	34.09	34.32	34.63
FALSE	Rectum	30.59	33.55	30.11	33.35	27.02	33.89	30.31	35.4	35.11	35.66	32.82	30.58	35.27	29.1	35.41	30.4	31.49	30.77	31.22	33.62	33.39	32.23	34.78	35.09	31.64	33.2	32.24	32.99	34.64	34.06	31.64	28.95	32.2	34.56	31.77	29.96	30.46	25.55	32.9	33.4	25.13	33.26	30.27	33.83	34.5	34.17	33.21	34.2
FALSE	Colon	28.55	33.87	29.85	33.3	28.54	32.64	30.85	32.93	35.41	35.4	32.71	30.6	33.69	30.57	33.23	28.81	31.82	29.86	30.54	33.23	33.39	31.82	34.72	34.14	31.38	32.54	32.22	31.75	32.61	35.89	30.43	30.31	33.07	33.48	31.01	30.05	32.44	28.9	31.79	33.09	31.09	32.59	33.7	33.52	32.43	33.56	32.66	34.43
FALSE	Rectum	29.08	33.77	28.88	33.34	26.83	32.99	29.16	30.94	34.03	34.69	31.75	29.52	34	30.16	34.12	29.09	32.67	30.1	30.16	32.56	32.34	32.39	34.91	34.76	32.26	32.3	30.76	33.06	32.98	33.73	30.23	29.54	32.14	34.55	31.31	28.22	26.64	26.05	32.16	33.95	27.14	32.6	30.69	33.34	34.34	35	32.42	33.96
FALSE	Rectum	30.76	33.12	30.68	33.93	28.22	32.24	31.01	34.09	35.05	35.3	33.44	31.63	33.92	30.93	34.83	29.56	31.92	30.64	30.03	32.8	34.07	31.85	34.51	32.37	31.41	32.17	32.04	35.03	33.06	34.93	30.95	30.36	34.36	32.73	31.55	30.1	29.48	29.5	31.85	32.71	31.54	31.66	33.69	35.09	34.75	33.67	32.94	33.36
FALSE	Colon	32.04	33.68	31.85	34.64	31.55	33.81	31.8	34.7	35.89	36.19	33.36	32.93	34.45	32.28	34.64	30.53	31.54	30.85	31	32.66	34.48	32.32	35.11	32.79	32	33.1	31.72	33.99	34.96	35.55	31.48	29.13	34.03	33.83	32.48	32.86	32.01	29.88	33.1	33.68	31.65	32.78	37.22	35.59	33.2	34.32	32.74	35.15
TRUE	Rectum	30.31	33.16	30.15	34.38	27.81	31.08	29.65	32.64	34.17	36.27	32.81	30	33.27	28.62	34.5	29.99	32.19	28.75	29.57	33.27	31.94	32.09	34.75	30.66	29.44	31.89	33.26	33.39	31.84	35.65	29.77	30.35	33.29	33.29	32.87	30.07	32.52	29.31	31.22	33.28	29.09	32.8	30.91	33.22	34.64	33.8	33.45	32.84
FALSE	Rectum	30.39	33.28	29.39	33.38	30.29	30.97	31.48	33.13	35.56	34.24	32.75	30.34	34.33	29.18	34.69	28.74	30.7	27.57	28.66	33.37	33.38	30.94	34.44	30.45	31.27	30.71	32.49	33.49	33.97	35.58	28.99	29.46	35.49	32.34	30.91	33.48	32	27.45	30.76	32.53	30.15	32.22	32.49	34.16	33.91	33.75	33.57	34.1
TRUE	Rectum	30.06	34.04	30.98	33.24	28.46	34.09	32.12	33.54	34.52	36.77	33.49	31.57	34.86	29.65	33.18	31.23	31.98	30.78	32.03	34.25	33.93	33.78	36	30.6	31.5	32.59	32.95	33.68	34.37	35.54	31.09	31.16	32.51	33.41	33.02	30.26	33.93	30.27	32.92	34.62	28.74	33.36	33.5	34.84	33.14	34.05	32.45	33.36
FALSE	Colon	29.44	33.73	29.37	34.21	29.09	33.29	30.01	32.67	35.15	36.27	33.74	30.34	34.61	28.71	33.05	28.53	31.96	30.3	30.69	33.46	33.69	32.22	34.89	33.19	30.54	32.1	32.35	33.4	34.35	35.68	28.27	29.52	34.61	33.81	32.05	31.89	33.16	27.3	32.82	34.19	28.43	32.31	34.41	34.46	33.24	34.45	32.49	33.62
TRUE	Rectum	30.81	32.34	30.99	33.87	29.32	33.61	30.57	33.85	35.81	35.16	32.91	31.91	34.69	31.28	36.19	28.5	32.81	30.42	29.59	32.29	34.83	31.95	34.36	35.59	30.61	33.01	31.96	34.73	33.33	36.44	31.67	32.28	34.27	33.34	31.74	30.31	33.07	28.77	32.66	33.34	30.58	33.26	33.13	35.17	33.97	34.08	32.19	34.45
FALSE	Colon	29.52	31.94	28.06	32.4	27.92	30.11	29.77	31.98	34.7	35.68	32.26	29.11	33.72	30.76	34.19	28.48	29.55	27.99	27.89	31.91	32.14	30.96	33.02	30.8	30.58	31.28	32.85	35.98	33.51	34.84	29.01	31.29	33.58	32.47	29.85	29.9	30.51	27.5	31.63	31.63	30.94	31.16	31.19	34.8	34.12	31.84	32.72	32.83
FALSE	Colon	29.62	33.32	27.89	33.48	26.58	32.05	30.18	32.26	34.68	35.56	33.38	29.86	34.49	28.33	32.74	28.17	31.79	27.82	29.26	32.72	32.13	32.03	34.05	32.12	32.02	33.76	29.54	33.18	33.64	34.44	28.19	31.88	35.17	33.41	31.17	28.61	32.8	27.8	31.64	32.01	28.87	32.11	32.39	33.86	32.28	33.92	30.43	34.07
TRUE	Colon	27.13	31.95	27.49	33.28	29.6	32.05	29.13	28.3	34.08	35.75	33.34	30.24	35.48	29.49	33.23	27.7	29.75	30.17	28.96	30.3	31.37	30.54	33.98	34.21	29.55	31.08	30.59	32.48	31.95	37.31	24.68	27.88	35.96	31.23	31.45	31.27	30.53	24.98	32.01	32.21	29.67	31	29.47	34.37	27.68	32.68	33.04	33.51
TRUE	Colon	30.83	33.43	30.46	33.21	28.55	32.58	30.78	34.32	34.74	36.03	33.29	31.89	33.61	29.51	33.54	27.97	31.43	31.01	30.4	32.38	32.47	30.61	33.93	34.43	30.01	31.32	35.58	34.37	32.65	35.87	30.43	29.56	32.36	31.36	31.96	30.77	31.94	29.21	30.89	33.22	27.88	32.13	34.89	33.89	30.9	32.59	33.13	33.55
TRUE	Rectum	32.08	34.63	30.73	34.38	29.39	33.15	30.83	34.21	35.72	35.93	33.75	30.94	35.12	30.94	34.75	30.79	32.5	31.1	30.99	33.33	34.1	32.47	35.3	31.8	32.38	31.98	33.1	32.83	34.16	34	31.5	30.69	33.99	33.11	32.64	32.65	32.44	30.65	33.55	34.55	32.81	32.99	33.32	35.01	33.33	35.1	32.07	34.86
FALSE	Rectum	29.2	34.37	30.66	33.55	31.28	32.69	30.25	33.99	34.92	35.02	33.28	30.08	34.67	29.45	35.02	30.08	31.92	30.87	30.26	33.82	33.38	31.87	35.51	34.85	31.21	32.23	35.01	31.8	33.32	36.71	30.75	30.63	34.61	33.65	32.1	32.69	31.75	29.49	32.05	32.87	29.89	32.52	32.05	34.43	34.2	34.58	32.73	33.14
FALSE	Rectum	30.22	32.78	28.73	32.87	26.75	32.16	29.12	33.53	35.22	34.75	32.74	30.49	32.69	28.78	32.78	28.6	30.66	29.58	29.05	32.5	31.12	29.51	33.46	34.1	29.76	31.88	32.39	31.55	32.99	34.7	28.67	26.69	33.21	33.04	30.39	28.63	31.4	26.42	31.89	32.71	28.56	30.86	29.07	33.62	31.45	32.66	30.5	33.82
FALSE	Colon	29.88	32.82	30.46	34.36	29.17	32.08	31.33	34.04	35.43	34.39	33.51	30.68	34.93	28.61	34.74	29.58	30.58	29.36	29.46	32.69	33.47	31.79	34.13	37.17	30.07	32.43	33.62	33.17	33.77	35.71	28.59	29.8	35.09	33.57	31.32	31.12	31.19	28.16	32.48	33.4	30.8	31.88	33.98	34.06	32.85	33.5	32.39	33.41
FALSE	Colon	28.81	30.48	27.93	31.69	24.94	29.77	27.2	29.93	33.66	33.19	30.93	28.96	31	27.18	31.68	27.06	28.9	26.92	26.42	31.46	29.98	28.51	32.98	28.6	26.78	30	30.17	30.92	29.73	32.53	25.31	26.89	31.85	31.94	29.45	28.45	30.26	25.51	28.56	29.75	27.57	29.76	28.72	32.6	29.38	31.01	29.82	31.49
TRUE	Colon	31.36	33.91	30.91	33.78	29.64	32.44	29.63	33.77	35.21	37.22	32.86	31.84	34.68	30.6	34.22	30.57	32.12	30.29	31.04	32.95	34.17	31.04	34.89	34.77	31.77	30.56	34.04	34.81	34.29	36.18	30.29	30.53	35.17	31.76	31.22	32.27	32.77	30.86	32.6	33.39	30.68	32.01	34.74	35.46	31.75	34.38	33.67	33.06
FALSE	Colon	31.97	32.55	31.8	33.21	29.34	32.72	31.52	33.88	34.94	35.1	33.81	32.61	35.2	32.04	34.85	30.46	30.96	31.04	29.5	33.22	35.17	30.58	33.62	33.08	30.97	31.32	32.82	35.66	33.83	36.72	31.5	32.29	34.65	31.9	32.83	30.95	31.24	31.5	32.04	33.88	32.95	31.56	36.24	36.54	31.44	32.72	33.12	33.71
FALSE	Rectum	29.26	31.45	27.73	32.41	26.15	29.39	29.18	32.39	33.76	34.37	31.79	29.56	32.34	28.81	33.49	27.74	30.17	28.08	27.43	31.24	31.77	29.45	32.41	33.4	28.22	29.25	29.71	32	31.87	33.24	27.37	28.2	33.27	30.57	29.25	29.01	29.63	24.94	30.02	31.26	29.69	30.63	33.64	33.16	31.49	32.09	30.07	32.81
TRUE	Rectum	30.6	33.41	30.81	33.41	31.4	33.21	30.56	34.54	34.95	36.71	33.24	30.63	33.57	29.28	33.4	29.35	31.64	31.21	30.74	33.06	33.17	31.52	35.22	35.51	30.89	31.7	33.59	31.86	32.92	35.03	29.74	31.14	35.39	32.76	31.25	33.14	32.52	28.01	32.12	33.84	26.44	32.25	31.26	33.89	32.11	33.97	31.69	33.87
FALSE	Colon	31.63	32.95	29.8	33.27	28.85	32.67	30.8	33	34.93	36.5	33.07	31.56	34.71	30.92	34.08	29.68	30.94	29.45	29.89	32.96	33.84	31.09	33.89	33.77	30.57	31.36	34.32	34.28	34.11	36.34	29.55	30.33	34.08	32.87	31.49	29.87	33.67	29.33	32.51	32.89	32.15	31.7	33.23	35.23	33.66	33.07	32.24	34.32
FALSE	Rectum	30.51	32.27	31.55	33.87	29.81	33.69	31.41	33.52	34.87	35.23	33.25	31.52	34.86	29.97	35.28	29.73	31.19	29.82	30.96	33.13	34.35	31.69	33.98	33.99	30.92	32.37	32.64	35.45	32.89	35.75	30.87	31.72	33.92	33.41	31.92	32.12	32.64	30.17	32.33	33.81	26.76	32.89	36.36	33.82	32.08	34.27	31.33	34.69
TRUE	Rectum	30.34	35.42	31.23	34.6	29.74	33.91	31.07	34.74	36.35	37.82	33.78	32	33.76	28.32	34.77	31.25	33.73	32.06	32.4	34.6	33.59	34.16	35.96	36.3	31.81	32.84	33.28	32.96	34.73	36.34	31.19	31.95	36.87	35.35	32.61	30.62	33.85	29.97	32.77	34.85	29.99	33.77	33.76	34.01	35.78	35.26	32.62	33.81
FALSE	Colon	30.77	34.02	29.43	34.06	28.27	31.1	29.75	32.48	35.16	36.2	33.57	30.26	34.64	30.98	35.46	30.06	32.08	30.28	29.51	33.08	36.33	33.19	33.85	32.06	29.88	33.6	31.86	37.54	33.47	35.1	30.92	33.73	36.9	34.14	32.03	32.38	30.23	27.85	30.8	32.34	32.38	32.47	33.42	36.77	35.39	34.37	33.54	34.43
FALSE	Rectum	29.29	34.03	31.09	34.8	27.89	33.52	30.76	32.88	36.11	37.52	33.98	31.02	35.84	28.93	34.99	30.61	32.46	31.46	31.64	35.62	33.86	34.06	35.97	37.65	32.28	33.7	33.53	33.79	33.25	36.33	32.75	32.51	35.89	33.96	32.49	30.24	33.33	29.79	32.61	34.36	29.89	32.94	32.36	34.44	34.91	35.2	32.96	34.75
FALSE	Colon	31.8	33.42	31.19	33.17	29.98	34.15	31.74	33.99	35.51	35.73	33.78	32.36	34.4	30.21	34.53	30.55	31.61	30.74	30.88	33.21	33.76	31.22	35.17	30.52	31.41	32.87	31.21	32.02	34.79	35.32	30.73	29.41	33.98	32.17	32.82	30.38	33.1	29.51	33.11	33.93	30.24	32.45	34.61	35.48	32.1	34.21	32.51	34.72
TRUE	Rectum	30.14	32.34	30.58	34.13	29.64	33.49	32.21	34.49	35.46	35.14	33.25	32.83	35.25	30.46	33.4	28.72	30.25	29.92	30.65	34.99	34.89	31.58	34.35	33.01	30.51	33.56	34.38	34.31	33.88	36.24	30.88	30.53	35.73	32.99	31.68	31.25	30.88	29.56	33.26	34.3	32.38	32.8	35.54	35.11	33.74	34.44	32.78	34.23
FALSE	Colon	28.49	34.65	31.53	33.19	29.35	32.51	30.73	30.75	35.05	35.93	32.84	31.19	35.3	28.47	35.46	29.09	33.14	27.59	31.01	34.08	34.51	32.87	35.51	34.07	32.59	32.11	32.48	31.61	33.33	33.37	32.63	31.57	32.62	33.93	32.45	31	33.05	29.53	31.86	34.53	27.93	33.94	28.53	33.41	33.77	34.15	32.73	33.27
TRUE	Colon	30.62	32.76	31.18	34.09	28.15	33.47	31.7	33.02	35.61	34.73	33.36	32.27	35.98	31.44	34.35	29.81	32.14	29.63	30.63	34.37	34.24	32.04	34.24	32.53	32.59	33.74	34.61	37.17	33.63	34.73	32.24	31	34.45	33.48	31.9	30.77	29.86	30.75	31.97	33.72	33.26	33.31	31.7	36.84	32.63	34.71	35.93	33.97
FALSE	Rectum	31.87	33.13	31.25	33.44	29.34	32.87	32.5	33.03	35.38	35.22	33.61	31.75	35.39	30.34	35.5	30.28	31.67	30.61	30.4	34.47	34.82	31.89	34.66	32.25	30.5	32.06	32.74	34.79	32.93	36.11	31.72	30.47	34.15	32.51	32.93	30.78	32.56	30.07	31.67	34.41	30.48	32.21	34.21	35.18	33.85	33.56	33.12	34.82
FALSE	Colon	30.38	32.77	30.73	33.42	29.1	32.45	30.6	34.07	34.48	36.11	33.22	31.88	34.29	29.89	33.3	29.16	30.83	30.35	30.43	33.07	32.74	31.58	35.32	33.05	31.19	31.44	35.02	32.41	32.91	36.18	31.38	28.63	33.54	33.31	32.62	30.85	32.92	29.96	31.75	33.38	31.84	31.85	35.65	34.77	34.57	33.48	33.53	33.45
FALSE	Rectum	31.23	33.44	30.19	33.01	29.83	31.48	30.37	34.35	35.4	34.41	32.75	30.38	33.33	31.24	35.46	30.45	32.66	30.24	29.83	33.33	32.79	31.5	35.6	34.27	29.79	32.1	32.56	34.36	34.46	36.48	30.29	30.97	36.01	33.64	31.46	33.23	32.89	29.2	32.25	32.95	30.9	31.7	33.53	34.76	35.13	33.68	34.14	34.22
FALSE	Rectum	30.17	35.16	31.84	34.64	32.78	32.81	31.12	35.12	35.39	36.31	34.37	30.57	36.7	28.95	35.69	30.94	33.31	29.98	31.26	34.53	34.59	32.8	35.71	34.31	33.29	33.32	32.64	32.33	34.45	34.58	32.65	29.5	37.77	35.32	33.27	35.86	29.24	29.52	32.83	34.87	29.32	33	33.57	35.22	35.19	34.54	31.97	33.61
TRUE	Colon	28.2	32.34	30.49	33.11	28.23	32.48	29.14	33.1	34.05	34.36	32.46	29.39	35.08	30.94	34.97	28.03	31.26	29.27	29.05	32.12	34.03	29.37	33.01	27.63	29.01	32.06	33.56	33.51	31.9	35.71	29.43	28.28	35.96	31.82	30.66	29.72	27.32	27.42	31.06	31.99	31.69	32.07	31.58	35.83	32.12	32.67	32.49	33.35
FALSE	Colon	29.98	32.29	28.16	32.37	28.38	30.36	30.58	32.3	34.03	35.04	32.21	30.08	34.54	29.51	33.43	27.91	29.42	30.2	28.77	31.56	33	30.88	32.73	31.87	29.29	32.93	33.7	33.73	32.34	36.69	26.04	30.7	35	31.63	30.8	29.8	32.92	27.05	31.42	31.24	28.39	31.35	33.43	34.18	32.07	33.47	32.74	32.91
FALSE	Rectum	28.79	32.46	30.08	32.95	26.86	32.27	29.72	32.84	34.81	35.8	32.1	32.18	34.66	31.03	34.05	28.91	32.21	29.08	29.91	34.27	34.63	31.85	35.5	33.82	31.11	32.32	32.22	35.27	34.01	35.99	29.86	32.67	36.01	34.38	32.37	31.31	31.2	27.68	31.19	33.6	31.68	33.14	31.9	35.57	33.27	33.6	32.18	34.59
FALSE	Rectum	29.92	33.22	29.85	33.96	30.46	34.69	31.55	33.16	34.72	34.62	33.16	31.43	33.94	28.16	34.19	29.58	32.27	30.29	29.4	33.24	32.58	33	34.23	34.03	30.15	32.39	33.12	32.03	32.86	36.43	29.03	30.26	34.69	34.16	31.66	32.63	31.3	28.38	31.48	34.01	29.4	32.97	33.41	34.02	33.73	34.13	32.07	35.15
FALSE	Rectum	28.85	32.41	31.45	34.04	30.25	33.71	31.13	32.63	35.72	35.25	32.74	31.23	35.08	30	34.74	30.11	30.47	30.32	30.6	32.91	32.39	32.61	35	30.28	30.52	33.54	34.31	34.13	32.28	36.6	32.12	30.83	33.81	33.46	32.06	32.03	33.77	28.57	32.02	32.52	30.32	32.84	32.9	32.65	34.09	34.96	34.78	33.91
TRUE	Colon	29.82	33.58	32.04	33.65	29.23	32.73	30.88	36.57	35.42	36.19	34.11	31.63	33.69	29.16	33.89	29.83	31.73	30.6	29.53	33.3	33.16	31.74	34.2	36.02	32.02	31.2	35.76	31.98	32.38	36.49	29.2	29.41	34.91	32.29	30.83	31.59	30.1	30.48	31.82	33.47	30.35	32.37	34.78	33.75	33.32	33.24	35.1	32.96
TRUE	Colon	29.83	33.34	30.34	34.8	26.67	34.05	29.15	33.08	34.69	35.9	34.19	32.29	33.97	30.79	33.08	28.27	31.91	29.54	29.66	34.2	31.66	30.63	35.13	36.84	30.36	31.99	34.66	34.1	34.37	36.25	29.81	29.94	33.57	33.46	33.15	28.4	32.72	28.64	32.77	32.6	28.28	32.61	31.81	35.72	32.98	33.5	34.69	33.4
TRUE	Rectum	30.57	33.1	30.93	33.18	28.05	30.37	31.49	32.57	34.27	35.22	33.61	30.64	32.98	27.66	32.43	28.3	32.25	27.88	28.97	32.53	32.93	31.41	34.63	34.67	29.94	32.35	34.12	31.26	33	35.84	30.4	28.12	35.61	32.81	32.15	31	31.89	29.32	31.6	32.98	28.76	32.34	31.37	33.63	35.05	33.97	34.38	33.93
FALSE	Rectum	29.48	34.75	31.16	33.81	31.17	32.2	31.23	34.1	35.99	36.08	33.23	30.31	35.26	28.23	34.96	29.85	32.7	30.19	31.37	33.14	34.17	32.98	35.83	35.47	31.23	31.56	32.89	33.85	34.36	36.2	31.13	31.87	35.54	34	32.34	33.78	30.62	29.72	32.4	33.59	29.34	32.58	33.17	34.03	34.65	34.76	31.36	34.22
TRUE	Rectum	30.98	34.02	30.59	34.08	29.61	32.44	30.76	31.91	33.97	36.18	34.18	30.25	34.84	30.36	35.59	30.38	32.21	31.19	30.73	32.96	33.99	32.07	34.72	30.79	30.7	32.79	33.92	36.08	32.07	35.39	29.73	32.01	33.27	33.81	32.78	32.06	32.87	29.69	31.85	33.41	30.15	32.87	30.88	33.91	34.02	33.3	32.67	32.52
FALSE	Rectum	30.23	33.9	30.03	33.56	29.29	31.68	30.36	32.68	35.66	36.12	33.31	30.66	35.36	31.53	36.59	29.33	32.43	29.9	29.9	33.46	34.48	32.01	34.37	32.8	30.9	31.07	35.54	35.89	34.54	36.52	29.98	33.54	36.26	33.16	31.85	32.37	33.57	29.59	32.82	33.49	30.01	32.32	33.12	34.74	32.45	34.26	34.75	32.89
FALSE	Rectum	31.32	33.96	30.99	33.54	28.26	32.98	30.8	34.31	35.01	36.65	33.26	31.11	34.39	30.25	33.83	30.65	32.78	30.7	31.58	33.7	34.29	33.41	35.79	31.73	32.35	32.95	32.26	31.06	35.25	35.24	31.01	30.22	33.92	33.41	31.5	29.99	33.01	30.27	32.81	34.19	29.07	32.96	32.9	34.13	34.24	35.41	33.02	33.52
TRUE	Colon	28.46	32.5	30.53	34.22	29.01	32.19	32.62	32.92	35.54	37.06	33.46	32.67	33.84	30.46	33.99	29.14	32.78	29.99	30.35	34.1	32.68	31.98	35.33	33.85	31.06	32.16	34.46	34.27	34.29	36.78	29.23	29.53	34.52	33.53	32.82	31.04	33.04	27.51	31.1	33.55	28.14	33.21	30.98	34.28	32.79	33.65	32.51	35.28
TRUE	Rectum	30.32	32.75	31.05	34.02	28.78	32.85	30.44	32.79	34.78	36.04	33.85	32.39	34.82	30.36	34.39	29.72	32.93	30.18	30.7	33.94	31.09	32.58	35.25	33.63	31.1	33.06	33.02	33.67	33.42	35.69	32.09	31.11	32.69	33.26	33.17	31.5	30.23	28.34	31.67	33.62	30.83	32.1	32.74	34.2	33.38	34.2	33.3	35.34
FALSE	Colon	29.98	34.84	30.21	31.81	29.49	32.55	29.45	35.09	35.94	36.05	32.52	30.62	35.29	29.52	34.95	28.67	31.85	30.12	30.89	34.09	33.88	32.59	35.34	36.87	33.05	33.79	34.04	34.1	34.05	35.98	30.49	31.88	36.99	32.95	31.95	32.64	31.55	27.16	33.68	32.59	28.46	32.34	32.51	34.19	33.78	34.65	32.78	35.12
TRUE	Colon	30.67	33.59	29.63	33.4	28.64	32.17	31.1	33.3	35.1	35.82	33.38	31.02	34.67	31.01	33.66	29.1	32.1	29.28	29.33	32.64	32.78	31.13	34.33	32.76	29.93	30.85	35.37	33.69	34.06	37.18	30.06	30.71	34.75	32.49	31.41	31.1	31.91	28.23	31.28	32.41	30.93	32.1	34.47	35.02	33.11	33.21	33.77	33.46
FALSE	Rectum	28.78	32.97	28.56	32.56	28.3	31.84	30.39	33.75	33.79	36.19	32.26	30.43	34.42	30.67	35.1	28.01	30.7	29.21	28.28	34.06	34.39	30.72	34.23	32.6	30.89	32.02	34	36.36	32.96	34.77	28.62	32.25	36	32.64	30.69	31.25	31.9	28.36	30.27	32.85	30.71	30.94	31.74	35.46	33.81	32.24	32.78	33.54
FALSE	Colon	31.06	33.94	30.86	33.66	29.82	33.2	31.31	34.79	35.81	35.51	33.35	32.23	35.01	30.12	34.29	31.17	31.95	29.15	30.5	33.29	34.46	32.52	35.26	34.96	31.33	31.86	32.91	32.82	33.72	36.26	30.92	31.23	35.03	32.44	31.61	31.75	32.44	31	32.95	33.57	31.56	32.53	35.27	35.16	33.51	34.27	36.35	33.88
FALSE	Rectum	30.72	33.96	31.02	33.99	27.5	32.83	30.8	33.84	35.1	35.67	33.8	31.94	33.39	29.71	33.81	31.2	31.45	29.32	30.75	33.45	33.84	32.75	35.93	33.49	30.96	33.27	32.48	32.27	34	35.36	31.33	32.17	33.12	34.04	32.03	29.03	31.71	29.67	33.21	34.09	32.69	32.84	32.3	34.98	33.84	34.51	32.68	33.83
FALSE	Colon	30.29	32.81	31.02	33.51	27.23	33.35	30.42	33.18	35.28	35.56	33.06	30.86	34.36	29.95	33.93	29.85	31.35	29.2	30.12	32.95	32.89	31.88	34.95	27.43	30.69	33.01	31.79	34.01	32.9	35.2	31.25	30.05	33.15	33.33	32.25	29.35	33.21	27.42	32.38	33.57	28.46	32.71	31.29	34.1	33.43	34.03	32.09	33.29
FALSE	Colon	30.98	33.47	30.28	33.94	29.89	33.53	30.7	33.84	35.48	35.87	33.7	30.6	36.01	30.01	35.13	30.39	32.3	29.67	30.91	33.98	34.85	32.61	34.95	37.23	31.37	33.38	31.44	35.64	34.9	36.32	31.3	32.74	35.86	34.31	32.03	32.86	31.47	29.47	32.73	34.14	33.18	32.22	34.83	35.76	34.48	35.25	33.24	34.49
TRUE	Rectum	28.34	32.42	28.97	32.88	26.17	31.23	29.14	29.41	34.87	34.76	31.77	30.03	32.52	27.46	33.15	27.82	31.79	30.11	28.72	33.34	30.29	29.59	34.85	34.49	28.95	31.99	31.06	32.52	32.3	33.34	30.74	28.53	32.35	33.58	31.15	26.9	26.31	28.07	30.21	33.88	27.38	32.23	28.49	32.79	32.48	31.88	31.96	33.46
FALSE	Colon	32.05	34.22	30.02	34.3	28.24	34.42	30.9	32.73	35.65	36.55	33.5	31.81	34.83	31.11	34.02	30.89	33.41	30.75	30.25	32.69	33.61	32.83	36.48	35.84	32.81	32.23	30.96	32.19	34.26	33.05	32.39	31.01	33.58	32.53	32.57	29.88	33.35	29.84	33.66	33.79	28.71	32.49	33.92	36.2	33.5	35.23	31.19	33.76
FALSE	Rectum	31.31	34.57	31.71	33.67	29.47	31.7	30.8	34.33	35.45	35.32	33.84	31.09	35.95	30.12	35.23	31.16	32.31	30.09	31.4	33.21	34.06	32.83	35.93	31.85	31.57	32.27	33.92	34.34	33.9	37.09	31.25	31.55	35.58	34.08	33.57	32.4	29.69	30.6	31.9	34.11	31.24	32.79	35.13	33.6	36.31	34.8	34.78	34.76
FALSE	Rectum	30.11	34.77	30.22	33.34	28.31	30.72	31.88	32.7	34.96	35.22	33.06	30.38	35.85	31.4	36.17	30.28	32.92	30.13	30.18	33.3	34.69	32.9	35.56	35.31	32.99	32.81	33.24	36.36	32.68	36.52	30.73	34.86	35.2	33.81	33.14	31.98	32.47	29.62	32.18	32.76	31.54	32.31	34.32	35.42	36.15	34.66	33.32	33.1
FALSE	Colon	30.31	33.64	29.33	33.64	27.42	31.74	30.67	32.69	35.17	34.35	32.74	31.41	34.16	30.18	33.66	29.83	31.78	29.07	29.28	33.16	33.48	31.93	35.11	31.88	30.85	31.82	31.25	35.01	33.83	35.29	29.38	30.5	32.8	34.1	31.57	29.7	29.62	27.61	32	32.76	28.95	32.5	33.1	33.56	33.27	34.18	32.38	34.47
FALSE	Colon	31.58	33.24	29.7	33.31	28.62	33.25	30.7	33.79	35.14	35.47	33.15	31.12	35.74	31.85	35.32	30.97	31.84	28.58	29.67	32.63	35.33	31.53	34.38	32.27	31.02	31.38	32.34	34.4	35	35.52	31.72	32.71	35.94	32.65	32.29	32.2	32.13	29.48	32.47	33	32.55	31.35	34.97	37.25	32.42	33.49	32.63	34.4
TRUE	Colon	30.86	33.27	31	33.34	27.8	31.91	31.05	34.93	35.7	35.81	32.92	32.1	32.43	28.96	34.25	29.77	30.96	28.28	30.11	32.54	33.51	31.3	34.15	34.83	29.75	33.15	36.03	32.36	33.38	36.54	30.39	31.05	35.06	32.51	31.14	29.38	31.77	29.77	30.89	33.02	29.99	32.64	34.56	34.52	32.98	33.63	33.78	33.94
FALSE	Rectum	28.52	33.37	28.23	33.24	27.37	30.58	31.11	30.12	34.26	34.11	32.7	29.26	35.72	28.25	33.25	28.66	31.39	30.47	29.8	34.18	30.82	32.88	34.58	31.28	30.43	32.16	31.12	32.93	32.45	34.77	28.53	30.46	31.96	34.73	31.5	28.09	27.94	26.36	31.88	32.97	26.04	31.77	29.93	32.11	31.9	34.3	29.54	33.74
FALSE	Colon	29.44	33.04	28.71	33.31	27.96	31.1	29.27	32.61	34.64	34.82	32.79	29.13	33.71	28.66	34.06	27.68	31.27	29.83	27.71	32.9	31.77	31.22	34.13	32.85	30.49	31.15	32.48	32.63	31.97	35.5	27.31	29.07	34.01	32.69	31.53	30.61	32.46	25.41	31	32.56	29.71	31.67	32.39	34.61	32.03	32.52	30.81	33.64
FALSE	Rectum	28.62	33.37	29.56	33.47	25.82	31	31.68	30.35	34.58	35.87	32.91	29.89	33.43	28.99	31.91	27.89	30.92	30.41	28.58	33.47	33.01	31.81	34.01	32.88	30.18	32.82	30.16	31.95	33.26	35.33	26.72	29.68	34.2	32.72	31.58	28.67	29.33	26.32	31.84	32.35	28	32.47	30.68	32.79	31.27	33.6	29.45	34.6
FALSE	Rectum	30.9	32.86	28.01	33.61	26.34	32.1	29.96	32.38	34.19	34.17	32.31	30.52	33.84	29.93	32.93	28.57	32.48	29.01	29.43	32.93	33.22	32.84	34.33	32.83	30.6	31.89	30.62	33.47	33	35.04	28.89	31.92	33.05	34.4	30.65	29.39	33.38	27.92	31.51	32.85	29.85	31.89	31.78	34.19	32.55	33.47	32.64	33.65
TRUE	Colon	30.65	32.42	31.69	33.64	28.12	33.4	30.85	34.58	35.5	36.58	33.54	31.75	34.49	29.06	33.57	29.28	32.15	30.08	30.36	34.1	32.89	31.78	35.59	34.94	31.04	32.92	35.53	32.29	34.48	36.84	29.42	29.69	34.93	33.75	31.95	29.36	32.03	29.18	33.04	33.14	29.89	32.54	34.21	34.71	32.81	32.76	33.89	33.43
FALSE	Rectum	28.91	33.36	29.31	32.6	28.68	32.19	29.54	33.07	34.78	34.76	32.15	29.63	34.89	28.25	33.94	28.39	32.17	30.24	29.5	33.52	32.21	31.68	35.18	32.83	30.74	32.02	32.11	31.97	33.94	35.32	29.28	29.91	32.76	33.37	31.62	31.23	30.27	27.43	31.14	34.06	28	31.96	32.83	32.79	32.9	34.4	30.73	33.95
TRUE	Colon	29.51	32.58	29.59	33.74	27.55	30.7	30.12	33.24	34.2	34.49	32.93	29.98	33.97	29.63	33.54	29.03	30.57	28.65	30.15	32.71	33.11	32.01	33.8	30.96	29.52	30.89	32.35	32.44	32.45	35.95	29.43	28.75	33.84	32.48	31.63	30.16	32.97	27.82	31.23	31.86	29.63	31.11	32.84	33.61	32.66	32.47	34.19	32.32
FALSE	Rectum	30.19	34.32	31.15	34.14	29.78	32.83	31.78	33.17	35.43	35.34	33.06	30.98	35.07	27.58	34.73	29.77	32.28	30.01	30.89	34.96	32.48	33.06	35.24	34.24	32.94	33.43	34.17	31.81	32.71	36.77	31.75	30.35	34.14	34.74	32.03	31.44	32.67	29.57	32.51	33.94	30.44	33.21	33.77	33.03	35.44	35.6	34.5	33.32
TRUE	Colon	31.83	33.26	30.46	32.91	27.99	32.71	30.06	33.34	34.53	35.9	33.03	31.12	34.32	30.09	34.23	30.72	31.69	29.15	30.23	32.95	32.69	30.1	34.68	34.79	29.38	32.33	31.73	33.67	34.17	34.84	30.27	29.44	33.24	32.5	32.05	29.22	32.62	28.63	32.53	33.06	31.96	31.4	32.45	34.96	32.04	33.79	32.55	34.41
FALSE	Colon	30.63	34.21	29.79	33.39	26.52	34.56	30.95	32.36	35.36	36.03	33.82	31.58	34.01	30.94	34.42	30.33	32.18	29.68	31.33	35.09	32.73	32.46	36.2	32	32.47	33.6	32.57	31.69	32.81	34.25	30.58	30.23	32.33	33.7	30.91	30.32	30.54	26.85	32.19	34.46	29.73	32.49	32	34.23	33.53	35.63	32.93	33.67
FALSE	Rectum	29.52	33.85	29.04	33.14	28.05	32.28	30.2	33.59	34.1	36.6	33.08	31.77	34.09	28.35	33.25	29.69	31.9	30.16	28.42	32.64	33.02	31.36	34.17	35.17	30.16	31.68	33.71	32.74	33	35.16	28.87	31.87	32.62	32.78	30.87	28.42	30.03	28.66	32.38	32.54	30.06	31.55	32.67	34.46	32.59	33.97	32.45	33.93
TRUE	Rectum	31.01	33.59	28.62	34.65	26.91	34.09	31.32	30.95	35.27	36.3	33.43	30.22	33.72	25.98	33.18	28.94	32.77	29.93	30.59	33.61	28.62	31.99	35.16	32.14	31.51	33.9	31.84	30.26	33.58	33.25	27.5	28.33	31.27	33.46	31.93	27.85	34.22	26.78	32.74	32.87	24.98	32.19	30.42	30.77	32.21	34.82	30.95	34.91
FALSE	Rectum	30.65	34.49	27.34	34.33	26.86	38.57	29.39	31.72	33.72	35.2	32.4	31.05	34.03	28.8	32.39	29.95	31.34	29.64	30.67	34.12	30.09	33.19	34.9	34.02	32.77	32.2	31.38	31.41	34.06	34.73	29.19	30.05	32.34	33.43	31.92	27.24	33.48	26.09	32.35	33.73	28.95	33.09	30.71	30.95	35.63	35.56	34.16	34.42
FALSE	Rectum	30	33.17	29.66	32.13	27.47	29.32	29.78	32.72	34.66	35.49	32.75	30.88	34.16	28.12	33.04	28.55	32.06	29.04	28.88	32.9	31.32	32.14	34.53	32.02	27.81	32.34	34.96	29.74	32.33	35.54	29.45	28.01	33.61	33.06	30.1	30.12	31.83	28.89	32.05	32.57	27.46	32.29	33.3	32.56	33.69	33.87	34.06	33.41
FALSE	Rectum	30.44	33.41	30.3	33.61	29.59	32.78	30.51	33.06	35.68	34.95	32.77	30.92	33.62	31.49	35.29	30.37	32.13	29.46	29.94	33.44	33.59	31.77	34.86	31.27	29.79	31.19	31.35	36.03	33.03	35.96	31.32	32.45	35.1	33.69	31.01	31.13	34.16	28.94	31.71	33.51	32.04	32.46	32.28	36	34.69	33.76	33.26	32.88
FALSE	Colon	30.78	34.39	30.16	33.83	28.17	32.78	31.05	34.45	34.16	35.52	33.26	30.95	33.66	29.36	33.91	29.15	32.87	28.32	29.39	33.8	32.23	32.49	34.2	34.78	30.57	33.58	32.71	32.2	33.48	35.37	28.95	31.34	33.77	34.21	31.57	29.6	31.9	28.62	30.63	34.21	28.12	32.63	34.14	34.41	33.05	33.78	32.37	34.5
FALSE	Rectum	29.34	34.1	31.56	35.34	29.22	34.53	32.39	35.09	34.68	35.16	33.83	32.2	33.82	30.11	33.87	29.83	32.42	30.91	31.18	34.55	34.67	33	35.69	30.91	30.6	32.67	32.62	34.04	34.66	35.15	31.32	31.95	33.33	34.09	32.85	31.26	29.94	31.03	32.13	35.01	30	32.84	31.55	34.74	32.45	33.9	31.91	35.07
FALSE	Colon	29.56	32.3	31.65	33.85	27.98	33.6	31.6	32.75	34.19	35.56	33.51	32.32	33.98	27.85	33.83	28.89	30.86	30.86	30.49	34.07	33.17	31.76	34.76	31.14	30.17	31.92	34.51	33.76	33.76	35.27	30.32	30.14	34.22	33.18	32.78	30.46	31.2	30.49	31.63	34.34	28.64	32.46	35.55	35.33	32.92	34.98	33.36	34.45
TRUE	Rectum	30.31	33.67	31.95	34.1	31.08	34.3	29.46	33.33	35.71	36.51	33.14	32.18	35.06	30.51	36.35	28.93	32.91	30.35	31.13	34.44	33.93	32.46	35.32	35.26	31.22	33.59	34.53	34.93	33.96	36.52	31.22	31.02	34.42	34.66	32.18	33.46	32.93	29.32	32.27	34.38	30.15	32.8	33.29	34.51	35.2	34.56	33.62	34.71
FALSE	Rectum	30.5	34	30.16	33.74	29.16	32.53	31.04	34.19	34.91	36.52	33.3	30.62	34.76	30.52	35.2	31.14	32.44	30.35	30.66	33.14	34.24	33.34	35.31	35.17	33.07	32.6	33.11	35.12	34	35.82	30.99	31.6	34.49	33.49	32.8	29.99	31.22	30.43	31.81	34.48	32.81	32.79	32.29	34.66	34.81	35.17	34.8	33.71
FALSE	Rectum	31.13	33.94	31.22	32.65	27.91	31.07	30.47	33.83	35.24	35.47	32.52	30.77	32.46	30.32	34.95	30.35	32.67	30.11	30.73	32.78	33.1	31.12	34.35	35.64	30.08	32.08	31.38	33.71	33.33	34.81	31.77	31.37	33.58	32.84	31.52	29.88	29.43	29.73	31.72	33.21	29.14	32.51	32.24	34.45	34.34	34.02	32.73	33.57
FALSE	Rectum	30.67	33.22	30.68	34.03	29.12	33.35	31.14	34.08	34.54	35.96	33.55	32.09	34.47	26.93	34.33	29.73	31.88	30.28	30.66	32.76	31.24	32.1	34.58	33.52	31.89	32.9	34.76	32.63	34.91	36.72	29.66	29.45	34.03	33.96	31.75	30.58	32.13	29.48	32.82	33.7	29.68	33.13	32.67	34.76	34.01	34.78	33.04	34.61
FALSE	Colon	32.31	33.15	31.69	34.33	30.97	33.25	31.72	35.16	35.58	35.77	33.81	32.13	35.56	30.3	34.67	30.66	31.4	29.53	30.6	33.52	34.06	32.88	34.55	33.43	31.71	34.38	33.34	32.79	35.06	36.3	31.51	32.16	35	33.57	32.06	32.41	32.27	31.18	32.92	33.57	32.65	33.65	35.57	35.98	34.53	34.66	34.07	35.37
FALSE	Rectum	30.03	33.15	29.22	33.48	28.91	32.49	31.03	33	34.97	34.81	32.5	30.98	35.49	29.53	34.68	30.18	32.24	29.78	29.55	33.68	34.16	32.54	35.29	35.6	32.81	31.97	30.97	33.6	33.73	33.38	32.91	29.05	33.52	34.57	31.61	30.98	33.16	27.65	32.2	33.82	29.46	33.37	31.35	34.39	35.37	34.2	32.98	33.83
FALSE	Rectum	29.61	32.99	30.21	33.37	27.96	30.48	30.43	32.73	33.75	34.15	32.85	29.85	33.67	27.78	33.08	29.23	32.53	27.92	29.41	33.11	33.11	31.39	33.67	32.99	30.1	31.62	30.53	32.27	32.4	35.11	28.57	30.09	34.32	33.86	30.75	29.68	32.12	26.96	31.98	32.25	29.02	30.97	32.45	34	33.56	33.2	31.31	33.62
TRUE	Colon	29.75	32.43	28.8	33.27	27.85	31.07	30.21	32.54	34.43	35.05	33.11	29.94	33.91	30.04	34.76	28.77	30.37	27.53	29.23	33.5	34.59	32.15	33.91	33.28	29.82	31.79	33.57	35.75	32.52	35.63	29.89	31.64	35.38	33.16	31.68	30.05	33.1	28.69	31.19	32.18	30.62	32.42	31.28	34.99	34.25	33.76	32.81	33.2
TRUE	Rectum	30.22	32.1	30.37	33.72	28.59	32.21	30.46	32.99	34.43	35.31	33.32	31.07	33.34	29.69	33.51	28.91	31.19	30.47	30.68	33.11	30.69	31.52	35.1	31	31.02	33.04	32.66	26.63	33.08	36.7	30.36	29.31	32.62	33.22	31.89	28.71	32.91	28.73	31.8	32.42	25.8	32.55	33.49	32.57	33.6	34.32	34.38	33.72
FALSE	Colon	32.78	33.5	30.78	33.16	28.94	33.79	31.34	36.25	35.62	35.56	33.16	31.45	34.62	31.62	35.72	30.96	31.98	30.11	30.36	32.98	34.12	30.82	35.41	34.55	30.3	31.72	32.85	34.83	33.68	35.64	31.56	31.88	35.23	32.61	31.56	31.79	30.97	30.34	32.69	33.87	33.08	32	33.25	35.03	34.76	34.25	33.05	33.78
TRUE	Rectum	32.03	34.22	30.2	33.3	29.67	31.63	30.61	34.18	35.48	35.12	33.39	30.16	34.78	28.22	34.52	29.36	32.7	27.77	30.3	33.26	33.58	31.63	34.54	32.33	28.98	32.42	32.29	34.7	32.76	36.19	30.64	31.58	34.46	33.51	32.26	32.48	29.43	29.6	30.7	33.49	32.15	32.44	33.26	35.37	33.2	34.27	32.2	33.13
FALSE	Colon	30.66	32.62	31.04	33.94	30.12	32.95	31.14	34.02	34.75	36.12	33.61	32.4	35.36	29.8	35.22	30.08	31.48	30.09	30.05	32.42	33.42	31.26	34.77	32.89	30.02	32	35.51	35.03	33.71	36.81	30.31	31.36	34.81	32.47	32.54	32.23	32.76	29.6	32.9	33.15	32.24	32.11	34.15	35.21	31.89	33.37	32.64	34.29
FALSE	Colon	31.23	33.67	29.42	32.72	29.62	32.27	29.96	33.93	34.68	35.83	33.05	30.79	34	30.15	34.36	30.23	32.01	29.89	29.49	32.52	33.52	32.3	34.88	34.1	31.49	31.98	32.07	33.36	33.69	35.84	30.88	29.48	35.6	33.55	30.18	32.71	32.43	29.55	32.03	32.99	30.96	31.72	33.37	35.13	34.44	33.56	33.11	33.86
FALSE	Rectum	29.09	32.62	29.68	33.22	28.38	31.89	30.96	32.95	34.51	36.09	32.9	30.53	32.71	29.33	33.88	29.74	31.4	28.08	30.14	32.61	32.55	31.83	34.93	31.64	30.26	31.45	32.67	31.23	32.83	35.17	29.23	29.46	32.78	32.35	31.7	30.6	30.69	27.96	31.33	33.69	29.39	31.96	32.35	32.42	32.37	32.53	33.04	32.98
FALSE	Rectum	31.21	33.5	30.98	33.98	29.35	32.12	31.38	33.97	35.3	36.73	33.52	30.92	34.87	31.24	36.32	30.2	32.48	29.89	30.73	33.73	35.23	32.99	34.94	29.05	31.96	32.8	34.29	36.18	33.33	35.63	31.94	32.75	34.19	33.81	31.93	31.45	27.65	29.98	32.24	33.51	32.78	33.33	32.72	35.65	35.65	34.9	32.72	34.28
FALSE	Colon	32.19	33.15	29.84	33.42	27.67	30.91	29.4	34.24	34.97	34.03	32.9	31.56	33.17	31.25	33.75	29.06	29.84	27.95	28	32.36	32.74	31.23	34.2	31.24	29.6	31.7	33.13	34.41	32.82	36.17	30.09	30.89	34.89	32.21	31.76	29.92	31.42	29.58	31.71	32.45	31.71	31.69	33.43	35.47	32.06	32.87	34.89	33.02
FALSE	Rectum	29.23	32.99	29.29	33.77	26.64	31.3	31.27	30.86	35.47	35.8	32.84	30.36	32.67	27.51	32.05	26.33	31.76	30.95	28.77	33.71	31.8	32.31	34.26	31.26	29.97	33.24	30.28	30.35	32.76	35.21	25.75	30.66	33.03	33.45	31.94	28.88	32.54	26.43	32.16	33.16	26.92	32.22	32.23	32.27	29.89	33.96	29.38	34.99
TRUE	Colon	28.96	33.29	30.55	33.56	29.16	31.72	29.74	32.23	34.4	33.95	34.82	31.54	35.35	29.83	34.42	28.61	30.93	30.69	29.4	31.82	33.55	30.9	33.25	33.73	29.11	33.98	34.15	35.19	33.78	35.36	29.99	32.08	35.29	34.38	31.47	31.12	30.85	28.02	31.31	32.38	31.42	32.4	29.99	36.2	31.3	32.22	34.35	33.36
FALSE	Rectum	30.75	33.2	30.34	33.01	29.1	32.64	30.35	33.96	35.01	36	33.35	31.64	35.46	29.95	35.49	29.4	31.7	29.1	29.94	32.75	34.01	30.69	35.13	33.26	29.58	31.1	34.77	36.15	32.36	37.1	30.99	33.07	35.29	33.69	31.42	31.57	30.38	29.51	32.12	32.99	31.13	32.4	35.13	34.59	35.18	33.49	34.15	33.78
FALSE	Colon	29.34	32.96	28.1	31.9	27.74	30.66	28.68	32.32	34.08	34.37	32.24	29.65	34.57	29.61	33.52	29.48	30.76	29.17	28.72	32.29	34.03	30.61	33.55	29.09	28.46	30.28	30.15	34.17	31.56	35.14	27.36	30.7	34.14	32.61	30.28	29.09	32.19	27.25	30.96	32.44	31.51	31.91	34.47	33.18	33.12	32.64	31.92	33.01
FALSE	Rectum	30.39	33.34	30.55	33.01	28.38	33.25	30.52	32.32	35.37	35.96	33.35	31.18	35.43	29.3	34.79	28.78	31.91	29.94	30.41	32.87	33.33	31.75	35.26	36.31	33.31	32.67	31.37	34.26	33.6	34.35	32	32.47	33.38	32.86	30.94	28.33	30.3	27.95	33.13	33.21	30.39	32.28	32.61	34.66	35.44	33.78	34.23	33.94
FALSE	Colon	30.55	32.4	29.03	33.07	29.81	32.97	30.17	32.85	34.26	34.92	32.43	29.84	34.91	29.96	34.37	30.7	31.67	30.16	29.94	31.77	33.56	31.2	33.98	31.47	30.61	31.64	32.56	32.81	32.58	35.6	29.83	29.88	33.88	33.74	29.86	30.41	32.89	27.97	31.25	33.34	30.63	31.98	32.12	33.91	31.64	33.13	32.63	33.81
TRUE	Colon	29	32.87	31.03	34.95	29.32	33.2	31.84	35.63	35.44	36.43	33.95	32.04	33.91	30.11	34.79	28.97	31	30.33	29.59	32.85	34.25	31.78	34.96	32.73	30.31	32.61	35.07	33.41	31.53	35.93	30.09	30.91	34.86	33.23	33.07	31.19	30.38	30.58	29.6	33.52	29.38	32.51	33.52	35.69	30.53	33.5	33.01	33.1
FALSE	Rectum	31.97	33.89	30.91	33.83	30.58	33.16	31.37	34.07	35.7	36.21	33.43	31	34.87	29.18	34.4	30.54	31.88	30.5	30.89	33.46	33.29	32.05	35.16	33.44	32.87	33.54	34.79	33.68	33.75	36.55	31.11	30.59	34.1	34.44	32.08	32.5	32.79	29.97	33.35	33.46	31.27	32.98	34.86	34.21	34.8	34.74	34.18	33.84
FALSE	Rectum	30.29	33.35	30.25	34.19	26.47	30.19	30.32	31.42	34.44	35.43	32.87	31.08	33.52	27.89	34.59	28.56	33.14	29.74	29.31	33.21	32.59	32.63	34.94	32.45	29.65	33.23	32.56	34	32.96	35.61	30.83	31.11	33.12	34.7	32.69	27.45	32.28	27.44	31.66	33.8	28.93	33.03	31.8	33.65	35.75	34.41	33.93	34.17
TRUE	Colon	31.9	34.04	31.32	34.13	30.73	31.65	31.35	34.12	36.02	36.25	33.76	31.99	35.16	29.76	36.05	29.6	32.67	29.05	30.13	33.24	35.26	31.99	35.53	36.06	30.27	31.17	33	35.57	33.04	36.18	31.83	33.22	35.91	33.33	32.22	33.65	32.66	30.01	31.8	33.51	32.52	33.34	34.2	36.12	34.42	34.58	33.11	34.77
FALSE	Colon	31.71	34.03	30.11	34.3	28.22	31.79	31.05	34.54	34.41	35.03	33.43	31.16	33.72	29.95	33.05	29.7	31.42	29.71	29.28	33.27	33.4	31.34	34.97	31.81	31.65	31.7	34.89	34.25	33.81	36.34	30.45	31.78	34.74	32.85	32.72	30.61	32.04	29.56	31.52	33.36	33.02	32.93	34.09	35.98	31.4	33.37	34.22	33.41
TRUE	Colon	29.78	32.95	29.49	33.74	27.15	32.44	31.17	31.84	34.71	35.09	32.93	28.92	34.61	28.99	33.22	29.12	31.01	31.15	29.24	32.87	31.83	32.25	33.99	33.99	31.57	32.49	31.7	31.33	33.11	35.85	30.17	29.19	33.55	34.37	31.97	29.49	32.64	27.51	32.88	32.03	29.3	32.39	33.45	34.07	32.93	34.34	32.87	34.74
TRUE	Rectum	29.96	33.31	30.21	33.57	29.89	31.8	30.89	32.4	35.73	35.32	32.85	30.63	33.67	28.36	35.19	29.66	33.24	30.16	29.52	33.6	32.48	32.14	35.32	34.26	31.39	33.19	32.45	31.75	33.15	36.47	30.66	28.76	34.26	33.78	31.31	30.38	33.43	28.08	32.05	32.85	32.04	32.95	32.51	33.73	34.88	34.64	34.26	34.72
FALSE	Rectum	29.21	32.65	30.98	33.75	25.48	33.24	30.32	33.05	34.41	35.32	32.19	30.22	33.61	29.82	34.01	27.56	32.43	30.47	29.73	32.61	34.29	31.15	34.61	35.41	31.4	33.39	32.35	31.87	33.02	35.12	30.22	28.49	33.04	33.03	31.72	29.26	32.42	25.9	31.93	32.79	28.06	32.38	31.25	33.34	33.19	34.55	31.94	33.71
FALSE	Colon	31.96	33.32	30.42	33.89	28.88	32.56	31.62	33.58	35.56	35.38	33.02	31.49	33.03	30.38	33.42	30.38	31.45	30.43	30.23	32.98	34.28	30.96	34.53	34.22	30.64	32.55	33.45	32.04	34.79	35.94	31.48	30.91	33.72	32.93	31.4	28.95	30.95	29.74	31.82	33.36	31.73	32.6	32.73	34.55	35.69	33.63	35.14	34.14
TRUE	Colon	29.89	33.76	30.3	32.62	26.56	31.33	30.49	33.07	35.39	34.47	32.86	30.26	33.87	29.51	35.19	29.14	30.81	29.4	29.56	33.64	33.57	31.69	34.4	35.15	28.46	32.81	32.37	34.61	32.99	35.18	29.38	29.6	34.58	32.8	31.38	30.17	32.56	29.6	31.35	33.02	30.47	31.56	33.14	34.1	31.73	33.05	33.65	33.03
FALSE	Rectum	30.32	33.42	30.81	33.54	28.59	30.25	31.06	33.34	34.82	35.47	33.25	31.08	32.27	26.86	33.86	29.61	31.4	29.07	30.09	33.29	30.26	31.67	34.33	33.23	29.24	33	35.99	29.51	32.31	36.38	29.86	28.79	33.82	33.48	31.89	29.36	32.16	30.83	31.27	33.67	29.53	32.38	32.35	33.66	33.45	33.76	33.63	33.65
FALSE	Colon	32.26	33.48	30.8	33.85	29.89	31.28	31.3	35.09	36.46	35.82	34.01	32.26	29.06	32.49	35.69	29.46	31.64	30.85	29.68	33.08	34.68	30.63	34.44	37.64	30.36	31.51	36.83	35.39	33.51	36.74	30.78	31.55	36.64	31.62	32.1	31.68	31.6	31.59	31.38	32.83	32.85	32.98	34.58	36.72	35.14	33.2	35.78	33.87
FALSE	Rectum	31.62	33.09	30.06	33.11	29.32	31.92	30.27	33.72	35.37	35.08	33.43	30.23	35.29	30.7	35.67	29.16	31.89	29.75	29.83	33.64	32.79	31.68	35.4	34.23	30.94	32.73	31.84	33.48	33.26	34.28	32.25	33.26	34.57	33.04	32.66	30.24	34.53	29.16	32.41	33.92	30.93	32.67	32.56	35.41	34.43	33.51	34.16	33.64
FALSE	Colon	30.98	34.12	29.44	33.94	30.02	31.62	31.39	33.06	34.13	34.82	33.92	30.76	35.87	30.21	34.09	29.73	31.67	29.98	29.32	33.19	33.2	32	34.6	33.87	31.24	30.69	35.37	34.61	33.6	36.13	30.39	33.73	35.78	33.28	31.63	32.81	31.49	30.09	31.88	32.97	31.39	32.7	33.71	36.19	32.84	32.95	34.14	32.31
FALSE	Colon	28.67	31.48	29.01	32.51	26.72	31.65	30.22	32.3	34.53	35.57	33.22	31.03	32.59	29.76	33.34	28.89	30.99	29.12	29.24	32.87	33.52	30.63	33.12	34.95	29.55	31.94	32.52	32.65	33.39	34.63	29.22	29.98	33.14	31.8	30.63	28.06	30.68	26.7	31.74	33.01	28.48	30.69	32.51	33.3	32.48	32.44	31.37	33.46
TRUE	Rectum	29.69	34.19	30.36	32.79	27.44	31.66	29.48	32.56	34.87	36.09	32.81	30.73	34.28	29.27	33.69	30.82	31.41	30.84	30.56	34.55	32.47	33.77	34.99	33.51	32.39	32.8	33.78	33.18	33.37	36.45	30.11	30.98	34.15	34.1	31.12	28.96	31.83	29.7	33.58	33.3	31.06	32.07	33.94	33.64	34.59	34.16	34.98	33.29
FALSE	Colon	28.53	32.47	29.43	33.87	28.51	31.46	30.05	33.35	34.26	35.11	33.66	30.41	33.55	28.24	33.79	27.61	29.93	29.82	28.83	32.04	33.47	29.63	33.96	33.54	29.44	30.44	33.68	34.04	32.62	34.79	27.56	29	34.11	30.84	30.46	30.8	31.95	29.29	31.41	31.9	27.3	31.37	31.87	33.33	32.13	32.68	32.13	32.56
FALSE	Colon	29.43	33.16	31.45	33.43	29.19	31.87	30.77	34.37	35.09	36.36	32.88	31.24	35.1	30.1	34.34	29.76	30.85	28.68	30.32	32.74	33.64	32.03	34.31	34.34	31.79	32.26	33.31	34.28	32.95	36.17	31.56	33.2	36.02	33.44	31.05	31.33	31.2	30.24	32.37	33.06	31.06	32.3	33.1	34.14	33.96	33.38	33.4	34.53
TRUE	Colon	29.11	30.96	28.28	34.3	30.46	30.6	31.11	33.49	35.47	35.02	32.13	30.63	34.91	32.08	35.7	26.74	28.92	29.38	29.74	33.59	37.22	31.11	34.39	38.8	30.29	32.07	32.36	34.66	32.7	36.15	32.19	31.44	37.11	32.99	29.79	33.53	32.03	28.85	31.87	32.66	33.01	32.34	33.14	36.85	33.33	33.68	30.85	34.68
FALSE	Rectum	31.12	33.95	30.37	33.26	26.62	31.91	29.83	33.21	35.36	35.26	32.67	30.12	34.24	28.84	34.01	29.78	32.26	30.23	30.09	32.88	32.57	31.03	35.87	32.06	31.73	31.52	31.32	30.69	32.95	34.65	31.46	30.69	35.16	33.08	30.5	29.26	32.5	28.96	32.77	33.41	28.53	33.19	31.45	34.17	33.29	34.84	32.38	34.63
FALSE	Colon	30.83	34.18	30.66	33.81	29.47	32.63	30.28	33.35	35	35.6	32.83	31.84	35.34	31.98	36.18	30.21	31.9	30.01	30.33	33.44	34.93	33.11	34.6	31.91	31.94	32.46	33.45	35.35	33.68	36.76	31.99	32.33	36.2	33.6	31.06	32.36	32.19	30.83	32.39	33.38	32.36	32.8	34.99	35.8	34.18	34.42	34.2	34.46
TRUE	Colon	30.1	33.44	31.97	33.91	29.26	32.66	31.46	34.64	35.64	37.06	33.34	32.32	34.97	29.03	35.04	28.94	31.88	30.33	29.59	32.77	33.69	32.51	34.13	32.62	31.86	33.23	35.33	35.77	33.75	37.21	29.51	30.49	35.43	32.92	31.77	31.15	31.58	30.53	30.98	33.94	31.2	33.06	33.23	34.81	33.07	32.99	36.4	33.61
FALSE	Colon	30.47	32.85	28.27	32.12	28.43	31.84	30.93	32.16	35.6	35.48	33.15	30.24	35.01	29.78	34.79	28.69	32.52	29.73	28.87	33.05	34.19	31.12	34.61	35.27	28.6	33.03	31.58	33.53	33.9	35.33	30.13	31.33	35.91	32.69	31.34	31.06	31.73	28.01	32.47	31.95	31.38	31.91	33.54	35.13	33.73	33.65	32.8	33.81
FALSE	Colon	30.86	33.24	30.64	33.25	28.74	31.35	31.05	33.73	35.78	35.49	32.74	31.44	33.67	29.13	34.44	28.59	32.43	28.72	29.68	33.64	33.63	32.21	34.57	34.65	29.64	32.27	33.95	35.09	34.22	36.16	29.63	28.98	34.6	33.02	32.69	30.69	32.96	28.85	32.34	34.55	30.66	32.67	33.92	35.17	33.92	33.51	32.47	34.37
TRUE	Colon	30.08	34.25	30.65	33.48	29.72	32.75	30.79	34.84	35.15	37	33.88	31.5	34.12	29.93	34.67	29.28	32.08	29.7	30.57	32.57	34.04	31.98	34.26	35.18	31.7	31.74	35.37	33.88	33.98	36.16	29.32	31.46	35.75	32.82	30.99	31.41	31.32	30.39	32.02	32.45	28.74	32.6	34.07	34.21	33.31	33.25	34.73	32.99
FALSE	Rectum	30.27	33.13	30.4	34.37	28.68	31.44	31.63	32.8	35.34	35.34	33.25	30.7	33.59	28.37	34.29	29.13	31.99	28.08	30.33	32.85	33.02	32.34	34.53	34.45	31.03	31.99	32.62	32.48	32.87	35.65	30.71	30.2	34.32	33.85	30.99	29.78	32.64	29.29	31.79	33.33	30.71	32.87	32.36	34.5	34.4	33.87	32.47	33.8
FALSE	Colon	32.07	32.04	29.76	33.91	29.97	31.33	30.13	34.46	34.72	34.94	33.47	30.86	34.31	29.88	35.25	29.5	31.29	30.99	29.5	33.11	32.85	30.46	34.49	31.41	30.44	31.42	32.2	34.23	33.32	35.8	31.08	29.7	34.93	33.02	31.96	31.85	32.94	28.8	31.8	33.11	31.12	32.17	28.31	34.61	33.5	32.94	32.67	34.21
FALSE	Colon	31.74	33.81	30.69	33.32	30.09	32.56	31.79	33.67	35.58	36.02	33.82	31.64	36.3	29.8	35.69	30.78	32.3	30	30.72	33.04	35.57	32.65	35.43	36.14	31.64	32.22	34.03	36.14	35.07	35.76	31.67	30.91	36.6	34.14	31.79	33.63	32.44	29.59	32.85	34.17	32.84	32.86	33.38	36.01	34.58	34.6	34.51	34.73
FALSE	Rectum	31.19	34.21	33.51	34.66	29.02	31.9	30.83	34.47	36.62	36.72	35.16	31.85	34.92	31.12	35.44	31.6	32.91	30.47	32.14	34.22	32.36	32.63	35.56	38.17	32.87	33.4	36.42	32.73	33.16	37.61	33.44	32.2	35.43	33.77	33.23	30.4	31.89	32.92	32.45	33.95	33.01	33.96	34.61	34.78	35.24	34.22	36.91	34.11
FALSE	Rectum	30.62	33.8	29.48	33.15	29.6	32.54	28.89	33.47	34.8	36.04	32.64	30.92	34.51	28.47	33.66	30.57	30.57	29.43	30.08	32.31	32.48	30.29	34.24	34.21	32.08	31.82	31.85	31.58	34.27	34.67	31	31.16	35.82	32.94	30.26	33.29	30.38	27.86	31.95	33.49	31.13	31.87	32.25	34.14	33.87	34.77	31.78	34.34
FALSE	Rectum	30.75	33.45	30.27	34.41	28.72	32.84	30.55	32.94	35.52	37.32	34.18	30.99	34.13	28.05	34.61	30.05	31.83	30.62	30.92	34.72	34.49	31.58	36.31	35.16	30.14	31.63	33	33.4	33.36	35.37	30.34	30.72	33.87	33.66	31.57	30.9	29.27	29.52	31.96	34.67	30.61	32.88	34.06	34.68	32.18	34.14	34.43	34.15
FALSE	Colon	31.1	31.16	28.23	33.7	24.55	31.32	29.97	30.56	35.02	35.31	32.65	31.2	32.39	27.31	31.65	28.01	31.05	29.09	28.18	32.02	24.45	28.99	33.82	34.91	27.17	32.72	30.32	31.52	33.02	31.97	28.24	27.47	33.25	32.1	30.28	27.91	33.66	26.46	31.28	32.72	29	31.75	25.4	33.1	30.65	32.05	29.46	33.97
TRUE	Colon	29.37	33.82	30.32	34.84	28.01	33.97	30.64	34.22	33.93	37.56	33.86	31.98	34.25	29.5	33.36	28.9	30.99	30.24	30.54	33.65	30.78	32.17	35.82	34.25	31.64	32.04	34.22	32.63	34.92	36.96	28.27	28.99	35.09	32.84	32.33	29.62	32.48	29.1	32.31	32.55	26.99	33.14	34.54	32.87	33.1	34.22	31.77	33.99
FALSE	Rectum	28.56	32.08	29.44	33.67	28.41	32.3	31.7	32.1	34.16	36	33.44	31.3	34.37	29.73	34.63	26.72	31.29	30.93	29.78	33.17	33.14	30.48	34.51	33.5	29.84	31.1	33.21	34.84	33.78	36.05	28.4	30.05	34.78	33.08	31.91	30.18	32.93	26.63	32.06	32.37	31.68	32.26	32.48	35.07	31.78	33.28	32.05	34
FALSE	Colon	31.25	33.59	31.2	34.19	31	32.73	32.69	35.95	35.11	36.26	34.15	31.3	34.14	30.31	35.41	29.61	31.44	29.86	30.21	33.16	34.59	31.68	35.53	36.05	30.91	32.07	36.07	34.26	32.9	38.13	31.1	30.09	36.09	32.43	32.24	32.09	33.84	31.41	32.72	33.46	30.07	32.84	35.29	34.6	34.21	34.16	35.23	34.26
FALSE	Colon	30.02	32.46	29.14	33.92	29.61	31.74	30.82	32.44	34.94	35.92	33.14	31.11	35.6	30.45	35.4	28.73	31.52	28.94	28.35	32.66	34.96	31.07	33.44	36.06	30.86	31.1	31.56	34.97	34.07	34.95	29.17	31.52	35.98	32.74	31.35	32.74	31.29	27.68	32.3	32.15	32.02	31.73	33.31	35.35	33.6	33.27	31.39	34.1
FALSE	Rectum	30.51	34.65	30.82	34.22	29.59	32.57	32.44	35.28	34.91	36.88	33.56	31.83	35.09	30.81	35.62	31.31	32.76	30.64	31.46	33.8	34.53	33.21	36.38	30.77	31.7	33.03	35.54	36.63	34.69	37	30.89	31.94	34.8	33.68	32.76	31.05	33.1	31.32	33.2	34.42	30.96	33.25	32.64	35.23	36.36	35.19	34.72	34.33
TRUE	Rectum	32.08	33.77	30.73	34.55	31.13	35.2	29.92	34.9	34.95	36.5	33.45	31.16	34.49	31.02	34.81	30.45	32.42	30.66	30.75	33.1	33.84	31.82	35.49	36.6	33.13	32.21	32.47	34.93	33.49	35.16	33.76	31.75	34.82	32.25	32.82	33.72	29.8	31.26	32.83	34.51	28.44	32.22	34.15	34.34	32.09	34.91	33.13	33.61
FALSE	Colon	29.78	32.98	30.07	33.57	28	32.39	31.7	34.06	35	35.06	32.53	32.52	34.38	32.02	34.54	29.36	31.18	28.65	29.85	33.54	33	31.66	34.03	31.62	29.97	33.03	31.77	33.19	34.29	36.63	30.85	32.5	34.34	33.42	31.84	27.8	32.96	29.76	31.91	33.58	32.78	31.61	33.53	34.51	32.95	34.37	34.34	34.57
TRUE	Rectum	30.12	32.97	31.3	32.78	29.57	33.53	30.83	34.96	35.11	35.71	33.64	30.5	35.04	30.21	33.88	30.2	32.1	30.43	31.34	34.68	32.73	32.44	34.89	34.78	31.69	31.75	33.94	33.92	33.76	36.43	30.8	32.18	33.2	33.77	32.46	30.83	32.47	30.12	32.56	33.48	26.24	32.21	34.92	33.97	30.77	33.94	30.84	34.45
FALSE	Colon	29.71	34.43	29.72	33.34	28.7	31.98	31.64	33.83	35.95	36.62	32.76	31.38	34.59	29.58	34.67	29.28	31.61	30.19	29.62	33.17	33.75	31.16	34.9	32.24	31.56	30.8	31.71	33.84	34.99	35.1	30.01	31.28	34.33	32.93	32.01	30.45	32.78	27.64	33.03	33.37	28.78	32.49	33.92	34.57	32.41	33.58	31.43	34.46
FALSE	Rectum	30.21	32.19	29.64	33.53	28.48	32.59	30.86	33.02	35.09	35.6	33.87	31.48	33.92	28.46	33.39	29.35	31.27	30.4	29.71	32.26	32.37	30.71	34.88	33.25	31.25	32.39	32.55	32.55	33.3	35.09	30.62	29.7	33.09	32.91	31.59	30.1	29.72	28.42	32.43	33.33	30.24	32.23	34.29	33.4	32.68	34.35	32.81	33.89
TRUE	Rectum	30.62	32.37	30.7	34.36	31.06	33.19	31.42	33.68	35.24	36.34	32.35	31.32	34.72	30.09	35.44	28.5	29.57	29.5	29.84	33.16	34.65	32.2	35.33	33.92	29.92	32.58	33.09	32.13	33.78	36.67	31.2	30.92	37.29	32.92	31.83	33.63	31.55	28.57	31.68	33.67	29.24	32.8	34.57	34.71	33.28	34.76	33.38	34.48
FALSE	Rectum	31.38	34.88	30.89	34.33	28.68	32.57	30.82	33.64	35.78	35.35	33.26	31.07	34.89	28.08	34.3	30.26	32.37	29.5	30.85	34.16	33.13	32.83	35.78	35.38	32.61	32.06	33.96	33.93	33.54	35.32	30.94	31.5	33.91	32.91	32.38	31.33	33.11	29.37	32.37	34.08	31.71	33.04	33	34.47	35.33	34.35	33.12	34.44
FALSE	Colon	29.73	33.56	30.01	33.94	29.18	30.96	30	33.52	34.2	35.15	33.06	30.95	34.19	27.66	33.38	29.22	32.1	29.38	29.94	32.75	33.82	32.12	34.4	32.19	29.3	31.59	34.32	33.38	32.6	35.78	30.27	29.62	35.79	33.53	31.38	32.86	31.33	28.88	31.16	33.19	31.69	32.15	33.38	34.76	32.28	33.96	32.9	33.65
FALSE	Colon	29.11	32.53	29.91	33.41	28.28	31.84	30.52	33.7	34.48	35.15	32.2	30.12	32.38	28.93	32.8	28.62	31.64	29.75	29.46	33.09	31.86	32.06	33.94	32.26	27.75	32.47	32.2	32.47	32.56	35.43	28.66	29.52	33.5	33.33	32.2	29.98	33.14	28	31.65	32.98	28.06	32.04	33.69	32.42	32.24	32.81	33.19	33.41
TRUE	Rectum	29.8	34.53	29.94	33.35	27.89	32.14	30.45	34.08	35.57	35.55	32.66	30.23	34.36	29.07	33.45	29.26	32.12	30.31	30.83	34.08	33.01	30.78	35.06	33.7	31.92	32.35	33.37	31.38	34.1	35.36	30.18	29.36	34.37	32.76	32.45	30.46	33.19	27.94	32.55	34.58	25.14	32.73	33.01	33.63	32.84	33.86	30.17	32.85
TRUE	Colon	29.25	32.39	29.68	32.89	28.21	32.43	30.96	31.83	35.32	36.93	32.88	31.16	32.03	28.2	32.72	27.64	31.1	28.79	29.61	33.64	32.78	30.43	34.29	35.63	30.36	31.37	33.67	33.05	34.29	36.73	27.61	28.94	34.28	32.37	31.46	29.22	32.02	26	31.69	32.65	30.57	33.76	32.82	34.24	32.58	33.65	31.66	33.97
FALSE	Rectum	31.75	34.1	29.94	34.09	30.47	33.29	31.46	33.19	35.32	36.72	34.12	31.72	34.98	30.89	35.27	29.89	33.05	29.16	30.29	34.33	35.25	32.65	34.51	34.34	30.58	32.26	32.4	35.35	34.08	36.01	31.06	32.03	37.16	34.13	32.08	33.47	32.16	30.78	32.87	33.66	32.67	33.63	33.45	35.96	34.72	35	33.04	34.21
FALSE	Rectum	27.6	34.5	28.94	33.07	30.36	34.54	28.41	31.39	34.6	36.41	33.25	29.45	37.24	30.68	36.22	29.7	29.96	32.21	31.05	32.96	33.86	31.33	35.14	33.07	31.76	32.25	33.07	36.25	34.35	34.77	30.43	31.78	35.97	33.72	32.01	33.92	32.96	28.38	33.05	33.94	32.3	32.7	31.73	34.85	34.41	33.18	31.83	33.09
FALSE	Colon	29.57	33.26	28.77	33.52	26.72	32	30.9	32.2	34.99	33.32	33.05	29.09	33.62	28.03	33.31	30.56	31.1	29.73	30.05	32.27	32	32.45	34.34	34.81	31.58	31.82	30.49	33.73	34.46	34.82	27.46	28.77	32.93	33.52	31.14	28.5	33.84	27.23	32.19	32.76	27.32	30.97	31.84	33.35	33.58	33.47	32.33	32.97
FALSE	Colon	31.72	34.29	30.75	35.27	31.2	33.47	32.33	33.83	35.8	36.41	34.79	33.1	35.27	32.16	35.18	30.4	32.22	31.17	30.58	34.22	34.35	31.79	35.95	35.91	31.11	32.81	33.75	35.48	33.5	36.79	29.88	33.89	36.25	33.99	32.69	32.63	32.85	31.99	32.13	34.47	32.35	33.78	33.81	36.77	33.86	34.02	33.92	34.05
FALSE	Rectum	29.03	34.27	31.11	34.66	29.16	33.34	30.91	34.29	35.51	35.46	33.75	31.13	34.49	29.89	35.03	30.73	32.86	30.59	30.9	33.69	33.55	33.56	35.26	33.84	32.24	32.51	33.19	32.56	33.9	35.68	30.62	31.29	34.06	33.94	32.17	31.76	33.19	29.95	32.35	33.76	28.18	32.84	33.26	33.72	34.04	35.07	34.04	34.11
FALSE	Colon	28.51	30.55	27.28	33.69	26.27	31.22	28.53	28.35	34.77	33.8	32.45	30.26	32.5	28.51	33.29	27.19	30.88	30.21	28.48	32.86	31.18	30.12	33.17	30.58	28.07	30.83	29.87	31.53	33.1	35	27.18	28.98	32.56	32.58	30.52	27.86	33.27	24.63	31.21	31.4	27.55	31.28	30.69	32.84	31.25	32.85	30.98	34.41
FALSE	Colon	30.87	33.84	30.43	33.36	29.05	32.26	29.91	34.12	35.12	35.14	32.84	31.18	34.77	29.07	34.59	30.97	32.03	29.68	30.15	33.08	32.21	32.63	34.56	32.73	31.23	31.95	32.14	32.73	33.44	35.6	30.02	28.66	33.45	33.61	31.67	31.02	32.51	28.58	32.57	33.62	30.87	32.17	33.8	34.46	33.02	34.66	32.22	34.51
FALSE	Rectum	31.39	33.99	29.83	34.2	28.81	33.08	31.03	35.37	34.87	35.14	33.9	30.55	35.05	30.98	34.15	29.87	31.9	30.62	30.53	33.68	33.77	33.08	34.66	29.04	31.87	33.55	31.66	35.51	34.22	35.12	31.23	33.63	33.4	34.15	32.74	30.19	32.74	29.75	32.82	33.35	32.03	33.19	35.2	35.63	34.67	34.98	33.64	33.91
[truncated: 12 more columns]
