# Supplementary material for: KETOS: Clinical decision support and machine learning as a service – A training and deployment platform based on Docker, OMOP-CDM, and FHIR Web Services
Source: PLoS One. 2019 Oct 3;14(10):e0223010. doi: 10.1371/journal.pone.0223010 (PMC6776354; doi:10.1371/journal.pone.0223010)
Supplement: S3 File — colRec_mlrModels (Rdata) data_all.csv (csv) ketos_metadata/metadata.json (json) model.ipynb (ipynb) test_data.csv (csv) training_data.csv (csv) utils.R (R). (ZIP) [file pone.0223010.s003.zip › example_2_survival/ketos_metadata/metadata.json]

[
    {
        "id": 1,
        "name": "ketos_env_r",
        "title": "R image",
        "description": "Basic R datascience image",
        "creator_id": 1,
        "created_at": "2019-08-19T17:01:16.552596+00:00",
        "updated_at": "2019-08-19T17:01:16.552596+00:00"
    },
    {
        "id": 2,
        "name": "example_2_ColRecCancer",
        "container_id": "xxxxxxxxxxxx",
        "container_name": "xxxxxxxxxxxx",
        "status": "running",
        "jupyter_port": "xxxxxxxxxxxx",
        "jupyter_token": "xxxxxxxxxxxx",
        "description": null,
        "creator_id": 1,
        "image_id": 1,
        "created_at": "2019-08-19T17:25:30.647385+00:00",
        "updated_at": "2019-09-19T17:31:39.661546+00:00"
    },
    {
        "id": 5,
        "environment_id": 2,
        "ml_model_name": "mlmodel_2",
        "name": " ",
        "description": "example_2_colRec_survival",
        "condition_refcode": null,
        "condition_name": null,
        "creator_id": 1,
        "created_at": "2019-08-19T21:40:47.281071+00:00",
        "updated_at": "2019-08-19T21:44:54.460372+00:00",
        "feature_set_id": 2
    },
    [
        {
            "id": 14,
            "resource": "Observation",
            "parameter_name": "code",
            "value": "HGNC:1",
            "name": "gene1",
            "output_value_path": "valueQuantity.value",
            "description": "Experiment ColRec",
            "creator_id": 1,
            "created_at": "2019-07-08T19:54:26.301000+00:00",
            "updated_at": "2019-07-08T19:54:26.301000+00:00"
        },
        {
            "id": 15,
            "resource": "Observation",
            "parameter_name": "code",
            "value": "HGNC:10",
            "name": "gene10",
            "output_value_path": "valueQuantity.value",
            "description": "Experiment ColRec",
            "creator_id": 1,
            "created_at": "2019-07-08T19:54:26.337351+00:00",
            "updated_at": "2019-07-08T19:54:26.337351+00:00"
        },
        {
            "id": 16,
            "resource": "Observation",
            "parameter_name": "code",
            "value": "HGNC:11",
            "name": "gene11",
            "output_value_path": "valueQuantity.value",
            "description": "Experiment ColRec",
            "creator_id": 1,
            "created_at": "2019-07-08T19:54:26.399454+00:00",
            "updated_at": "2019-07-08T19:54:26.399454+00:00"
        },
        {
            "id": 17,
            "resource": "Observation",
            "parameter_name": "code",
            "value": "HGNC:12",
            "name": "gene12",
            "output_value_path": "valueQuantity.value",
            "description": "Experiment ColRec",
            "creator_id": 1,
            "created_at": "2019-07-08T19:54:26.489328+00:00",
            "updated_at": "2019-07-08T19:54:26.489328+00:00"
        },
        {
            "id": 18,
            "resource": "Observation",
            "parameter_name": "code",
            "value": "HGNC:13",
            "name": "gene13",
            "output_value_path": "valueQuantity.value",
            "description": "Experiment ColRec",
            "creator_id": 1,
            "created_at": "2019-07-08T19:54:26.509203+00:00",
            "updated_at": "2019-07-08T19:54:26.509203+00:00"
        },
        {
            "id": 19,
            "resource": "Observation",
            "parameter_name": "code",
            "value": "HGNC:14",
            "name": "gene14",
            "output_value_path": "valueQuantity.value",
            "description": "Experiment ColRec",
            "creator_id": 1,
            "created_at": "2019-07-08T19:54:26.525611+00:00",
            "updated_at": "2019-07-08T19:54:26.525611+00:00"
        },
        {
            "id": 20,
            "resource": "Observation",
            "parameter_name": "code",
            "value": "HGNC:15",
            "name": "gene15",
            "output_value_path": "valueQuantity.value",
            "description": "Experiment ColRec",
            "creator_id": 1,
            "created_at": "2019-07-08T19:54:26.564115+00:00",
            "updated_at": "2019-07-08T19:54:26.564115+00:00"
        },
        {
            "id": 21,
            "resource": "Observation",
            "parameter_name": "code",
            "value": "HGNC:16",
            "name": "gene16",
            "output_value_path": "valueQuantity.value",
            "description": "Experiment ColRec",
            "creator_id": 1,
            "created_at": "2019-07-08T19:54:26.585772+00:00",
            "updated_at": "2019-07-08T19:54:26.585772+00:00"
        },
        {
            "id": 22,
            "resource": "Observation",
            "parameter_name": "code",
            "value": "HGNC:17",
            "name": "gene17",
            "output_value_path": "valueQuantity.value",
            "description": "Experiment ColRec",
            "creator_id": 1,
            "created_at": "2019-07-08T19:54:26.621072+00:00",
            "updated_at": "2019-07-08T19:54:26.621072+00:00"
        },
        {
            "id": 23,
            "resource": "Observation",
            "parameter_name": "code",
            "value": "HGNC:18",
            "name": "gene18",
            "output_value_path": "valueQuantity.value",
            "description": "Experiment ColRec",
            "creator_id": 1,
            "created_at": "2019-07-08T19:54:26.653599+00:00",
            "updated_at": "2019-07-08T19:54:26.653599+00:00"
        },
        {
            "id": 24,
            "resource": "Observation",
            "parameter_name": "code",
            "value": "HGNC:19",
            "name": "gene19",
            "output_value_path": "valueQuantity.value",
            "description": "Experiment ColRec",
            "creator_id": 1,
            "created_at": "2019-07-08T19:54:26.680120+00:00",
            "updated_at": "2019-07-08T19:54:26.680120+00:00"
        },
        {
            "id": 25,
            "resource": "Observation",
            "parameter_name": "code",
            "value": "HGNC:2",
            "name": "gene2",
            "output_value_path": "valueQuantity.value",
            "description": "Experiment ColRec",
            "creator_id": 1,
            "created_at": "2019-07-08T19:54:26.715079+00:00",
            "updated_at": "2019-07-08T19:54:26.715079+00:00"
        },
        {
            "id": 26,
            "resource": "Observation",
            "parameter_name": "code",
            "value": "HGNC:20",
            "name": "gene20",
            "output_value_path": "valueQuantity.value",
            "description": "Experiment ColRec",
            "creator_id": 1,
            "created_at": "2019-07-08T19:54:26.771420+00:00",
            "updated_at": "2019-07-08T19:54:26.771420+00:00"
        },
        {
            "id": 27,
            "resource": "Observation",
            "parameter_name": "code",
            "value": "HGNC:21",
            "name": "gene21",
            "output_value_path": "valueQuantity.value",
            "description": "Experiment ColRec",
            "creator_id": 1,
            "created_at": "2019-07-08T19:54:26.808213+00:00",
            "updated_at": "2019-07-08T19:54:26.808213+00:00"
        },
        {
            "id": 28,
            "resource": "Observation",
            "parameter_name": "code",
            "value": "HGNC:22",
            "name": "gene22",
            "output_value_path": "valueQuantity.value",
            "description": "Experiment ColRec",
            "creator_id": 1,
            "created_at": "2019-07-08T19:54:26.835405+00:00",
            "updated_at": "2019-07-08T19:54:26.835405+00:00"
        },
        {
            "id": 29,
            "resource": "Observation",
            "parameter_name": "code",
            "value": "HGNC:23",
            "name": "gene23",
            "output_value_path": "valueQuantity.value",
            "description": "Experiment ColRec",
            "creator_id": 1,
            "created_at": "2019-07-08T19:54:26.864373+00:00",
            "updated_at": "2019-07-08T19:54:26.864373+00:00"
        },
        {
            "id": 30,
            "resource": "Observation",
            "parameter_name": "code",
            "value": "HGNC:24",
            "name": "gene24",
            "output_value_path": "valueQuantity.value",
            "description": "Experiment ColRec",
            "creator_id": 1,
            "created_at": "2019-07-08T19:54:26.912314+00:00",
            "updated_at": "2019-07-08T19:54:26.912314+00:00"
        },
        {
            "id": 31,
            "resource": "Observation",
            "parameter_name": "code",
            "value": "HGNC:25",
            "name": "gene25",
            "output_value_path": "valueQuantity.value",
            "description": "Experiment ColRec",
            "creator_id": 1,
            "created_at": "2019-07-08T19:54:26.951967+00:00",
            "updated_at": "2019-07-08T19:54:26.951967+00:00"
        },
        {
            "id": 32,
            "resource": "Observation",
            "parameter_name": "code",
            "value": "HGNC:26",
            "name": "gene26",
            "output_value_path": "valueQuantity.value",
            "description": "Experiment ColRec",
            "creator_id": 1,
            "created_at": "2019-07-08T19:54:26.976149+00:00",
            "updated_at": "2019-07-08T19:54:26.976149+00:00"
        },
        {
            "id": 33,
            "resource": "Observation",
            "parameter_name": "code",
            "value": "HGNC:27",
            "name": "gene27",
            "output_value_path": "valueQuantity.value",
            "description": "Experiment ColRec",
            "creator_id": 1,
            "created_at": "2019-07-08T19:54:26.997429+00:00",
            "updated_at": "2019-07-08T19:54:26.997429+00:00"
        },
        {
            "id": 34,
            "resource": "Observation",
            "parameter_name": "code",
            "value": "HGNC:28",
            "name": "gene28",
            "output_value_path": "valueQuantity.value",
            "description": "Experiment ColRec",
            "creator_id": 1,
            "created_at": "2019-07-08T19:54:27.027263+00:00",
            "updated_at": "2019-07-08T19:54:27.027263+00:00"
        },
        {
            "id": 35,
            "resource": "Observation",
            "parameter_name": "code",
            "value": "HGNC:29",
            "name": "gene29",
            "output_value_path": "valueQuantity.value",
            "description": "Experiment ColRec",
            "creator_id": 1,
            "created_at": "2019-07-08T19:54:27.050610+00:00",
            "updated_at": "2019-07-08T19:54:27.050610+00:00"
        },
        {
            "id": 36,
            "resource": "Observation",
            "parameter_name": "code",
            "value": "HGNC:3",
            "name": "gene3",
            "output_value_path": "valueQuantity.value",
            "description": "Experiment ColRec",
            "creator_id": 1,
            "created_at": "2019-07-08T19:54:27.079343+00:00",
            "updated_at": "2019-07-08T19:54:27.079343+00:00"
        },
        {
            "id": 37,
            "resource": "Observation",
            "parameter_name": "code",
            "value": "HGNC:30",
            "name": "gene30",
            "output_value_path": "valueQuantity.value",
            "description": "Experiment ColRec",
            "creator_id": 1,
            "created_at": "2019-07-08T19:54:27.098405+00:00",
            "updated_at": "2019-07-08T19:54:27.098405+00:00"
        },
        {
            "id": 38,
            "resource": "Observation",
            "parameter_name": "code",
            "value": "HGNC:31",
            "name": "gene31",
            "output_value_path": "valueQuantity.value",
            "description": "Experiment ColRec",
            "creator_id": 1,
            "created_at": "2019-07-08T19:54:27.112249+00:00",
            "updated_at": "2019-07-08T19:54:27.112249+00:00"
        },
        {
            "id": 39,
            "resource": "Observation",
            "parameter_name": "code",
            "value": "HGNC:32",
            "name": "gene32",
            "output_value_path": "valueQuantity.value",
            "description": "Experiment ColRec",
            "creator_id": 1,
            "created_at": "2019-07-08T19:54:27.144744+00:00",
            "updated_at": "2019-07-08T19:54:27.144744+00:00"
        },
        {
            "id": 40,
            "resource": "Observation",
            "parameter_name": "code",
            "value": "HGNC:33",
            "name": "gene33",
            "output_value_path": "valueQuantity.value",
            "description": "Experiment ColRec",
            "creator_id": 1,
            "created_at": "2019-07-08T19:54:27.182558+00:00",
            "updated_at": "2019-07-08T19:54:27.182558+00:00"
        },
        {
            "id": 41,
            "resource": "Observation",
            "parameter_name": "code",
            "value": "HGNC:34",
            "name": "gene34",
            "output_value_path": "valueQuantity.value",
            "description": "Experiment ColRec",
            "creator_id": 1,
            "created_at": "2019-07-08T19:54:27.211690+00:00",
            "updated_at": "2019-07-08T19:54:27.211690+00:00"
        },
        {
            "id": 42,
            "resource": "Observation",
            "parameter_name": "code",
            "value": "HGNC:35",
            "name": "gene35",
            "output_value_path": "valueQuantity.value",
            "description": "Experiment ColRec",
            "creator_id": 1,
            "created_at": "2019-07-08T19:54:27.245408+00:00",
            "updated_at": "2019-07-08T19:54:27.245408+00:00"
        },
        {
            "id": 43,
            "resource": "Observation",
            "parameter_name": "code",
            "value": "HGNC:36",
            "name": "gene36",
            "output_value_path": "valueQuantity.value",
            "description": "Experiment ColRec",
            "creator_id": 1,
            "created_at": "2019-07-08T19:54:27.264190+00:00",
            "updated_at": "2019-07-08T19:54:27.264190+00:00"
        },
        {
            "id": 44,
            "resource": "Observation",
            "parameter_name": "code",
            "value": "HGNC:37",
            "name": "gene37",
            "output_value_path": "valueQuantity.value",
            "description": "Experiment ColRec",
            "creator_id": 1,
            "created_at": "2019-07-08T19:54:27.288395+00:00",
            "updated_at": "2019-07-08T19:54:27.288395+00:00"
        },
        {
            "id": 45,
            "resource": "Observation",
            "parameter_name": "code",
            "value": "HGNC:38",
            "name": "gene38",
            "output_value_path": "valueQuantity.value",
            "description": "Experiment ColRec",
            "creator_id": 1,
            "created_at": "2019-07-08T19:54:27.330944+00:00",
            "updated_at": "2019-07-08T19:54:27.330944+00:00"
        },
        {
            "id": 46,
            "resource": "Observation",
            "parameter_name": "code",
            "value": "HGNC:39",
            "name": "gene39",
            "output_value_path": "valueQuantity.value",
            "description": "Experiment ColRec",
            "creator_id": 1,
            "created_at": "2019-07-08T19:54:27.352102+00:00",
            "updated_at": "2019-07-08T19:54:27.352102+00:00"
        },
        {
            "id": 47,
            "resource": "Observation",
            "parameter_name": "code",
            "value": "HGNC:4",
            "name": "gene4",
            "output_value_path": "valueQuantity.value",
            "description": "Experiment ColRec",
            "creator_id": 1,
            "created_at": "2019-07-08T19:54:27.382538+00:00",
            "updated_at": "2019-07-08T19:54:27.382538+00:00"
        },
        {
            "id": 48,
            "resource": "Observation",
            "parameter_name": "code",
            "value": "HGNC:40",
            "name": "gene40",
            "output_value_path": "valueQuantity.value",
            "description": "Experiment ColRec",
            "creator_id": 1,
            "created_at": "2019-07-08T19:54:27.412950+00:00",
            "updated_at": "2019-07-08T19:54:27.412950+00:00"
        },
        {
            "id": 49,
            "resource": "Observation",
            "parameter_name": "code",
            "value": "HGNC:41",
            "name": "gene41",
            "output_value_path": "valueQuantity.value",
            "description": "Experiment ColRec",
            "creator_id": 1,
            "created_at": "2019-07-08T19:54:27.440627+00:00",
            "updated_at": "2019-07-08T19:54:27.440627+00:00"
        },
        {
            "id": 50,
            "resource": "Observation",
            "parameter_name": "code",
            "value": "HGNC:42",
            "name": "gene42",
            "output_value_path": "valueQuantity.value",
            "description": "Experiment ColRec",
            "creator_id": 1,
            "created_at": "2019-07-08T19:54:27.456114+00:00",
            "updated_at": "2019-07-08T19:54:27.456114+00:00"
        },
        {
            "id": 51,
            "resource": "Observation",
            "parameter_name": "code",
            "value": "HGNC:43",
            "name": "gene43",
            "output_value_path": "valueQuantity.value",
            "description": "Experiment ColRec",
            "creator_id": 1,
            "created_at": "2019-07-08T19:54:27.476125+00:00",
            "updated_at": "2019-07-08T19:54:27.476125+00:00"
        },
        {
            "id": 52,
            "resource": "Observation",
            "parameter_name": "code",
            "value": "HGNC:44",
            "name": "gene44",
            "output_value_path": "valueQuantity.value",
            "description": "Experiment ColRec",
            "creator_id": 1,
            "created_at": "2019-07-08T19:54:27.492573+00:00",
            "updated_at": "2019-07-08T19:54:27.492573+00:00"
        },
        {
            "id": 53,
            "resource": "Observation",
            "parameter_name": "code",
            "value": "HGNC:45",
            "name": "gene45",
            "output_value_path": "valueQuantity.value",
            "description": "Experiment ColRec",
            "creator_id": 1,
            "created_at": "2019-07-08T19:54:27.521678+00:00",
            "updated_at": "2019-07-08T19:54:27.521678+00:00"
        },
        {
            "id": 54,
            "resource": "Observation",
            "parameter_name": "code",
            "value": "HGNC:46",
            "name": "gene46",
            "output_value_path": "valueQuantity.value",
            "description": "Experiment ColRec",
            "creator_id": 1,
            "created_at": "2019-07-08T19:54:27.550632+00:00",
            "updated_at": "2019-07-08T19:54:27.550632+00:00"
        },
        {
            "id": 55,
            "resource": "Observation",
            "parameter_name": "code",
            "value": "HGNC:47",
            "name": "gene47",
            "output_value_path": "valueQuantity.value",
            "description": "Experiment ColRec",
            "creator_id": 1,
            "created_at": "2019-07-08T19:54:27.588896+00:00",
            "updated_at": "2019-07-08T19:54:27.588896+00:00"
        },
        {
            "id": 56,
            "resource": "Observation",
            "parameter_name": "code",
            "value": "HGNC:48",
            "name": "gene48",
            "output_value_path": "valueQuantity.value",
            "description": "Experiment ColRec",
            "creator_id": 1,
            "created_at": "2019-07-08T19:54:27.607732+00:00",
            "updated_at": "2019-07-08T19:54:27.607732+00:00"
        },
        {
            "id": 57,
            "resource": "Observation",
            "parameter_name": "code",
            "value": "HGNC:49",
            "name": "gene49",
            "output_value_path": "valueQuantity.value",
            "description": "Experiment ColRec",
            "creator_id": 1,
            "created_at": "2019-07-08T19:54:27.635576+00:00",
            "updated_at": "2019-07-08T19:54:27.635576+00:00"
        },
        {
            "id": 58,
            "resource": "Observation",
            "parameter_name": "code",
            "value": "HGNC:5",
            "name": "gene5",
            "output_value_path": "valueQuantity.value",
            "description": "Experiment ColRec",
            "creator_id": 1,
            "created_at": "2019-07-08T19:54:27.666074+00:00",
            "updated_at": "2019-07-08T19:54:27.666074+00:00"
        },
        {
            "id": 59,
            "resource": "Observation",
            "parameter_name": "code",
            "value": "HGNC:50",
            "name": "gene50",
            "output_value_path": "valueQuantity.value",
            "description": "Experiment ColRec",
            "creator_id": 1,
            "created_at": "2019-07-08T19:54:27.696025+00:00",
            "updated_at": "2019-07-08T19:54:27.696025+00:00"
        },
        {
            "id": 60,
            "resource": "Observation",
            "parameter_name": "code",
            "value": "HGNC:51",
            "name": "gene51",
            "output_value_path": "valueQuantity.value",
            "description": "Experiment ColRec",
            "creator_id": 1,
            "created_at": "2019-07-08T19:54:27.719154+00:00",
            "updated_at": "2019-07-08T19:54:27.719154+00:00"
        },
        {
            "id": 61,
            "resource": "Observation",
            "parameter_name": "code",
            "value": "HGNC:52",
            "name": "gene52",
            "output_value_path": "valueQuantity.value",
            "description": "Experiment ColRec",
            "creator_id": 1,
            "created_at": "2019-07-08T19:54:27.742995+00:00",
            "updated_at": "2019-07-08T19:54:27.742995+00:00"
        },
        {
            "id": 10,
            "resource": "Observation",
            "parameter_name": "code",
            "value": "800000005",
            "name": "colRec",
            "output_value_path": "valueString",
            "description": "Experiment ColRec",
            "creator_id": 1,
            "created_at": "2019-07-08T19:54:26.108935+00:00",
            "updated_at": "2019-07-08T20:01:35.890698+00:00"
        },
        {
            "id": 11,
            "resource": "Observation",
            "parameter_name": "code",
            "value": "800000006",
            "name": "diseaseFreeSurvival",
            "output_value_path": "valueString",
            "description": "Experiment ColRec",
            "creator_id": 1,
            "created_at": "2019-07-08T19:54:26.168746+00:00",
            "updated_at": "2019-07-08T20:13:49.919582+00:00"
        },
        {
            "id": 12,
            "resource": "Observation",
            "parameter_name": "code",
            "value": "800000007",
            "name": "survivalTime",
            "output_value_path": "valueQuantity.value",
            "description": "Experiment ColRec",
            "creator_id": 1,
            "created_at": "2019-07-08T19:54:26.204572+00:00",
            "updated_at": "2019-07-08T19:54:26.204572+00:00"
        },
        {
            "id": 13,
            "resource": "Observation",
            "parameter_name": "code",
            "value": "800000008",
            "name": "diseaseFreeSurvivalTime",
            "output_value_path": "valueQuantity.value",
            "description": "Experiment ColRec",
            "creator_id": 1,
            "created_at": "2019-07-08T19:54:26.264754+00:00",
            "updated_at": "2019-07-08T19:54:26.264754+00:00"
        },
        {
            "id": 62,
            "resource": "Observation",
            "parameter_name": "code",
            "value": "HGNC:53",
            "name": "gene53",
            "output_value_path": "valueQuantity.value",
            "description": "Experiment ColRec",
            "creator_id": 1,
            "created_at": "2019-07-08T19:54:27.785699+00:00",
            "updated_at": "2019-07-08T19:54:27.785699+00:00"
        },
        {
            "id": 63,
            "resource": "Observation",
            "parameter_name": "code",
            "value": "HGNC:54",
            "name": "gene54",
            "output_value_path": "valueQuantity.value",
            "description": "Experiment ColRec",
            "creator_id": 1,
            "created_at": "2019-07-08T19:54:27.815364+00:00",
            "updated_at": "2019-07-08T19:54:27.815364+00:00"
        },
        {
            "id": 64,
            "resource": "Observation",
            "parameter_name": "code",
            "value": "HGNC:55",
            "name": "gene55",
            "output_value_path": "valueQuantity.value",
            "description": "Experiment ColRec",
            "creator_id": 1,
            "created_at": "2019-07-08T19:54:27.853210+00:00",
            "updated_at": "2019-07-08T19:54:27.853210+00:00"
        },
        {
            "id": 65,
            "resource": "Observation",
            "parameter_name": "code",
            "value": "HGNC:56",
            "name": "gene56",
            "output_value_path": "valueQuantity.value",
            "description": "Experiment ColRec",
            "creator_id": 1,
            "created_at": "2019-07-08T19:54:27.880264+00:00",
            "updated_at": "2019-07-08T19:54:27.880264+00:00"
        },
        {
            "id": 66,
            "resource": "Observation",
            "parameter_name": "code",
            "value": "HGNC:57",
            "name": "gene57",
            "output_value_path": "valueQuantity.value",
            "description": "Experiment ColRec",
            "creator_id": 1,
            "created_at": "2019-07-08T19:54:27.916890+00:00",
            "updated_at": "2019-07-08T19:54:27.916890+00:00"
        },
        {
            "id": 67,
            "resource": "Observation",
            "parameter_name": "code",
            "value": "HGNC:58",
            "name": "gene58",
            "output_value_path": "valueQuantity.value",
            "description": "Experiment ColRec",
            "creator_id": 1,
            "created_at": "2019-07-08T19:54:27.934217+00:00",
            "updated_at": "2019-07-08T19:54:27.934217+00:00"
        },
        {
            "id": 68,
            "resource": "Observation",
            "parameter_name": "code",
            "value": "HGNC:59",
            "name": "gene59",
            "output_value_path": "valueQuantity.value",
            "description": "Experiment ColRec",
            "creator_id": 1,
            "created_at": "2019-07-08T19:54:27.965188+00:00",
            "updated_at": "2019-07-08T19:54:27.965188+00:00"
        },
        {
            "id": 69,
            "resource": "Observation",
            "parameter_name": "code",
            "value": "HGNC:6",
            "name": "gene6",
            "output_value_path": "valueQuantity.value",
            "description": "Experiment ColRec",
            "creator_id": 1,
            "created_at": "2019-07-08T19:54:28.007949+00:00",
            "updated_at": "2019-07-08T19:54:28.007949+00:00"
        },
        {
            "id": 70,
            "resource": "Observation",
            "parameter_name": "code",
            "value": "HGNC:7",
            "name": "gene7",
            "output_value_path": "valueQuantity.value",
            "description": "Experiment ColRec",
            "creator_id": 1,
            "created_at": "2019-07-08T19:54:28.033931+00:00",
            "updated_at": "2019-07-08T19:54:28.033931+00:00"
        },
        {
            "id": 71,
            "resource": "Observation",
            "parameter_name": "code",
            "value": "HGNC:8",
            "name": "gene8",
            "output_value_path": "valueQuantity.value",
            "description": "Experiment ColRec",
            "creator_id": 1,
            "created_at": "2019-07-08T19:54:28.067260+00:00",
            "updated_at": "2019-07-08T19:54:28.067260+00:00"
        },
        {
            "id": 72,
            "resource": "Observation",
            "parameter_name": "code",
            "value": "HGNC:9",
            "name": "gene9",
            "output_value_path": "valueQuantity.value",
            "description": "Experiment ColRec",
            "creator_id": 1,
            "created_at": "2019-07-08T19:54:28.102250+00:00",
            "updated_at": "2019-07-08T19:54:28.102250+00:00"
        },
        {
            "id": 75,
            "resource": "Observation",
            "parameter_name": "code",
            "value": "800000010",
            "name": "DeathEvent",
            "output_value_path": "valueString",
            "description": "Experiment ColRec",
            "creator_id": 1,
            "created_at": "2019-07-08T20:46:00.946925+00:00",
            "updated_at": "2019-07-08T20:50:39.203336+00:00"
        }
    ],
    {
        "id": 2,
        "name": "colRecExample",
        "description": "example feature set for colorectal cancer example ml model",
        "creator_id": 1,
        "created_at": "2019-07-08T19:55:34.193995+00:00",
        "updated_at": "2019-07-08T19:55:34.193995+00:00"
    }
]
