# Supplementary material for: KETOS: Clinical decision support and machine learning as a service – A training and deployment platform based on Docker, OMOP-CDM, and FHIR Web Services
Source: PLoS One. 2019 Oct 3;14(10):e0223010. doi: 10.1371/journal.pone.0223010 (PMC6776354; doi:10.1371/journal.pone.0223010)
Supplement: S3 File — colRec_mlrModels (Rdata) data_all.csv (csv) ketos_metadata/metadata.json (json) model.ipynb (ipynb) test_data.csv (csv) training_data.csv (csv) utils.R (R). (ZIP) [file pone.0223010.s003.zip › example_2_survival/test_data.csv]

DeathEvent	colRec	gene1	gene10	gene11	gene12	gene13	gene14	gene15	gene16	gene17	gene18	gene19	gene2	gene20	gene21	gene22	gene23	gene24	gene25	gene26	gene27	gene28	gene29	gene3	gene30	gene31	gene32	gene33	gene34	gene35	gene36	gene37	gene38	gene39	gene4	gene40	gene41	gene42	gene43	gene44	gene45	gene46	gene47	gene48	gene49	gene5	gene50	gene51	gene52
FALSE	Colon	29.5	32.86	31.4	34.21	31.07	33.02	31.4	36.64	36.3	37.72	34.5	32.62	35.4	31.4	35.84	29.98	33.21	30.84	31.55	34.77	35.06	32.08	34.66	33.61	31.68	33.06	35.11	34.58	33.76	37.07	31.3	31.53	37.7	35.02	32.29	33.56	33.3	30.44	32.21	34.94	31.76	33.75	33.48	35.68	34.8	35.13	35.2	34.95
FALSE	Colon	31.34	34.43	30.73	34.28	30.73	32.18	31.94	32.95	35.29	35.85	33.97	32.54	36.46	31.3	37.15	30.11	32.36	30.12	30.28	33.26	36.99	33.39	35.26	30.26	31.95	34.34	33.04	35.47	33.76	35.9	31.64	34.31	37.98	33.77	31.16	34.05	32.09	30.75	32.55	33.66	32.3	33.84	34.3	36.46	34.15	34.58	34.43	34.14
FALSE	Rectum	32.01	34.69	31.63	34.74	29.18	32.92	31.53	35.14	35.5	35.79	34.65	31.85	34.69	31.07	35.43	31.01	32.59	30.23	30.84	33.46	33.89	32.63	35.95	33.2	31.77	32.92	33.05	32.12	34.63	36.61	32.43	31.33	34.45	33.9	32.99	30.72	33.09	30.67	32.9	34.63	32.24	33.12	34.77	35.33	35.09	34.92	33.42	35.22
FALSE	Rectum	30.07	33.44	31.92	33.39	30.22	31.49	30.14	33.93	36.14	35.48	33.26	30.86	33.83	28.34	35.42	30.68	33.03	29.86	30.35	35.14	33.84	32.42	34.26	37.51	30.3	32.07	34.35	34.04	33.41	37.62	30.89	31.41	34.29	34.57	32.8	33.66	30.84	30.09	32.45	34.22	27.29	32.57	34.19	32.93	34.19	34.96	35.81	33.66
FALSE	Colon	29.84	34.68	29.17	33.97	27.52	32.93	31.12	33.05	34.7	35.25	32.86	31.76	34.21	30.54	33.76	29.56	33.18	30.97	31.05	34.05	32.85	33.68	34.62	32.05	30.42	32.3	31.06	31.83	34.66	34.71	30.17	29.83	33.08	33.63	32.19	30.41	33.11	27.56	32.16	34.37	29.68	33.13	33.45	34.35	33.53	33.76	30.86	33.2
TRUE	Colon	29.01	31.65	28.77	32.16	28.65	30.47	31.15	31.99	34.88	34.58	32.4	31.09	33.81	30.94	34.33	27.86	30.17	28.64	28.26	33.47	33.81	29.73	34.3	33.52	29.74	31.26	31.22	34.66	32.72	35.52	28.72	31.39	34.99	32.26	30.54	30.09	34.1	27.24	31.29	32.53	29.67	31.35	33.91	34.59	31.61	32.48	31.14	33.81
FALSE	Colon	29.9	33.67	30.58	34.65	28.51	32.82	31.85	33.74	35.37	34.95	34.06	32.84	33.48	31.07	33.8	28.2	30.74	29.18	29.37	33.64	32.78	30.41	34.92	34.02	30.89	31.15	35.75	31.96	33.57	37.74	29.42	29.73	35.11	32.17	31.92	29.54	33.26	30.12	32.49	33.48	29.91	32.52	34.95	34.91	30.35	33.37	33.48	33.16
FALSE	Colon	30.5	34.76	31.12	34.96	27.9	32.83	30.38	33.28	34.78	36.21	34.03	31.75	34.74	28.98	33.64	28.89	31.77	30.68	31.03	33.85	33.27	32.88	35.73	33.63	31.17	34.05	35.23	31.74	34.14	36.58	30.22	28.55	34.5	34.08	32.59	30.68	32.75	29.86	32.13	34.25	28.13	32.61	34.34	33.86	33.17	35.07	35.17	33.99
TRUE	Colon	30.12	33.49	30.54	34.12	29.44	32.41	31.34	32.81	35.01	35.73	34	31.51	33.85	29.3	34.15	30.4	31.1	29.86	30.28	33.54	33.75	32.53	35.34	35.69	30.83	32.01	35.67	34.57	33.83	36.3	31.04	31.55	35.09	33.63	33.36	31.88	33.23	30.68	31.9	33.23	31.15	32	33.58	34.84	33.7	33.36	32.48	33.2
TRUE	Colon	30.75	32.48	30.18	34.32	28.5	33.76	31.14	33.3	34.99	36.42	33.39	31.96	35.42	28.47	34.52	29.18	30.79	30.5	30.61	34.63	34.12	31.82	34.73	32.33	30.01	32.69	33.47	35.98	34.08	35.63	30.08	31.02	36.14	34.34	31.47	30.7	29.96	29.68	31.63	34.4	31.15	32.45	34.13	35.01	33.37	34.2	33.03	35.66
FALSE	Rectum	30.95	33.97	27.63	33.26	26.78	32.7	30.3	34.51	34.18	34.97	32.99	30.44	33.46	29.64	33.19	30.04	32.7	29.42	30.07	32.43	33.48	31.37	35.7	28.51	31.13	30.99	32.36	30.54	34.41	33.51	30.09	29.88	33.11	32.68	31.24	28	32.98	28.78	32.89	33.53	29.37	31.58	32.81	33.68	32.74	33.74	31.55	33.8
TRUE	Colon	32.28	34.01	32.99	34.95	30.96	33.12	31.85	35.65	36.29	36.75	34.8	32.8	35.03	31.19	35.12	30.95	33.08	30.86	30.82	33.12	35.92	31.33	35.37	30.89	31.08	31.59	34.67	34.5	33.97	37.31	33.61	33.64	35.91	31.93	33.79	31.93	32.13	32.33	32.39	34.79	31.21	33.59	36.4	36.69	33.19	33.68	33.61	33.74
TRUE	Colon	28.6	33.59	29.81	33.24	27.11	32.32	29.84	33.1	35.15	35.11	33.17	30.84	34.39	29.72	34.64	28.22	31.55	29.53	28.89	32.72	32.74	31.53	33.48	35.59	31.36	30.96	34.97	34.07	32.46	35.92	27.93	27.6	34.34	32.73	31.52	29.55	31.73	28.54	30.92	31.98	30.17	30.82	31.72	34.26	33.07	33.15	33.22	33.8
FALSE	Colon	31.71	34.15	30.64	33.57	30.25	32.42	31.5	34.53	35.69	36.64	33.72	32.29	33.77	30.14	34.81	30.67	31.79	30.98	30.75	33.34	35.36	32.13	36.01	31.34	32.32	32.58	33.16	34.27	34.73	36.15	31.57	31.48	35.53	33.5	32.54	32.08	33.56	30.58	33.07	34.28	32.85	32.45	35.02	35.6	33.1	34.91	32.77	34.61
TRUE	Colon	30.4	33.83	30.7	33.57	30.35	32.97	30	33.82	35.93	36.49	33.29	31.2	35.42	30.63	34.86	30.83	32.09	29.4	30.36	33.07	34.07	31.9	34.4	34.01	31.51	30.7	34.56	35.82	33.68	36.02	29.92	31.69	35.81	33.1	31.28	33.6	32.78	29.43	32.28	33.22	31.67	32.74	33.94	35.92	34.43	33.73	34.74	34.66
TRUE	Rectum	30.57	34.68	31.23	33.85	27.19	33.87	31.26	36.36	35.2	36.07	33.96	31.42	34.5	29.64	33.83	31.1	32.71	30.51	31.95	33.87	33.99	33.9	36.04	35.96	32.57	32.77	32.34	30.12	34.23	33.19	32.46	31.49	34.03	33.86	32.88	30.61	32.23	29.45	33.53	34.68	28.19	33.01	32.81	34.11	31.95	36.06	31.09	34.5
FALSE	Colon	30.65	32.97	29.68	32.86	28.48	32.07	30.3	34.36	34.12	36.5	32.73	30.37	33.75	29.44	33.28	28.51	30.63	30.06	29.39	33.07	32.08	31.48	34.27	37.58	31.45	32.43	34.9	32.23	32.99	35.72	29.46	28.86	33.74	33.1	30.48	31.41	31.72	29.16	31.95	32.76	29.91	31.65	32.81	35.07	32.68	33.15	33.63	32.69
FALSE	Rectum	30.83	34.48	29.55	33.29	30.02	34.1	30.61	34.63	34.87	35.8	33.19	31.27	35.62	31.03	35.84	29.11	31.75	30.43	30.54	34.77	34.62	32.14	35.08	33.66	31.73	33.09	33.26	33.97	34.53	35.88	33.54	32.05	34.01	34.24	33.09	31.58	32.18	29.21	32.78	33.46	31.87	33.02	32.66	35.08	37.05	34.92	34.99	34.42
FALSE	Colon	29.59	34.09	30.42	34.31	29.48	32.97	30.7	34.87	35.7	36.74	33	31.7	36.08	33.46	37.12	29.63	31.74	30.01	30.67	33.73	35.9	31.95	35.32	34.61	31.26	34.49	34.97	36.31	33.81	35.9	32.48	33.76	36.8	34.36	31.15	33.83	33.06	29.73	32.41	32.69	32.78	32.98	31.63	36.86	35.89	34.43	34.39	34.14
FALSE	Colon	29.56	33.21	29.05	32.98	28.55	33.19	29.87	32.14	35.35	36.22	33.09	30.24	34.42	29.19	34.16	29.01	31.51	29.94	30.46	33.18	33.3	32.39	35.94	29.98	31.7	32.12	31.46	33.54	34.54	35.1	29.7	30.52	34.87	33.11	31.98	30.88	33.42	26.5	33.2	33.94	31.01	32.56	33.01	34.4	33.99	33.45	32.8	34.21
TRUE	Colon	30.59	33.42	28.17	33.58	29.26	34.02	31.77	34.64	35.45	36.19	33.29	31.64	33.71	29.68	34	29.22	30.9	30.62	29.99	33.89	33.78	31.69	35.29	33.13	30.74	32.03	33.99	32.32	33.96	37.07	30.02	30.92	35.77	33.14	31.48	30.74	28.5	29.4	32.37	33.4	30.52	31.97	35.29	34.93	32.58	33.77	32.21	34.63
FALSE	Colon	31.06	33.44	30.82	33.36	28.72	32.78	30.7	34.08	35.04	36.69	33.12	32.24	34.31	28.28	33.95	29.37	32.58	31.3	30.19	34.31	33.84	32.71	34.62	32.7	30.36	31.92	34.24	33.02	34.47	37.18	31.12	30.54	34.19	33.79	33.08	29.9	32.02	29.79	32.19	33.74	30.81	32.77	34.35	34.94	32.7	33.57	33.16	34.52
FALSE	Rectum	30.32	34.79	29.95	33.85	28.37	30.79	31.03	31.94	35.14	36.45	32.96	30.32	34.69	29.37	35.44	30.86	32.47	30.05	30.7	33.48	33.92	32.57	35.65	32.8	30.43	32.63	32.28	36.05	33.57	34.81	30.88	32.12	35.67	33.78	31.88	33.41	31.79	29.83	31.71	33.97	32.88	33.05	31.79	34.24	34.06	35.53	32.72	33.9
FALSE	Colon	29.97	32.69	27.95	32.33	28.78	30.05	29.71	31.88	34.08	36.67	32.51	28.61	32.53	28.03	33.4	28.34	30.13	28.99	29.71	33.07	33	31.31	34.95	34.2	30.25	31.03	31.17	32.5	33.42	35.54	27.45	28.96	33.76	33.22	31.31	32.06	32.96	27.03	30.83	32.32	27.26	31.38	33.32	33.64	32.99	32.98	31.39	33.84
FALSE	Colon	31.55	34.14	30.88	33.77	31.04	33.56	32.05	34.42	35.71	36.11	33.6	32.15	35.92	30.48	35.92	30.37	33.46	30.91	31.21	34.11	34.9	32.66	35.82	37.58	31.04	32.1	33.96	34.93	34.24	36.24	32.26	31.81	36.52	34.57	33.67	32.62	33.74	30.18	32.45	34.13	31.46	33.03	34.24	34.88	33.8	35.06	32.16	34.49
TRUE	Colon	29.7	33.07	30.34	34.16	29.79	34.25	31.42	33.17	34.34	34.77	33.35	30.91	34.32	29.84	34.25	29.87	32.34	30.6	30.81	34.85	33.51	31.42	34.84	33.58	31.76	32.42	32.42	33.68	32.92	35.94	31.09	30.25	33.33	33.4	31.56	31.47	32.95	29.37	32.62	34.5	30.29	33.19	34.93	33.94	33.43	34.05	31.63	34.26
FALSE	Rectum	30.39	34.09	30.73	34.08	27.6	33.39	29.95	32.81	34.97	36.43	33.18	32.03	33.99	31.13	33.42	29.33	32.89	30.8	29.68	34.03	33.8	32.63	34.81	32.21	30.4	31.89	33.52	34.45	33.57	35.64	30.16	30.68	34.62	33.64	32.03	30.06	31.21	29.83	31.18	34.24	31.12	33.4	34.23	35	33.45	32.76	32	34.2
FALSE	Rectum	29.43	34.47	31.07	34.33	30.95	31.42	30.12	34.81	35.3	35.03	33.7	31.18	36.41	31.2	35.58	28.94	31.74	30.37	31.11	35.04	35.45	32.77	35.17	36.21	32.6	33.5	33.71	35.05	33.33	36.68	33.85	32.48	35.64	33.88	31.85	33.71	32.42	30.1	32.05	33.89	31.45	32.77	32.93	34.94	34.46	35.29	32.39	33.37
TRUE	Colon	29.96	33.97	30.08	35.04	30.15	32.15	30.29	33.24	35.54	36.81	33.09	31.67	34.44	26.31	33.67	30.49	32.12	30.91	30.65	33.33	32.51	32.87	35.4	31.96	30.57	31.79	34.07	31.03	33.52	35.89	29.34	28.08	34.21	34.2	32.81	31.18	33.64	28.3	32.28	33.71	26.04	32.89	33.57	33.04	33.74	35.49	32.95	34.3
FALSE	Colon	29.69	32.97	30.74	33.97	29.2	33.63	31.06	33.8	35.1	33.89	32.35	30.46	34.92	28.49	33.54	29.5	31.28	30.14	29.75	32.84	32.39	32.13	34.18	31.5	30.64	33.75	31.07	32.85	32.64	36.15	30.61	29.62	33.92	32.07	32.26	30.21	32.36	29.73	31.46	32.91	28.23	33.33	34.54	33.14	32.55	33.64	31.94	34.12
FALSE	Rectum	31.76	33.99	30.9	33.36	27.79	32.24	31.93	35.21	35.52	36.74	33.71	31.89	34.37	30.83	34.77	30.25	32.55	29.91	29.78	33.15	34.61	32.08	34.87	34.03	31.26	32.02	32.2	33.74	32.47	34.4	30.97	32.32	34.3	32.96	32.32	31.32	29.97	29.21	31.28	33.87	32.51	32.66	32.14	36.19	33.61	34.07	31.31	34.96
TRUE	Rectum	30.21	33.36	31.62	33.02	30.97	33.43	29.3	34.18	35.23	35.93	33.13	31.2	35.44	31.56	35.39	29.63	32.49	29.56	30.52	34.32	34.19	31.04	34.13	36.29	31.11	33.22	36.87	36.59	32.46	36.73	29.91	31.29	35.89	33.68	32.92	34.28	32.44	30.29	29.97	32.34	31.29	32.49	32.57	36.39	34.19	34.74	35.11	33.99
FALSE	Colon	32.79	33.8	30.49	33.77	30.3	33.8	31.69	34.28	34.9	34.65	33.88	32.56	35.8	32.08	35.03	30.39	31.62	30.38	30.71	32.98	34.9	31.12	34.56	33.89	31.65	32.04	31.75	35.91	34.72	35.96	31.76	31.36	35.2	32.76	32.76	31.55	33.22	30.54	33.23	33.94	32.9	32.48	34.89	36.72	33.37	33.53	33.38	34.43
FALSE	Rectum	30.25	33.51	29.48	34.29	29.28	30.99	30.41	34.23	35.24	35.38	32.68	31.33	34.26	29.51	34.47	29.78	32.3	30.34	29.83	33.41	34.11	31.62	34.35	31.12	30.42	31.74	33.61	34.25	33.57	36.5	29.08	30.02	35.04	32.99	31.65	32.32	32.92	29	31.34	33.43	30.51	32.65	30.42	35.39	33.1	33.8	33.14	33.96
TRUE	Rectum	28.96	34.01	29.1	34.1	30.02	34.25	30.58	35.62	35.6	36.08	33.13	30.37	34.49	29.32	34.34	30.47	31.64	30.6	31.79	34.06	34.43	31.85	35.25	34.5	31.26	32.79	32.48	30.91	33.81	34.35	31.34	29.25	33.78	33.75	32.57	31.17	31.88	29.29	32.75	33.49	29.87	32.94	32.49	34.03	32.81	34.64	30.48	34.85
FALSE	Rectum	29.94	33.74	29.36	33.07	28.63	30.74	30.22	31.77	34.82	35.95	33.46	30.02	35.5	28.35	34.08	30.04	32.97	30.55	30.46	33.61	34.57	32.6	34.31	30.69	31.93	32.74	31.58	33.71	33.05	35.29	30.64	31.76	34.36	34.32	32.26	32.08	32.69	29.36	32.1	34.14	30.92	33.19	31.89	34.03	33.68	34.32	32.27	34.12
FALSE	Rectum	31.04	34.73	30.32	33.57	28.59	33.72	32.25	32.01	35.42	35.99	33.6	31.66	35.44	30.34	35.3	30.3	33.51	30.79	32.19	34.89	33.48	32.83	35.68	35.62	32.42	32.56	32.31	33.74	34.35	34.54	30.98	30.03	33.2	34.44	32.06	30.2	33.26	29	33.01	35.42	30.26	33.3	31.95	34.33	34.11	35.36	32.78	33.99
TRUE	Rectum	29.49	33.29	28.12	32.8	27.3	32.01	31.19	32.13	35.41	34.03	33.25	30.65	34.24	29.73	33.43	27.77	30.94	30.38	28.63	32.73	33.76	31.24	33.7	35.5	30.75	32.63	31.46	33.82	34.26	34.62	29.52	30.36	33.12	33.73	31.19	30.38	31.13	26.21	32.15	31.65	29.19	32.2	30.35	33.88	32.15	32.89	31.89	35.05
TRUE	Colon	30.49	33.73	30.9	34	29.45	31.34	30.83	35.08	34.91	36.91	33.98	32.29	33.72	29.59	34.78	28.51	31.73	29.83	28.66	33.01	33.18	31.83	34.32	33.48	30.3	32.87	35.23	33.92	33.05	36.69	30.21	31.96	35.43	32.76	31.75	31.68	31.51	29.9	30.94	33.84	32.39	32.69	33.51	35.02	33.74	33.27	34.11	33.9
TRUE	Rectum	31.7	34.24	30.92	34.21	28.75	31.98	32.15	34.18	35.51	35.77	33.29	29.93	33.44	27.88	33.54	30.74	32.97	30.12	31.52	33.38	32.73	31.22	34.74	30.97	30.96	32.7	31.54	30.77	33.81	34.06	31.41	29.72	32.68	33.23	32.62	29.16	32.65	29.46	32.18	33.8	29.34	32.83	32.56	33.57	32.22	34.47	30.62	34.03
TRUE	Rectum	30.11	33.27	29.32	32.37	27.65	31.85	31.21	34.02	35.23	35.79	32.1	30.51	33.93	29.59	33.56	29.99	32.04	29.74	30	32.23	31.86	32.52	34.89	29.22	31.48	31.55	32.47	32.59	33.11	35.14	30.76	29.9	33.09	33.96	32.26	27.51	30.47	29.41	32.94	33.41	25.96	31.1	31.7	33.64	33.75	34.3	31.95	34.18
TRUE	Colon	29.15	32.32	28.42	32.55	27.62	31.15	31.09	32.69	33.95	34.89	32.99	29.55	34.31	27.87	33.32	28.66	30.22	30.27	29.64	32.39	33.11	30.96	33.87	30.59	30.35	32.45	31.22	33.28	33.66	35.79	28.5	30.68	33.49	32.7	31.78	30.63	33.06	29.26	31.78	33.23	29.08	31.98	33.88	33.29	33.56	32.62	33	33.84
FALSE	Colon	31.34	33.6	31.55	34.59	30.97	33.19	31.51	34.01	35.41	36.47	33.64	30.69	35.11	31.54	35.9	31.78	32.71	31.68	31.62	33.68	35.61	32.56	36.61	35.52	31.62	32.33	33.56	37.01	33.68	37.23	32.17	33.71	35.67	33.4	32.41	32.28	34.65	30.15	33.44	34.34	33.08	33.19	33.73	35.74	34.22	34.78	34.04	34.71
FALSE	Rectum	30.72	32.56	32.71	35.33	30.08	33.12	31.55	33.66	35.68	36.7	33.88	32.37	36.96	32.41	36.94	30.56	32.32	30.94	32.17	34.05	34.91	32.72	36.02	33.57	31.94	32.39	34.91	35.78	33.64	36.49	33.77	35.83	35.11	34.74	32.86	32.34	33.26	31.79	32.46	34.12	33.92	34.15	33.44	36.49	34.36	35.33	34.52	34.25
FALSE	Colon	29.01	33.88	27.53	33.41	27.97	31.56	29.01	32	35.13	36.52	32.51	30.42	35.48	31.14	34.91	28.65	31.37	29.97	29.16	33.49	34.59	32.99	33.73	31.68	31.33	32.86	32.28	35.45	33.56	35.33	30.67	32.29	37.11	33.17	31	31.43	32.07	27.44	31.82	32.73	31.34	32.21	33.16	35.39	32.57	33.61	32.67	33.68
FALSE	Colon	31.51	34.54	32.26	34.87	30.19	34.39	32.79	34.1	34.86	35.01	34.34	33.13	35.15	30.92	35.2	32.27	32.88	31.72	31.09	33.5	34.66	31.2	34.92	30.27	31.21	31.96	32.39	33.58	34.57	35.72	31.61	30.89	34.3	32.25	33.67	32.78	32.85	32.39	32.51	35.26	30.32	33.17	35.72	34.22	32.59	32.52	31.35	33.56
FALSE	Rectum	30.42	33.96	30.5	33.78	28.33	33.18	31.03	30.83	35.16	35.43	32.6	30.25	35.11	32.13	36.36	29.87	31.89	29.77	30.78	33.48	35.32	32.39	35.34	34.48	30.96	33.79	31.48	35.6	32.81	34.3	31.88	34.22	35.41	34.02	32.2	32.78	29.36	29.15	31.73	33.92	32.07	32.54	30.45	35.51	34.34	34.58	31.31	34.8
FALSE	Rectum	29.75	33.43	30.88	33.15	25.2	33.71	29.5	34.82	34.16	36.44	32.58	31.72	33.08	28.09	30.8	28.6	31.31	29.73	30.25	33.32	30.73	31.46	33.62	33.07	31.05	33.55	32.04	25.96	34.06	35.62	29.69	28.15	31.75	34.17	31.29	27.99	31.09	26.23	32.86	33.43	29.29	31.62	30.7	32.36	32.33	34.38	30.81	33.72
FALSE	Colon	31.98	33.06	28.92	34.55	28.33	32.97	31.5	32.37	35.41	36.21	33.81	31.33	34.91	29.61	33.59	29.36	31.36	29.96	29.68	34.18	34.48	33.31	35.06	32.92	31.66	33.41	33.59	34.18	32.46	35.59	31.58	32.44	35.44	34.07	32.69	30.54	32.05	29.06	31.38	33.93	30.05	32.64	33.85	34.63	34.7	34.2	33.82	34.97
TRUE	Colon	29.97	32.49	30.51	33.59	28.79	33.55	31.7	32.21	34.46	34.61	34.19	31.5	33.88	29.48	32.6	29.49	30.96	30.18	30.9	33	33.42	32.14	34.79	30.06	29.9	31.98	31.65	33.46	33.67	35.42	29.98	28.86	33.71	32.25	32.58	31.72	31.92	29.6	31.29	33.91	29.75	32.15	34.53	33.09	31.04	33.69	32.42	34.43
FALSE	Rectum	32.09	34.36	32.35	33.88	28.91	33.8	31.79	35.72	35.91	35.48	34.7	30.89	34.45	30.92	35.31	30.99	32.62	30.11	31.56	33.79	34.64	32.88	35.56	32.63	31.36	33.14	34.98	34.44	34.37	36.94	31.37	30.5	34.5	33.73	32.16	30.91	31.44	31.76	33.32	34.48	34.9	32.79	34.1	35.2	33.63	34.45	34.47	33.99
[truncated: 12 more columns]
