# Supplementary material for: KETOS: Clinical decision support and machine learning as a service – A training and deployment platform based on Docker, OMOP-CDM, and FHIR Web Services
Source: PLoS One. 2019 Oct 3;14(10):e0223010. doi: 10.1371/journal.pone.0223010 (PMC6776354; doi:10.1371/journal.pone.0223010)
Supplement: S4 File — ds_ketos_model (Rdata) ketos_metadata/metadata.json (json) model.ipynb (ipynb). (ZIP) [file pone.0223010.s004.zip]

Archive with 5 entries (3 files):
- example_3_ds/
- example_3_ds/ketos_metadata/
- example_3_ds/ketos_metadata/metadata.json
- example_3_ds/ds_ketos_model
- example_3_ds/model.ipynb
