# Supplementary material for: KETOS: Clinical decision support and machine learning as a service – A training and deployment platform based on Docker, OMOP-CDM, and FHIR Web Services
Source: PLoS One. 2019 Oct 3;14(10):e0223010. doi: 10.1371/journal.pone.0223010 (PMC6776354; doi:10.1371/journal.pone.0223010)
Supplement: S4 File — ds_ketos_model (Rdata) ketos_metadata/metadata.json (json) model.ipynb (ipynb). (ZIP) [file pone.0223010.s004.zip › example_3_ds/ketos_metadata/metadata.json]

[
    {
        "id": 2,
        "name": "ketos_env_ds",
        "title": "DataSHIELD image",
        "description": "DataSHIELD image",
        "creator_id": 1,
        "created_at": "2019-08-19T17:01:16.567323+00:00",
        "updated_at": "2019-08-19T17:01:16.567323+00:00"
    },
    {
        "id": 3,
        "name": "example_3_DataSHIELD",
        "container_id": "xxxxxxxxxxxx",
        "container_name": "xxxxxxxxxxxx",
        "status": "running",
        "jupyter_port": "xxxxxxxxxxxx",
        "jupyter_token": "xxxxxxxxxxxx",
        "description": null,
        "creator_id": 1,
        "image_id": 2,
        "created_at": "2019-08-19T17:26:16.803899+00:00",
        "updated_at": "2019-09-19T18:42:12.314597+00:00"
    },
    {
        "id": 2,
        "environment_id": 3,
        "ml_model_name": "mlmodel_1",
        "name": " ",
        "description": "datashield example",
        "condition_refcode": null,
        "condition_name": null,
        "creator_id": 1,
        "created_at": "2019-08-19T19:02:26.394967+00:00",
        "updated_at": "2019-08-19T20:44:46.659862+00:00",
        "feature_set_id": 3
    },
    [
        {
            "id": 77,
            "resource": "Observation",
            "parameter_name": "code",
            "value": "800000011",
            "name": "CellShape",
            "output_value_path": "valueQuantity.value",
            "description": null,
            "creator_id": 1,
            "created_at": "2019-08-19T12:32:55.567853+00:00",
            "updated_at": "2019-08-19T12:32:55.567853+00:00"
        },
        {
            "id": 78,
            "resource": "Observation",
            "parameter_name": "code",
            "value": "800000012",
            "name": "TumorClass",
            "output_value_path": "valueQuantity.value",
            "description": null,
            "creator_id": 1,
            "created_at": "2019-08-19T12:33:28.822574+00:00",
            "updated_at": "2019-08-19T12:33:28.822574+00:00"
        },
        {
            "id": 79,
            "resource": "Observation",
            "parameter_name": "code",
            "value": "800000013",
            "name": "CellThickness",
            "output_value_path": "valueQuantity.value",
            "description": null,
            "creator_id": 1,
            "created_at": "2019-08-19T12:34:10.962515+00:00",
            "updated_at": "2019-08-19T12:34:10.962515+00:00"
        },
        {
            "id": 76,
            "resource": "Observation",
            "parameter_name": "code",
            "value": "800000014",
            "name": "CellSize",
            "output_value_path": "valueQuantity.value",
            "description": null,
            "creator_id": 1,
            "created_at": "2019-08-19T12:31:50.200183+00:00",
            "updated_at": "2019-08-19T12:40:18.550569+00:00"
        }
    ],
    {
        "id": 3,
        "name": "dsBcEexample",
        "description": null,
        "creator_id": 1,
        "created_at": "2019-08-19T12:34:43.471941+00:00",
        "updated_at": "2019-08-19T12:34:43.471941+00:00"
    }
]
