# Supplementary material for: KETOS: Clinical decision support and machine learning as a service – A training and deployment platform based on Docker, OMOP-CDM, and FHIR Web Services
Source: PLoS One. 2019 Oct 3;14(10):e0223010. doi: 10.1371/journal.pone.0223010 (PMC6776354; doi:10.1371/journal.pone.0223010)
Supplement: S5 File — ketos_metadata/metadata.json (json) ketos_model (Rdata) model.ipynb (ipynb) test_data.csv (csv) training_data.csv (csv). (ZIP) [file pone.0223010.s005.zip]

Archive with 7 entries (5 files):
- getting_started/
- getting_started/ketos_model
- getting_started/training_data.csv
- getting_started/ketos_metadata/
- getting_started/ketos_metadata/metadata.json
- getting_started/model.ipynb
- getting_started/test_data.csv
