# Supplementary material for: KETOS: Clinical decision support and machine learning as a service – A training and deployment platform based on Docker, OMOP-CDM, and FHIR Web Services
Source: PLoS One. 2019 Oct 3;14(10):e0223010. doi: 10.1371/journal.pone.0223010 (PMC6776354; doi:10.1371/journal.pone.0223010)
Supplement: S5 File — ketos_metadata/metadata.json (json) ketos_model (Rdata) model.ipynb (ipynb) test_data.csv (csv) training_data.csv (csv). (ZIP) [file pone.0223010.s005.zip › getting_started/training_data.csv]

bodyComposition	bodyHeight	bodySize	bodyWeight	patient	rateOfGrowth
good body structure	4.6	1.4	3	92	6.1
bad body structure	1.6	0.4	3.4	27	5
good body structure	4.7	1.5	3.1	87	6.7
good body structure	4.4	1.3	2.3	88	6.3
good body structure	5.1	1.6	2.7	84	6
good body structure	3.7	1	2.4	82	5.5
good body structure	3.5	1	2.6	80	5.7
good body structure	4.2	1.3	2.9	97	5.7
good body structure	4.7	1.2	2.8	74	6.1
good body structure	4.9	1.5	2.5	73	6.3
bad body structure	1.4	0.3	3	46	4.8
good body structure	4.8	1.8	3.2	71	5.9
awesome body structure	4.9	1.8	3	128	6.1
awesome body structure	5.6	2.2	2.8	133	6.4
bad body structure	1.4	0.2	3.6	5	5
awesome body structure	5.1	1.9	2.7	143	5.8
good body structure	4.5	1.5	3	67	5.6
good body structure	4.2	1.5	3	62	5.9
good body structure	3.9	1.4	2.7	60	5.2
bad body structure	1	0.2	3.6	23	4.6
good body structure	4.9	1.5	3.1	53	6.9
bad body structure	1.5	0.2	3.5	28	5.2
awesome body structure	5.6	1.4	2.6	135	6.1
good body structure	4.5	1.5	3.2	52	6.4
awesome body structure	6.1	2.5	3.6	110	7.2
bad body structure	1.4	0.2	3.3	50	5
awesome body structure	5.1	2.3	3.1	142	6.9
good body structure	4.2	1.2	3	96	5.7
good body structure	3.3	1	2.3	94	5
good body structure	3.9	1.2	2.7	83	5.8
good body structure	3.8	1.1	2.4	81	5.5
bad body structure	1.4	0.2	3.4	29	5.2
bad body structure	1.6	0.2	3.2	30	4.7
bad body structure	1.4	0.2	3.2	48	4.6
awesome body structure	5.1	2.4	2.8	115	5.8
bad body structure	1.9	0.2	3.4	25	4.8
bad body structure	1.2	0.2	4	15	5.8
bad body structure	1.7	0.2	3.4	21	5.4
good body structure	4	1	2.2	63	6
bad body structure	1.4	0.3	3.4	7	4.6
bad body structure	1.3	0.3	2.3	42	4.5
bad body structure	1.4	0.3	3.5	18	5.1
good body structure	4.6	1.3	2.9	59	6.6
bad body structure	1.6	0.2	3.4	12	4.8
bad body structure	1.6	0.2	3.1	31	4.8
good body structure	4.6	1.5	2.8	55	6.5
good body structure	4.5	1.6	3.4	86	6
awesome body structure	5.6	2.4	3.4	137	6.3
good body structure	4.4	1.4	3	76	6.6
awesome body structure	5.7	2.5	3.3	145	6.7
awesome body structure	6.1	1.9	2.8	131	7.4
good body structure	3	1.1	2.5	99	5.1
good body structure	4.8	1.4	2.8	77	6.8
good body structure	4.1	1.3	2.8	100	5.7
good body structure	4	1.3	2.8	72	6.1
awesome body structure	6	2.5	3.3	101	6.3
awesome body structure	4.9	1.8	2.7	124	6.3
awesome body structure	5	2	2.5	114	5.7
awesome body structure	4.8	1.8	2.8	127	6.2
good body structure	4.4	1.2	2.6	91	5.5
awesome body structure	5.8	1.6	3	130	7.2
awesome body structure	5.4	2.1	3.1	140	6.9
awesome body structure	6.1	2.3	3	136	7.7
awesome body structure	5.7	2.1	3.3	125	6.7
bad body structure	1.4	0.2	4.2	34	5.5
good body structure	4.5	1.3	2.8	56	5.7
awesome body structure	5.1	2	3.2	111	6.5
awesome body structure	5.5	2.1	3	113	6.8
awesome body structure	6.4	2	3.8	132	7.9
awesome body structure	5	1.5	2.2	120	6
awesome body structure	5.5	1.8	3.1	138	6.4
awesome body structure	4.9	2	2.8	122	5.6
bad body structure	1.7	0.4	3.9	6	5.4
bad body structure	1.5	0.2	3.7	11	5.4
awesome body structure	5.8	1.8	2.5	109	6.7
bad body structure	1.2	0.2	3.2	36	5
good body structure	4.3	1.3	2.9	98	6.2
awesome body structure	5.8	2.2	3	105	6.5
bad body structure	1.4	0.2	3.5	1	5.1
bad body structure	1.7	0.3	3.8	19	5.7
good body structure	3.6	1.3	2.9	65	5.6
awesome body structure	5.9	2.1	3	103	7.1
good body structure	3.3	1	2.4	58	4.9
bad body structure	1.5	0.4	3.4	32	5.4
bad body structure	1.4	0.2	3	2	4.9
bad body structure	1.4	0.1	3	13	4.8
awesome body structure	5.9	2.3	3.2	144	6.8
bad body structure	1.5	0.2	3.4	8	5
bad body structure	1.6	0.6	3.5	44	5
good body structure	4.7	1.6	3.3	57	6.3
bad body structure	1.6	0.2	3	26	5
bad body structure	1.5	0.4	3.7	22	5.1
bad body structure	1.5	0.2	3.4	40	5.1
good body structure	3.5	1	2	61	5
good body structure	4	1.3	2.5	90	5.5
bad body structure	1.5	0.1	3.1	38	4.9
bad body structure	1.3	0.4	3.9	17	5.4
bad body structure	1.5	0.1	4.1	33	5.2
good body structure	4.5	1.5	2.9	79	6
good body structure	4.7	1.4	2.9	64	6.1
awesome body structure	5.6	2.4	3.1	141	6.7
awesome body structure	5.1	1.5	2.8	134	6.3
bad body structure	1.3	0.2	3.2	3	4.7
awesome body structure	5.3	2.3	3.2	116	6.4
good body structure	4.1	1	2.7	68	5.8
bad body structure	1.5	0.1	3.1	35	4.9
bad body structure	1.5	0.1	3.1	10	4.9
bad body structure	1.4	0.2	2.9	9	4.4
awesome body structure	6	1.8	3.2	126	7.2
awesome body structure	5.7	2.3	3.2	121	6.9
awesome body structure	6.9	2.3	2.6	119	7.7
good body structure	4.7	1.4	3.2	51	7
bad body structure	1.3	0.2	3.5	37	5.5
bad body structure	1.5	0.4	4.4	16	5.7
bad body structure	1.1	0.1	3	14	4.3
awesome body structure	4.8	1.8	3	139	6
awesome body structure	6.6	2.1	3	106	7.6
bad body structure	1.5	0.3	3.8	20	5.1
