# Supplementary material for: KETOS: Clinical decision support and machine learning as a service – A training and deployment platform based on Docker, OMOP-CDM, and FHIR Web Services
Source: PLoS One. 2019 Oct 3;14(10):e0223010. doi: 10.1371/journal.pone.0223010 (PMC6776354; doi:10.1371/journal.pone.0223010)
Supplement: S5 File — ketos_metadata/metadata.json (json) ketos_model (Rdata) model.ipynb (ipynb) test_data.csv (csv) training_data.csv (csv). (ZIP) [file pone.0223010.s005.zip › getting_started/ketos_metadata/metadata.json]

[
    {
        "id": 1,
        "name": "ketos_env_r",
        "title": "R image",
        "description": "Basic R datascience image",
        "creator_id": 1,
        "created_at": "2019-08-19T17:01:16.552596+00:00",
        "updated_at": "2019-08-19T17:01:16.552596+00:00"
    },
    {
        "id": 5,
        "name": "getting_started",
        "container_id": "xxxxxxxxxxxx",
        "container_name": "xxxxxxxxxxxx",
        "status": "running",
        "jupyter_port": "xxxxxxxxxxxx",
        "jupyter_token": "xxxxxxxxxxxx",
        "description": null,
        "creator_id": 1,
        "image_id": 1,
        "created_at": "2019-08-19T17:28:51.975574+00:00",
        "updated_at": "2019-09-19T18:42:07.090783+00:00"
    },
    {
        "id": 6,
        "environment_id": 5,
        "ml_model_name": "mlmodel_1",
        "name": " ",
        "description": "getting_started_example",
        "condition_refcode": null,
        "condition_name": null,
        "creator_id": 1,
        "created_at": "2019-08-19T22:55:36.142008+00:00",
        "updated_at": "2019-08-19T22:55:42.484247+00:00",
        "feature_set_id": 4
    },
    [
        {
            "id": 2,
            "resource": "Observation",
            "parameter_name": "code",
            "value": "800000001",
            "name": "bodyWeight",
            "output_value_path": null,
            "description": "test description",
            "creator_id": 1,
            "created_at": "2019-07-08T17:01:42.125221+00:00",
            "updated_at": "2019-07-08T17:01:42.125221+00:00"
        },
        {
            "id": 3,
            "resource": "Observation",
            "parameter_name": "code",
            "value": "800000002",
            "name": "bodyHeight",
            "output_value_path": null,
            "description": "test description",
            "creator_id": 1,
            "created_at": "2019-07-08T17:01:42.138526+00:00",
            "updated_at": "2019-07-08T17:01:42.138526+00:00"
        },
        {
            "id": 4,
            "resource": "Observation",
            "parameter_name": "code",
            "value": "800000003",
            "name": "bodySize",
            "output_value_path": null,
            "description": "test description",
            "creator_id": 1,
            "created_at": "2019-07-08T17:01:42.153238+00:00",
            "updated_at": "2019-07-08T17:01:42.153238+00:00"
        },
        {
            "id": 5,
            "resource": "Observation",
            "parameter_name": "code",
            "value": "800000004",
            "name": "bodyComposition",
            "output_value_path": null,
            "description": "test description",
            "creator_id": 1,
            "created_at": "2019-07-08T17:01:42.167702+00:00",
            "updated_at": "2019-07-08T17:01:42.167702+00:00"
        },
        {
            "id": 1,
            "resource": "Observation",
            "parameter_name": "code",
            "value": "800000009",
            "name": "rateOfGrowth",
            "output_value_path": "valueQuantity.value",
            "description": "test description",
            "creator_id": 1,
            "created_at": "2019-07-08T17:01:42.093167+00:00",
            "updated_at": "2019-08-27T12:22:29.933879+00:00"
        }
    ],
    {
        "id": 4,
        "name": "getting_started",
        "description": null,
        "creator_id": 1,
        "created_at": "2019-08-19T22:52:38.652449+00:00",
        "updated_at": "2019-08-19T22:53:33.971203+00:00"
    }
]
